# Supplementary material for: Practical Synthesis and Application of Halogen-Doped Pyrrole Building Blocks
Source: ACS Omega. 2021 Mar 30;6(14):9723–30. doi: 10.1021/acsomega.1c00331 (PMC8047689; doi:10.1021/acsomega.1c00331)
Supplement: Supplementary file 2 — ao1c00331_si_002.cif [file ao1c00331_si_002.cif]

 
data_flik190207
 
_audit_creation_method            'SHELXL-2014/7'
_shelx_SHELXL_version_number      '2014/7'
_chemical_name_systematic         ?
_chemical_name_common             ?
_chemical_melting_point           ?
_chemical_formula_moiety          'C8 H10 F N O2'
_chemical_formula_sum
 'C8 H10 F N O2' 
_chemical_formula_weight          171.17

loop_
 _atom_type_symbol
 _atom_type_description
 _atom_type_scat_dispersion_real
 _atom_type_scat_dispersion_imag
 _atom_type_scat_source
 'C'  'C'   0.0033   0.0016
 'International Tables Vol C Tables 4.2.6.8 and 6.1.1.4'
 'H'  'H'   0.0000   0.0000
 'International Tables Vol C Tables 4.2.6.8 and 6.1.1.4'
 'N'  'N'   0.0061   0.0033
 'International Tables Vol C Tables 4.2.6.8 and 6.1.1.4'
 'O'  'O'   0.0106   0.0060
 'International Tables Vol C Tables 4.2.6.8 and 6.1.1.4'
 'F'  'F'   0.0171   0.0103
 'International Tables Vol C Tables 4.2.6.8 and 6.1.1.4'
 
_space_group_crystal_system       triclinic
_space_group_IT_number            2
_space_group_name_H-M_alt         'P -1'
_space_group_name_Hall            '-P 1'
 
_shelx_space_group_comment
;
The symmetry employed for this shelxl refinement is uniquely defined
by the following loop, which should always be used as a source of
symmetry information in preference to the above space-group names.
They are only intended as comments.
;
 
loop_
 _space_group_symop_operation_xyz
 'x, y, z'
 '-x, -y, -z'
 
_cell_length_a                    7.9582(11)
_cell_length_b                    9.7232(13)
_cell_length_c                    11.9573(15)
_cell_angle_alpha                 69.282(5)
_cell_angle_beta                  78.205(5)
_cell_angle_gamma                 74.208(5)
_cell_volume                      826.72(19)
_cell_formula_units_Z             4
_cell_measurement_temperature     120(2)
_cell_measurement_reflns_used     9874
_cell_measurement_theta_min       2.68
_cell_measurement_theta_max       30.10
 
_exptl_crystal_description        'block'
_exptl_crystal_colour             'colourless'
_exptl_crystal_density_meas       ?
_exptl_crystal_density_method     ?
_exptl_crystal_density_diffrn     1.375          
_exptl_crystal_F_000              360
_exptl_transmission_factor_min    ?
_exptl_transmission_factor_max    ?
_exptl_crystal_size_max           0.300
_exptl_crystal_size_mid           0.200
_exptl_crystal_size_min           0.120
_exptl_absorpt_coefficient_mu     0.113
_shelx_estimated_absorpt_T_min    0.967
_shelx_estimated_absorpt_T_max    0.987
_exptl_absorpt_correction_type    'multi-scan'
_exptl_absorpt_correction_T_min   0.6896
_exptl_absorpt_correction_T_max   0.7460
_exptl_absorpt_process_details    'sadabs'
_exptl_absorpt_special_details    ?
_diffrn_ambient_temperature       120(2)
_diffrn_radiation_wavelength      0.71073
_diffrn_radiation_type            MoK\a
_diffrn_source                    
 'Mo-ImuS 3.0 microfocus tube'
_diffrn_measurement_device_type   'Bruker PHOTON-III CPAD'
_diffrn_measurement_method        '\f and \w shuterless scans'
_diffrn_detector_area_resol_mean  ?
_diffrn_reflns_number             48844
_diffrn_reflns_av_unetI/netI      0.0242
_diffrn_reflns_av_R_equivalents   0.0426
_diffrn_reflns_limit_h_min        -11
_diffrn_reflns_limit_h_max        11
_diffrn_reflns_limit_k_min        -13
_diffrn_reflns_limit_k_max        13
_diffrn_reflns_limit_l_min        -16
_diffrn_reflns_limit_l_max        16
_diffrn_reflns_theta_min          2.295
_diffrn_reflns_theta_max          30.163
_diffrn_reflns_theta_full         25.242
_diffrn_measured_fraction_theta_max   0.969
_diffrn_measured_fraction_theta_full  0.994
_diffrn_reflns_Laue_measured_fraction_max    0.969
_diffrn_reflns_Laue_measured_fraction_full   0.994
_diffrn_reflns_point_group_measured_fraction_max   0.969
_diffrn_reflns_point_group_measured_fraction_full  0.994
_reflns_number_total              4742
_reflns_number_gt                 3936
_reflns_threshold_expression      'I > 2\s(I)'
_reflns_Friedel_coverage          0.000
_reflns_Friedel_fraction_max      .
_reflns_Friedel_fraction_full     .
 
_reflns_special_details
;
 Reflections were merged by SHELXL according to the crystal
 class for the calculation of statistics and refinement.
 
 _reflns_Friedel_fraction is defined as the number of unique
 Friedel pairs measured divided by the number that would be
 possible theoretically, ignoring centric projections and
 systematic absences.
;
 
_computing_data_collection        'Bruker APEX3'
_computing_cell_refinement        'Bruker SAINT'
_computing_data_reduction         'Bruker SAINT'
_computing_structure_solution     'SHELXT 2014/5 (Sheldrick, 2014)'
_computing_structure_refinement   'SHELXL-2014/7 (Sheldrick, 2014)'
_computing_molecular_graphics     'Bruker SHELXTL'
_computing_publication_material   'Bruker SHELXTL'
_refine_special_details           ?
_refine_ls_structure_factor_coef  Fsqd
_refine_ls_matrix_type            full
_refine_ls_weighting_scheme       calc
_refine_ls_weighting_details
'w=1/[\s^2^(Fo^2^)+(0.0793P)^2^+1.8527P] where P=(Fo^2^+2Fc^2^)/3'
_atom_sites_solution_primary      direct
_atom_sites_solution_secondary    difmap
_atom_sites_solution_hydrogens    mixed
_refine_ls_hydrogen_treatment     mixed
_refine_ls_extinction_method      none
_refine_ls_extinction_coef        .
_refine_ls_number_reflns          4742
_refine_ls_number_parameters      229
_refine_ls_number_restraints      0
_refine_ls_R_factor_all           0.0870
_refine_ls_R_factor_gt            0.0733
_refine_ls_wR_factor_ref          0.2221
_refine_ls_wR_factor_gt           0.2098
_refine_ls_goodness_of_fit_ref    1.091
_refine_ls_restrained_S_all       1.091
_refine_ls_shift/su_max           0.000
_refine_ls_shift/su_mean          0.000
 
loop_
 _atom_site_label
 _atom_site_type_symbol
 _atom_site_fract_x
 _atom_site_fract_y
 _atom_site_fract_z
 _atom_site_U_iso_or_equiv
 _atom_site_adp_type
 _atom_site_occupancy
 _atom_site_site_symmetry_order  
 _atom_site_calc_flag
 _atom_site_refinement_flags_posn
 _atom_site_refinement_flags_adp
 _atom_site_refinement_flags_occupancy
 _atom_site_disorder_assembly
 _atom_site_disorder_group
C1 C 0.3145(3) 0.4085(3) 0.5233(2) 0.0197(4) Uani 1 1 d . . . . .
C2 C 0.2677(3) 0.3232(3) 0.6403(2) 0.0217(5) Uani 1 1 d . . . . .
C3 C 0.3795(3) 0.1799(3) 0.6689(2) 0.0206(4) Uani 1 1 d . . . . .
H3 H 0.3754 0.0997 0.7428 0.025 Uiso 1 1 calc R U . . .
C4 C 0.4976(3) 0.1805(2) 0.5659(2) 0.0185(4) Uani 1 1 d . . . . .
C5 C 0.2336(3) 0.5642(3) 0.4509(2) 0.0252(5) Uani 1 1 d . . . . .
H5A H 0.3219 0.6063 0.3871 0.038 Uiso 1 1 calc R U . . .
H5B H 0.1904 0.6276 0.5033 0.038 Uiso 1 1 calc R U . . .
H5C H 0.1353 0.5610 0.4147 0.038 Uiso 1 1 calc R U . . .
C6 C 0.6496(3) 0.0684(2) 0.5405(2) 0.0176(4) Uani 1 1 d . . . . .
C7 C 0.8223(3) -0.1772(3) 0.6118(2) 0.0205(4) Uani 1 1 d . . . . .
H7A H 0.9317 -0.1408 0.5983 0.025 Uiso 1 1 calc R U . . .
H7B H 0.8149 -0.2033 0.5403 0.025 Uiso 1 1 calc R U . . .
C8 C 0.8217(3) -0.3131(3) 0.7234(2) 0.0237(5) Uani 1 1 d . . . . .
H8A H 0.8244 -0.2848 0.7938 0.036 Uiso 1 1 calc R U . . .
H8B H 0.9254 -0.3924 0.7150 0.036 Uiso 1 1 calc R U . . .
H8C H 0.7150 -0.3503 0.7339 0.036 Uiso 1 1 calc R U . . .
C9 C 0.9843(3) 0.1062(3) 0.1514(2) 0.0211(4) Uani 1 1 d . . . . .
C10 C 1.0251(3) 0.1875(3) 0.0326(2) 0.0212(5) Uani 1 1 d . . . . .
C11 C 0.9209(3) 0.3333(3) 0.0048(2) 0.0217(5) Uani 1 1 d . . . . .
H11 H 0.9228 0.4114 -0.0704 0.026 Uiso 1 1 calc R U . . .
C12 C 0.8141(3) 0.3390(3) 0.1109(2) 0.0199(4) Uani 1 1 d . . . . .
C13 C 1.0615(4) -0.0513(3) 0.2234(2) 0.0263(5) Uani 1 1 d . . . . .
H13A H 0.9918 -0.0780 0.3025 0.039 Uiso 1 1 calc R U . . .
H13B H 1.1829 -0.0583 0.2338 0.039 Uiso 1 1 calc R U . . .
H13C H 1.0604 -0.1208 0.1811 0.039 Uiso 1 1 calc R U . . .
C14 C 0.6754(3) 0.4581(3) 0.1398(2) 0.0205(4) Uani 1 1 d . . . . .
C15 C 0.5074(3) 0.7055(3) 0.0678(2) 0.0246(5) Uani 1 1 d . . . . .
H15A H 0.5364 0.7396 0.1290 0.030 Uiso 1 1 calc R U . . .
H15B H 0.3951 0.6718 0.0980 0.030 Uiso 1 1 calc R U . . .
C16 C 0.4914(4) 0.8321(3) -0.0499(2) 0.0272(5) Uani 1 1 d . . . . .
H16A H 0.6026 0.8655 -0.0781 0.041 Uiso 1 1 calc R U . . .
H16B H 0.3969 0.9164 -0.0381 0.041 Uiso 1 1 calc R U . . .
H16C H 0.4642 0.7965 -0.1099 0.041 Uiso 1 1 calc R U . . .
N1 N 0.4557(3) 0.3185(2) 0.48006(18) 0.0192(4) Uani 1 1 d . . . . .
N2 N 0.8541(3) 0.2019(2) 0.19779(19) 0.0201(4) Uani 1 1 d . . . . .
O1 O 0.7501(2) 0.0901(2) 0.44727(16) 0.0253(4) Uani 1 1 d . . . . .
O2 O 0.6693(2) -0.06107(18) 0.63135(15) 0.0197(3) Uani 1 1 d . . . . .
O3 O 0.5919(2) 0.4465(2) 0.23933(16) 0.0281(4) Uani 1 1 d . . . . .
O4 O 0.6474(2) 0.58266(19) 0.04506(15) 0.0230(4) Uani 1 1 d . . . . .
F1 F 0.1322(2) 0.37330(18) 0.71480(14) 0.0323(4) Uani 1 1 d . . . . .
F2 F 1.1503(2) 0.13094(18) -0.04464(14) 0.0303(4) Uani 1 1 d . . . . .
H1N H 0.507(4) 0.348(4) 0.410(3) 0.027(8) Uiso 1 1 d . . . . .
H2N H 0.805(5) 0.181(4) 0.271(4) 0.037(9) Uiso 1 1 d . . . . .
 
loop_
 _atom_site_aniso_label
 _atom_site_aniso_U_11
 _atom_site_aniso_U_22
 _atom_site_aniso_U_33
 _atom_site_aniso_U_23
 _atom_site_aniso_U_13
 _atom_site_aniso_U_12
C1 0.0196(10) 0.0180(10) 0.0205(10) -0.0048(8) -0.0045(8) -0.0023(8)
C2 0.0221(11) 0.0199(10) 0.0191(10) -0.0061(8) -0.0020(8) 0.0013(8)
C3 0.0221(10) 0.0191(10) 0.0164(10) -0.0032(8) -0.0021(8) -0.0012(8)
C4 0.0172(10) 0.0171(9) 0.0197(10) -0.0042(8) -0.0044(8) -0.0017(8)
C5 0.0248(12) 0.0182(10) 0.0280(12) -0.0029(9) -0.0069(9) -0.0004(9)
C6 0.0150(9) 0.0176(9) 0.0193(10) -0.0042(8) -0.0043(8) -0.0026(8)
C7 0.0175(10) 0.0184(10) 0.0224(11) -0.0066(8) -0.0026(8) 0.0014(8)
C8 0.0242(11) 0.0189(10) 0.0236(11) -0.0044(9) -0.0038(9) -0.0002(9)
C9 0.0195(10) 0.0201(10) 0.0226(11) -0.0059(8) -0.0051(8) -0.0021(8)
C10 0.0205(10) 0.0215(10) 0.0204(11) -0.0080(8) -0.0029(8) -0.0006(8)
C11 0.0216(11) 0.0218(10) 0.0191(10) -0.0042(8) -0.0042(8) -0.0021(9)
C12 0.0197(10) 0.0186(10) 0.0198(10) -0.0036(8) -0.0038(8) -0.0037(8)
C13 0.0278(12) 0.0190(10) 0.0280(12) -0.0036(9) -0.0074(10) -0.0007(9)
C14 0.0182(10) 0.0210(10) 0.0202(10) -0.0043(8) -0.0025(8) -0.0038(8)
C15 0.0215(11) 0.0232(11) 0.0230(11) -0.0056(9) -0.0013(9) 0.0016(9)
C16 0.0277(12) 0.0222(11) 0.0256(12) -0.0037(9) -0.0061(10) 0.0011(9)
N1 0.0187(9) 0.0173(9) 0.0183(9) -0.0020(7) -0.0029(7) -0.0028(7)
N2 0.0183(9) 0.0197(9) 0.0186(9) -0.0026(7) -0.0020(7) -0.0030(7)
O1 0.0206(8) 0.0255(8) 0.0202(8) -0.0015(7) 0.0013(6) -0.0004(7)
O2 0.0187(8) 0.0172(7) 0.0180(8) -0.0031(6) -0.0004(6) 0.0000(6)
O3 0.0284(9) 0.0258(9) 0.0205(8) -0.0025(7) 0.0025(7) -0.0011(7)
O4 0.0216(8) 0.0203(8) 0.0194(8) -0.0021(6) -0.0007(6) 0.0008(6)
F1 0.0318(8) 0.0275(8) 0.0252(8) -0.0078(6) 0.0041(6) 0.0069(6)
F2 0.0312(8) 0.0304(8) 0.0238(7) -0.0110(6) -0.0003(6) 0.0032(6)
 
_geom_special_details
;
 All esds (except the esd in the dihedral angle between two l.s. planes)
 are estimated using the full covariance matrix.  The cell esds are taken
 into account individually in the estimation of esds in distances, angles
 and torsion angles; correlations between esds in cell parameters are only
 used when they are defined by crystal symmetry.  An approximate (isotropic)
 treatment of cell esds is used for estimating esds involving l.s. planes.
;
 
loop_
 _geom_bond_atom_site_label_1
 _geom_bond_atom_site_label_2
 _geom_bond_distance
 _geom_bond_site_symmetry_2
 _geom_bond_publ_flag
C1 N1 1.357(3) . ?
C1 C2 1.385(3) . ?
C1 C5 1.492(3) . ?
C2 F1 1.350(3) . ?
C2 C3 1.401(3) . ?
C3 C4 1.388(3) . ?
C3 H3 0.9500 . ?
C4 N1 1.373(3) . ?
C4 C6 1.453(3) . ?
C5 H5A 0.9800 . ?
C5 H5B 0.9800 . ?
C5 H5C 0.9800 . ?
C6 O1 1.220(3) . ?
C6 O2 1.336(3) . ?
C7 O2 1.461(3) . ?
C7 C8 1.510(3) . ?
C7 H7A 0.9900 . ?
C7 H7B 0.9900 . ?
C8 H8A 0.9800 . ?
C8 H8B 0.9800 . ?
C8 H8C 0.9800 . ?
C9 N2 1.361(3) . ?
C9 C10 1.380(3) . ?
C9 C13 1.495(3) . ?
C10 F2 1.354(3) . ?
C10 C11 1.396(3) . ?
C11 C12 1.385(3) . ?
C11 H11 0.9500 . ?
C12 N2 1.372(3) . ?
C12 C14 1.452(3) . ?
C13 H13A 0.9800 . ?
C13 H13B 0.9800 . ?
C13 H13C 0.9800 . ?
C14 O3 1.222(3) . ?
C14 O4 1.336(3) . ?
C15 O4 1.457(3) . ?
C15 C16 1.508(3) . ?
C15 H15A 0.9900 . ?
C15 H15B 0.9900 . ?
C16 H16A 0.9800 . ?
C16 H16B 0.9800 . ?
C16 H16C 0.9800 . ?
N1 H1N 0.84(4) . ?
N2 H2N 0.86(4) . ?
 
loop_
 _geom_angle_atom_site_label_1
 _geom_angle_atom_site_label_2
 _geom_angle_atom_site_label_3
 _geom_angle
 _geom_angle_site_symmetry_1
 _geom_angle_site_symmetry_3
 _geom_angle_publ_flag
N1 C1 C2 105.5(2) . . ?
N1 C1 C5 123.7(2) . . ?
C2 C1 C5 130.8(2) . . ?
F1 C2 C1 123.9(2) . . ?
F1 C2 C3 125.6(2) . . ?
C1 C2 C3 110.6(2) . . ?
C4 C3 C2 104.9(2) . . ?
C4 C3 H3 127.5 . . ?
C2 C3 H3 127.5 . . ?
N1 C4 C3 108.4(2) . . ?
N1 C4 C6 119.9(2) . . ?
C3 C4 C6 131.6(2) . . ?
C1 C5 H5A 109.5 . . ?
C1 C5 H5B 109.5 . . ?
H5A C5 H5B 109.5 . . ?
C1 C5 H5C 109.5 . . ?
H5A C5 H5C 109.5 . . ?
H5B C5 H5C 109.5 . . ?
O1 C6 O2 123.4(2) . . ?
O1 C6 C4 124.0(2) . . ?
O2 C6 C4 112.61(19) . . ?
O2 C7 C8 107.03(19) . . ?
O2 C7 H7A 110.3 . . ?
C8 C7 H7A 110.3 . . ?
O2 C7 H7B 110.3 . . ?
C8 C7 H7B 110.3 . . ?
H7A C7 H7B 108.6 . . ?
C7 C8 H8A 109.5 . . ?
C7 C8 H8B 109.5 . . ?
H8A C8 H8B 109.5 . . ?
C7 C8 H8C 109.5 . . ?
H8A C8 H8C 109.5 . . ?
H8B C8 H8C 109.5 . . ?
N2 C9 C10 105.6(2) . . ?
N2 C9 C13 123.6(2) . . ?
C10 C9 C13 130.8(2) . . ?
F2 C10 C9 123.6(2) . . ?
F2 C10 C11 125.6(2) . . ?
C9 C10 C11 110.8(2) . . ?
C12 C11 C10 104.8(2) . . ?
C12 C11 H11 127.6 . . ?
C10 C11 H11 127.6 . . ?
N2 C12 C11 108.7(2) . . ?
N2 C12 C14 119.6(2) . . ?
C11 C12 C14 131.7(2) . . ?
C9 C13 H13A 109.5 . . ?
C9 C13 H13B 109.5 . . ?
H13A C13 H13B 109.5 . . ?
C9 C13 H13C 109.5 . . ?
H13A C13 H13C 109.5 . . ?
H13B C13 H13C 109.5 . . ?
O3 C14 O4 123.2(2) . . ?
O3 C14 C12 124.2(2) . . ?
O4 C14 C12 112.6(2) . . ?
O4 C15 C16 107.2(2) . . ?
O4 C15 H15A 110.3 . . ?
C16 C15 H15A 110.3 . . ?
O4 C15 H15B 110.3 . . ?
C16 C15 H15B 110.3 . . ?
H15A C15 H15B 108.5 . . ?
C15 C16 H16A 109.5 . . ?
C15 C16 H16B 109.5 . . ?
H16A C16 H16B 109.5 . . ?
C15 C16 H16C 109.5 . . ?
H16A C16 H16C 109.5 . . ?
H16B C16 H16C 109.5 . . ?
C1 N1 C4 110.6(2) . . ?
C1 N1 H1N 122(2) . . ?
C4 N1 H1N 127(2) . . ?
C9 N2 C12 110.1(2) . . ?
C9 N2 H2N 125(3) . . ?
C12 N2 H2N 125(3) . . ?
C6 O2 C7 115.01(18) . . ?
C14 O4 C15 115.23(19) . . ?
 
loop_
 _geom_torsion_atom_site_label_1
 _geom_torsion_atom_site_label_2
 _geom_torsion_atom_site_label_3
 _geom_torsion_atom_site_label_4
 _geom_torsion
 _geom_torsion_site_symmetry_1
 _geom_torsion_site_symmetry_2
 _geom_torsion_site_symmetry_3
 _geom_torsion_site_symmetry_4
 _geom_torsion_publ_flag
N1 C1 C2 F1 179.8(2) . . . . ?
C5 C1 C2 F1 -1.8(4) . . . . ?
N1 C1 C2 C3 -0.5(3) . . . . ?
C5 C1 C2 C3 177.9(2) . . . . ?
F1 C2 C3 C4 -179.7(2) . . . . ?
C1 C2 C3 C4 0.5(3) . . . . ?
C2 C3 C4 N1 -0.4(3) . . . . ?
C2 C3 C4 C6 176.8(2) . . . . ?
N1 C4 C6 O1 2.9(3) . . . . ?
C3 C4 C6 O1 -173.9(2) . . . . ?
N1 C4 C6 O2 -178.04(19) . . . . ?
C3 C4 C6 O2 5.1(3) . . . . ?
N2 C9 C10 F2 179.8(2) . . . . ?
C13 C9 C10 F2 1.6(4) . . . . ?
N2 C9 C10 C11 -0.1(3) . . . . ?
C13 C9 C10 C11 -178.3(2) . . . . ?
F2 C10 C11 C12 -179.9(2) . . . . ?
C9 C10 C11 C12 0.0(3) . . . . ?
C10 C11 C12 N2 0.0(3) . . . . ?
C10 C11 C12 C14 -178.5(2) . . . . ?
N2 C12 C14 O3 1.9(4) . . . . ?
C11 C12 C14 O3 -179.7(3) . . . . ?
N2 C12 C14 O4 -177.7(2) . . . . ?
C11 C12 C14 O4 0.7(4) . . . . ?
C2 C1 N1 C4 0.2(3) . . . . ?
C5 C1 N1 C4 -178.3(2) . . . . ?
C3 C4 N1 C1 0.1(3) . . . . ?
C6 C4 N1 C1 -177.44(19) . . . . ?
C10 C9 N2 C12 0.1(3) . . . . ?
C13 C9 N2 C12 178.5(2) . . . . ?
C11 C12 N2 C9 -0.1(3) . . . . ?
C14 C12 N2 C9 178.7(2) . . . . ?
O1 C6 O2 C7 0.2(3) . . . . ?
C4 C6 O2 C7 -178.83(18) . . . . ?
C8 C7 O2 C6 179.87(19) . . . . ?
O3 C14 O4 C15 -0.7(3) . . . . ?
C12 C14 O4 C15 178.95(19) . . . . ?
C16 C15 O4 C14 -177.7(2) . . . . ?
 
loop_
 _geom_hbond_atom_site_label_D 
 _geom_hbond_atom_site_label_H 
 _geom_hbond_atom_site_label_A 
 _geom_hbond_distance_DH 
 _geom_hbond_distance_HA 
 _geom_hbond_distance_DA 
 _geom_hbond_angle_DHA 
 _geom_hbond_site_symmetry_A 
N1 H1N O3  0.84(4) 1.99(4) 2.817(3) 170(3) .
N2 H2N O1  0.86(4) 1.98(4) 2.820(3) 165(4) .
 
_refine_diff_density_max    0.456
_refine_diff_density_min   -0.357
_refine_diff_density_rms    0.088

_shelx_res_file
;

    shelx.res created by SHELXL-2014/7

TITL flik190207_0m_a.res in P-1
CELL  0.71073   7.9582   9.7232  11.9573   69.282   78.205   74.208
ZERR     4.00   0.0011   0.0013   0.0015    0.005    0.005    0.005
LATT   1
SFAC  C    H    N    O    F
UNIT  32 40 4 8 4
MERG   2
HTAB N1 O3
HTAB N2 O1
FMAP   2
PLAN   10
SIZE     0.120   0.200   0.300
ACTA
BOND   $H
CONF
L.S.   12
TEMP  -153.00
WGHT    0.079300    1.852700
FVAR       0.97785
C1    1    0.314516    0.408453    0.523318    11.00000    0.01956    0.01796 =
         0.02051   -0.00485   -0.00449   -0.00231
C2    1    0.267703    0.323187    0.640325    11.00000    0.02210    0.01990 =
         0.01913   -0.00611   -0.00202    0.00131
C3    1    0.379500    0.179861    0.668945    11.00000    0.02212    0.01914 =
         0.01642   -0.00319   -0.00213   -0.00123
AFIX  43
H3    2    0.375372    0.099744    0.742757    11.00000   -1.20000
AFIX   0
C4    1    0.497600    0.180523    0.565877    11.00000    0.01720    0.01712 =
         0.01972   -0.00421   -0.00445   -0.00175
C5    1    0.233590    0.564210    0.450901    11.00000    0.02483    0.01822 =
         0.02799   -0.00287   -0.00690   -0.00038
AFIX 137
H5A   2    0.321947    0.606303    0.387097    11.00000   -1.50000
H5B   2    0.190365    0.627571    0.503317    11.00000   -1.50000
H5C   2    0.135320    0.561033    0.414738    11.00000   -1.50000
AFIX   0
C6    1    0.649587    0.068373    0.540478    11.00000    0.01496    0.01759 =
         0.01933   -0.00422   -0.00431   -0.00262
C7    1    0.822251   -0.177167    0.611768    11.00000    0.01754    0.01838 =
         0.02240   -0.00665   -0.00257    0.00138
AFIX  23
H7A   2    0.931728   -0.140812    0.598348    11.00000   -1.20000
H7B   2    0.814932   -0.203289    0.540302    11.00000   -1.20000
AFIX   0
C8    1    0.821717   -0.313099    0.723406    11.00000    0.02420    0.01891 =
         0.02363   -0.00440   -0.00377   -0.00018
AFIX 137
H8A   2    0.824446   -0.284770    0.793835    11.00000   -1.50000
H8B   2    0.925403   -0.392410    0.714969    11.00000   -1.50000
H8C   2    0.714956   -0.350316    0.733850    11.00000   -1.50000
AFIX   0
C9    1    0.984258    0.106174    0.151439    11.00000    0.01954    0.02011 =
         0.02262   -0.00590   -0.00506   -0.00211
C10   1    1.025117    0.187477    0.032650    11.00000    0.02050    0.02151 =
         0.02040   -0.00797   -0.00290   -0.00062
C11   1    0.920884    0.333293    0.004790    11.00000    0.02161    0.02180 =
         0.01908   -0.00420   -0.00416   -0.00209
AFIX  43
H11   2    0.922773    0.411395   -0.070377    11.00000   -1.20000
AFIX   0
C12   1    0.814072    0.339035    0.110896    11.00000    0.01969    0.01856 =
         0.01985   -0.00357   -0.00379   -0.00373
C13   1    1.061487   -0.051310    0.223403    11.00000    0.02784    0.01896 =
         0.02799   -0.00360   -0.00741   -0.00074
AFIX 137
H13A  2    0.991788   -0.078015    0.302536    11.00000   -1.50000
H13B  2    1.182870   -0.058310    0.233780    11.00000   -1.50000
H13C  2    1.060432   -0.120848    0.181072    11.00000   -1.50000
AFIX   0
C14   1    0.675388    0.458069    0.139822    11.00000    0.01821    0.02098 =
         0.02021   -0.00432   -0.00249   -0.00377
C15   1    0.507414    0.705509    0.067841    11.00000    0.02147    0.02321 =
         0.02301   -0.00556   -0.00128    0.00163
AFIX  23
H15A  2    0.536400    0.739612    0.128998    11.00000   -1.20000
H15B  2    0.395149    0.671758    0.098006    11.00000   -1.20000
AFIX   0
C16   1    0.491371    0.832060   -0.049864    11.00000    0.02768    0.02219 =
         0.02558   -0.00366   -0.00606    0.00112
AFIX 137
H16A  2    0.602621    0.865506   -0.078091    11.00000   -1.50000
H16B  2    0.396855    0.916390   -0.038122    11.00000   -1.50000
H16C  2    0.464212    0.796530   -0.109874    11.00000   -1.50000
AFIX   0
N1    3    0.455742    0.318515    0.480063    11.00000    0.01867    0.01731 =
         0.01827   -0.00199   -0.00289   -0.00277
N2    3    0.854084    0.201856    0.197788    11.00000    0.01830    0.01967 =
         0.01862   -0.00262   -0.00197   -0.00301
O1    4    0.750064    0.090112    0.447268    11.00000    0.02063    0.02547 =
         0.02025   -0.00147    0.00129   -0.00035
O2    4    0.669251   -0.061073    0.631354    11.00000    0.01866    0.01724 =
         0.01799   -0.00312   -0.00045   -0.00004
O3    4    0.591936    0.446468    0.239332    11.00000    0.02839    0.02579 =
         0.02053   -0.00251    0.00247   -0.00110
O4    4    0.647439    0.582663    0.045062    11.00000    0.02157    0.02032 =
         0.01941   -0.00211   -0.00072    0.00079
F1    5    0.132159    0.373296    0.714797    11.00000    0.03183    0.02751 =
         0.02519   -0.00780    0.00405    0.00688
F2    5    1.150270    0.130944   -0.044638    11.00000    0.03124    0.03040 =
         0.02376   -0.01101   -0.00033    0.00322
H1N   2    0.507205    0.347850    0.410334    11.00000    0.02676
H2N   2    0.805177    0.180650    0.271185    11.00000    0.03746
HKLF    4  1.0  1.00  0.00  0.00  0.00  1.00  0.00  0.00  0.00  1.00

REM  flik190207_0m_a.res in P-1
REM R1 =  0.0733 for    3936 Fo > 4sig(Fo)  and  0.0870 for all    4742 data
REM    229 parameters refined using      0 restraints

END

WGHT      0.0793      1.8527

REM Highest difference peak  0.456,  deepest hole -0.357,  1-sigma level  0.088
Q1    1   0.7106 -0.4471  0.7570  11.00000  0.05    0.46
Q2    1   1.0293 -0.4402  0.7574  11.00000  0.05    0.43
Q3    1   1.1790 -0.1208  0.0369  11.00000  0.05    0.43
Q4    1   0.5579  0.6243  0.2858  11.00000  0.05    0.43
Q5    1   0.7055  0.0593  0.3706  11.00000  0.05    0.43
Q6    1   0.2223  0.6222  0.2837  11.00000  0.05    0.42
Q7    1   0.9497  0.1635  0.0609  11.00000  0.05    0.41
Q8    1   0.9826 -0.0603  0.6257  11.00000  0.05    0.41
Q9    1   0.3751  0.8251 -0.0441  11.00000  0.05    0.41
Q10   1   0.6645  0.8124 -0.0348  11.00000  0.05    0.40
;
_shelx_res_checksum   60824

_shelx_hkl_file
;
  -1   0   0  142.99    5.60
  -1   0   0  142.89    5.60
  -1   0   0  142.19    5.60
  -1   0   0  140.99    5.60
  -1   0   0  151.48    5.50
  -1   0   0  145.19    5.80
  -1   0   0  140.19    5.60
  -1   0   0  145.69    5.70
   1   0   0  136.99    5.60
   1   0   0  140.69    5.60
   1   0   0  147.29    5.80
   1   0   0  151.58    5.70
   1   0   0  143.99    5.70
   1   0   0  147.39    5.50
   1   0   0  133.49    5.50
   1   0   0  141.49    5.60
  -2   0   0   56.19    3.00
  -2   0   0   58.69    3.00
  -2   0   0   55.49    2.90
  -2   0   0   60.39    3.00
  -2   0   0   57.89    3.00
  -2   0   0   58.19    3.30
  -2   0   0   66.09    2.80
   2   0   0   59.89    3.00
   2   0   0   53.39    2.80
   2   0   0   62.99    3.20
   2   0   0   54.09    3.00
   2   0   0   58.59    3.00
   2   0   0   55.89    3.00
   2   0   0   58.79    3.10
   2   0   0   63.79    2.80
   2   0   0   58.59    3.00
  -3   0   0  241.88    9.90
  -3   0   0  224.58    9.70
  -3   0   0  259.87   10.00
  -3   0   0  241.58   10.30
  -3   0   0  272.87   10.10
  -3   0   0  240.88    9.90
  -3   0   0  229.48    9.90
   3   0   0  259.07   10.00
   3   0   0  247.98   10.00
   3   0   0  251.77    9.90
   3   0   0  235.08   10.20
   3   0   0  228.98   10.10
   3   0   0  225.88    9.70
   3   0   0  246.08    9.80
   3   0   0  257.47   10.10
   3   0   0  253.37    9.90
  -4   0   0  105.89    5.70
  -4   0   0  120.79    5.30
  -4   0   0  112.99    5.50
  -4   0   0  111.19    5.80
  -4   0   0  107.49    6.10
  -4   0   0  103.49    5.30
  -4   0   0  104.99    5.50
   4   0   0  110.49    5.60
   4   0   0  109.09    5.70
   4   0   0  108.89    5.60
   4   0   0  104.79    5.90
   4   0   0  113.49    5.20
   4   0   0  106.19    5.40
   4   0   0  129.89    6.80
   4   0   0  113.49    5.60
  -5   0   0   21.70    4.20
  -5   0   0   24.80    2.50
  -5   0   0   21.10    2.60
  -5   0   0   26.30    3.00
  -5   0   0   30.30    3.20
  -5   0   0   23.40    2.70
  -5   0   0   26.30    3.30
  -5   0   0   20.20    3.00
   5   0   0   20.40    2.30
   5   0   0   25.50    3.00
   5   0   0   24.60    2.60
   5   0   0   24.50    3.00
   5   0   0   25.60    2.90
   5   0   0   19.00    2.90
   5   0   0   24.80    3.70
  -6   0   0  600.44   25.10
  -6   0   0  632.14   25.00
  -6   0   0  608.04   24.60
  -6   0   0  641.84   24.80
  -6   0   0  684.93   25.50
  -6   0   0  658.83   24.70
  -6   0   0  600.84   25.70
   6   0   0  611.54   24.90
   6   0   0  671.73   25.50
   6   0   0  622.44   24.70
   6   0   0  611.44   25.30
   6   0   0  640.34   25.00
   6   0   0  613.14   25.20
   6   0   0  632.34   24.50
   6   0   0  628.84   24.80
   6   0   0  618.34   25.10
   6   0   0  612.44   25.20
  -7   0   0   15.00    3.30
  -7   0   0   19.50    3.70
  -7   0   0   19.50    3.30
  -7   0   0   17.40    2.50
  -7   0   0   17.40    2.50
  -7   0   0   16.30    3.00
  -7   0   0   18.30    2.80
  -7   0   0   17.40    3.10
  -7   0   0   15.00    2.80
   7   0   0   20.40    3.20
   7   0   0   19.00    3.50
   7   0   0   15.30    3.00
   7   0   0   21.10    4.00
   7   0   0   13.00    2.70
   7   0   0   15.80    2.70
   7   0   0   16.00    2.50
  -8   0   0   14.40    3.50
  -8   0   0   21.50    3.40
  -8   0   0   29.40    4.30
  -8   0   0   23.00    3.50
  -8   0   0   18.20    3.10
  -8   0   0   24.10    3.90
  -8   0   0   23.40    3.00
  -8   0   0   25.40    3.90
   8   0   0   22.00    3.20
   8   0   0   25.50    4.80
   8   0   0   20.30    3.30
   8   0   0   27.40    3.90
   8   0   0   14.90    3.00
   8   0   0   26.00    4.20
   8   0   0   24.20    3.60
   8   0   0   23.70    4.10
   8   0   0   21.10    4.00
  -9   0   0   14.50    3.20
  -9   0   0   21.00    4.90
  -9   0   0   11.50    2.60
  -9   0   0   15.90    3.40
  -9   0   0   19.20    3.70
   9   0   0   14.30    3.20
   9   0   0   19.00    3.40
   9   0   0   21.90    4.10
   9   0   0   15.50    3.00
   9   0   0    9.80    4.00
   9   0   0   14.00    3.20
 -10   0   0   20.50    3.60
 -10   0   0   10.80    2.80
 -10   0   0   15.30    3.40
 -10   0   0   21.90    4.00
  10   0   0   14.70    3.30
  10   0   0   21.80    3.90
  10   0   0   11.80    3.80
  10   0   0   15.40    3.10
  10   0   0   21.70    5.10
  10   0   0    4.40    4.20
  10  -1   0   33.90    4.80
  10  -1   0   29.90    4.50
  10  -1   0   23.90    4.50
  10  -1   0   19.50    3.90
 -10   1   0   38.20    5.50
 -10   1   0   36.80    5.20
 -10   1   0   23.20    3.50
   9  -1   0    2.90    2.60
   9  -1   0    3.80    2.50
   9  -1   0    9.90    4.20
   9  -1   0    2.60    2.10
   9  -1   0   -2.40    2.60
   9  -1   0    5.90    2.50
   9  -1   0   -3.80    3.10
  -9   1   0    4.20    2.00
  -9   1   0    1.50    3.00
  -9   1   0    1.10    2.40
  -9   1   0    0.60    2.50
   8  -1   0   65.29    5.30
   8  -1   0   57.09    5.60
   8  -1   0   68.49    6.60
   8  -1   0   61.79    4.90
   8  -1   0   63.39    4.80
   8  -1   0   56.49    7.00
   8  -1   0   67.89    5.90
   8  -1   0   69.59    6.70
   8  -1   0   61.99    6.10
   8  -1   0   72.99    6.10
  -8   1   0   59.89    7.20
  -8   1   0   59.79    4.40
  -8   1   0   63.19    5.30
  -8   1   0   58.49    5.80
  -8   1   0   68.49    6.60
  -8   1   0   59.29    5.30
  -8   1   0   62.79    5.00
  -8   1   0   74.29    6.50
  -8   1   0   60.09    5.00
   7  -1   0   31.70    3.70
   7  -1   0   52.29    4.20
   7  -1   0   46.00    4.30
   7  -1   0   40.30    4.30
  -7   1   0   55.49    5.40
  -7   1   0   43.90    4.40
  -7   1   0   36.60    3.90
  -7   1   0   39.70    4.80
  -7   1   0   40.00    5.40
  -7   1   0   36.30    4.20
  -7   1   0   49.70    6.40
   6  -1   0    2.40    1.90
   6  -1   0    4.00    2.30
   6  -1   0    1.50    2.00
   6  -1   0    1.90    1.40
   6  -1   0    3.30    2.10
   6  -1   0    2.30    2.10
   6  -1   0    3.10    1.70
   6  -1   0    3.70    1.80
   6  -1   0    1.20    1.90
   6  -1   0    4.60    2.20
  -6   1   0    0.80    1.90
  -6   1   0    2.50    1.50
  -6   1   0    2.20    2.30
  -6   1   0    0.50    1.80
  -6   1   0    4.10    2.70
  -6   1   0    3.90    2.30
   5  -1   0   79.69    4.90
   5  -1   0   83.39    4.50
   5  -1   0   81.79    4.70
   5  -1   0   83.09    5.10
   5  -1   0   77.09    5.60
   5  -1   0   94.39    5.70
   5  -1   0   76.89    4.90
   5  -1   0   67.09    6.80
   5  -1   0   78.99    4.60
   5  -1   0   78.09    4.80
  -5   1   0   80.99    4.80
  -5   1   0   76.99    5.10
  -5   1   0   79.19    5.00
  -5   1   0   83.79    4.70
  -5   1   0   85.99    5.60
  -5   1   0   73.99    4.70
   4  -1   0   21.30    2.60
   4  -1   0   18.40    2.90
   4  -1   0   21.50    2.90
   4  -1   0   20.70    2.50
   4  -1   0   19.80    2.80
   4  -1   0   22.80    2.90
   4  -1   0   21.30    3.00
   4  -1   0   21.50    2.70
   4  -1   0   25.30    2.30
  -4   1   0   28.80    3.10
  -4   1   0   27.30    2.50
  -4   1   0   17.10    2.70
  -4   1   0   23.30    2.60
  -4   1   0   19.10    2.80
  -4   1   0   18.30    2.70
  -4   1   0   20.80    3.10
   3  -1   0  129.69    6.00
   3  -1   0  127.19    5.80
   3  -1   0  128.39    5.70
   3  -1   0  131.19    6.10
   3  -1   0  145.59    6.50
   3  -1   0  130.99    5.90
   3  -1   0  133.19    6.00
   3  -1   0  124.39    6.20
   3  -1   0  130.99    6.00
   3  -1   0  133.39    6.00
  -3   1   0  128.59    6.00
  -3   1   0  130.09    5.90
  -3   1   0  131.59    6.00
  -3   1   0  130.09    5.80
  -3   1   0  134.29    6.10
  -3   1   0  131.49    6.40
  -3   1   0  135.69    6.00
  -3   1   0  125.79    5.90
   2  -1   0   53.29    2.80
   2  -1   0   56.29    2.70
   2  -1   0   52.59    2.90
   2  -1   0   51.89    2.90
   2  -1   0   56.19    2.80
   2  -1   0   53.39    2.80
   2  -1   0   51.59    2.80
   2  -1   0   52.69    2.80
   2  -1   0   62.19    3.20
   2  -1   0   53.49    2.90
  -2   1   0   53.69    2.80
  -2   1   0   54.59    2.80
  -2   1   0   52.69    3.10
  -2   1   0   51.69    2.80
  -2   1   0   49.90    2.70
  -2   1   0   51.49    2.80
  -2   1   0   50.39    2.70
  -2   1   0   53.99    2.90
   1  -1   0 2378.96   87.99
  -1   1   0 2337.97   87.99
   0  -1   0    6.30    0.90
   0   1   0    4.30    0.70
  -1  -1   0    4.10    0.80
  -1  -1   0    3.70    0.70
  -1  -1   0    4.30    0.80
  -1  -1   0    4.20    0.80
  -1  -1   0    1.70    0.70
  -1  -1   0    2.80    0.70
  -1  -1   0    4.00    0.60
  -1  -1   0    3.10    0.60
  -1  -1   0    3.50    0.80
   1   1   0    3.00    0.70
   1   1   0    2.80    0.80
   1   1   0    3.30    0.60
   1   1   0    5.30    0.80
   1   1   0    3.50    0.70
   1   1   0    3.70    0.70
   1   1   0    3.60    0.80
   1   1   0    3.40    0.70
  -2  -1   0  627.84   24.30
  -2  -1   0  635.84   24.20
  -2  -1   0  648.64   24.30
  -2  -1   0  649.04   24.40
  -2  -1   0  668.13   24.20
  -2  -1   0  626.04   24.60
  -2  -1   0  677.33   24.10
  -2  -1   0  645.44   24.40
  -2  -1   0  661.83   24.50
  -2  -1   0  642.54   24.30
   2   1   0  645.14   24.30
   2   1   0  634.74   24.60
   2   1   0  684.43   24.60
   2   1   0  640.44   24.20
   2   1   0  647.94   24.40
   2   1   0  650.03   24.40
   2   1   0  634.84   24.40
   2   1   0  630.64   24.30
   3   1   0    5.80    1.80
  -4  -1   0  303.67   12.10
  -4  -1   0  296.37   12.00
  -4  -1   0  293.87   11.50
  -4  -1   0  282.57   12.50
  -4  -1   0  279.57   11.80
  -4  -1   0  315.77   11.60
  -4  -1   0  285.97   11.80
  -4  -1   0  280.77   12.00
  -4  -1   0  293.87   11.90
   4   1   0  281.17   12.20
   4   1   0  280.57   11.90
   4   1   0  289.97   12.00
   4   1   0  290.17   12.10
   4   1   0  290.27   11.90
   4   1   0  305.07   12.50
   4   1   0  298.07   11.60
   4   1   0  287.67   12.00
   4   1   0  282.17   11.90
  -5  -1   0  193.78    8.80
  -5  -1   0  187.68    8.60
  -5  -1   0  185.68    9.50
  -5  -1   0  197.28    8.70
  -5  -1   0  197.28    8.80
  -5  -1   0  191.88    8.20
  -5  -1   0  185.48    8.50
  -5  -1   0  198.48    8.90
  -5  -1   0  215.08    8.40
   5   1   0  202.68    8.30
   5   1   0  189.38    8.60
   5   1   0  194.78    9.00
   5   1   0  200.78    9.40
   5   1   0  180.98    8.90
   5   1   0  193.08    8.90
   5   1   0  193.58    8.80
   5   1   0  196.48    8.80
  -6  -1   0  204.88    9.20
  -6  -1   0  187.78   10.00
  -6  -1   0  187.18    8.80
  -6  -1   0  214.78    9.30
  -6  -1   0  186.28    8.90
  -6  -1   0  190.58    9.30
  -6  -1   0  198.28    9.10
  -6  -1   0  199.08    9.30
   6   1   0  197.98    9.10
   6   1   0  192.78    9.50
   6   1   0  191.08    9.20
   6   1   0  186.78    9.40
   6   1   0  199.38    8.90
   6   1   0  192.08    9.10
   6   1   0  214.18   10.00
   6   1   0  182.38    9.20
  -7  -1   0   94.89    7.30
  -7  -1   0   90.09    5.80
  -7  -1   0   89.59    5.70
  -7  -1   0   90.69    6.10
  -7  -1   0   99.09    5.30
  -7  -1   0  105.09    5.40
  -7  -1   0   98.59    6.10
  -7  -1   0   94.69    6.20
  -7  -1   0   88.49    6.30
   7   1   0   86.99    6.00
   7   1   0   95.69    6.40
   7   1   0   92.79    6.50
   7   1   0   91.69    5.90
   7   1   0   90.69    5.90
   7   1   0  106.09    7.20
  -8  -1   0    5.30    1.90
  -8  -1   0    9.10    2.50
  -8  -1   0    4.70    3.20
  -8  -1   0    7.40    3.20
  -8  -1   0    8.10    2.70
  -8  -1   0    3.80    3.30
  -8  -1   0    5.60    2.50
  -8  -1   0    6.30    2.80
   8   1   0    9.50    2.90
   8   1   0    5.10    2.90
   8   1   0    9.10    3.00
   8   1   0    9.20    3.10
   8   1   0   10.60    2.90
   8   1   0    9.40    2.70
  -9  -1   0   53.49    5.30
  -9  -1   0   50.99    5.20
  -9  -1   0   67.69    7.90
  -9  -1   0   57.89    6.50
  -9  -1   0   45.60    4.40
   9   1   0   52.39    6.00
   9   1   0   51.29    5.40
   9   1   0   44.10    7.10
   9   1   0   54.29    5.20
   9   1   0   53.49    5.00
   9   1   0   56.99    7.00
   9   1   0   49.30    6.10
 -10  -1   0    6.30    2.80
 -10  -1   0    3.30    2.50
 -10  -1   0    0.40    1.90
 -10  -1   0    4.20    3.30
  10   1   0    4.70    2.70
  10   1   0    5.80    2.60
  10   1   0   -1.20    2.50
  10   1   0    1.10    3.20
  10   1   0    1.50    2.50
  10  -2   0   14.40    3.20
  10  -2   0   16.10    3.60
  10  -2   0   16.20    3.30
 -10   2   0   15.80    3.60
 -10   2   0   14.50    3.90
 -10   2   0   11.70    3.10
 -10   2   0   19.40    3.70
   8  -2   0    4.70    3.50
   8  -2   0    3.30    2.20
   8  -2   0    0.20    2.80
   8  -2   0    3.60    3.10
   8  -2   0    7.30    4.60
   8  -2   0   -1.20    2.90
   8  -2   0    1.30    2.30
   8  -2   0    0.50    2.20
   8  -2   0    9.30    3.10
  -8   2   0   15.50    4.20
  -8   2   0    1.70    2.90
  -8   2   0   10.80    3.40
  -8   2   0    1.70    2.00
  -8   2   0    4.90    2.60
  -8   2   0    2.40    2.40
   7  -2   0    5.40    2.20
   7  -2   0    1.90    1.80
   7  -2   0    3.70    2.10
   7  -2   0    3.00    2.40
   7  -2   0    2.60    2.80
   7  -2   0    7.20    2.60
   7  -2   0    6.90    3.10
   7  -2   0    4.00    2.80
  -7   2   0    1.90    2.50
  -7   2   0    1.60    1.90
  -7   2   0    5.30    3.20
  -7   2   0    0.30    2.60
  -7   2   0    2.50    2.40
  -7   2   0    2.60    2.30
  -7   2   0   10.20    3.90
   6  -2   0    8.70    2.40
   6  -2   0    7.60    2.90
   6  -2   0    5.40    2.40
   6  -2   0    7.80    2.20
   6  -2   0    6.70    2.00
   6  -2   0    9.10    2.70
   6  -2   0    9.80    2.80
   6  -2   0   10.90    2.70
   6  -2   0    9.70    2.70
  -6   2   0    6.90    2.60
  -6   2   0   10.20    2.80
  -6   2   0    8.70    2.40
  -6   2   0    7.20    2.30
  -6   2   0    7.30    2.20
  -6   2   0    6.90    2.60
   5  -2   0   30.80    3.40
   5  -2   0   22.90    3.00
   5  -2   0   24.80    3.10
   5  -2   0   33.40    4.40
   5  -2   0   25.90    3.00
   5  -2   0   24.20    2.80
   5  -2   0   21.10    3.40
   5  -2   0   31.50    3.80
   5  -2   0   21.70    2.80
   5  -2   0   24.20    3.70
  -5   2   0   25.40    3.40
  -5   2   0   28.00    3.20
  -5   2   0   20.80    3.80
  -5   2   0   26.60    3.60
  -5   2   0   21.80    3.10
  -5   2   0   24.70    3.00
  -5   2   0   25.70    3.00
  -5   2   0   30.50    3.60
   4  -2   0  409.26   16.60
   4  -2   0  402.36   16.80
   4  -2   0  426.76   16.80
   4  -2   0  409.26   16.70
   4  -2   0  407.76   16.40
   4  -2   0  400.26   16.60
   4  -2   0  416.26   16.20
   4  -2   0  418.56   17.00
   4  -2   0  423.06   17.00
   4  -2   0  436.16   16.50
  -4   2   0  412.36   17.00
  -4   2   0  402.66   16.50
  -4   2   0  422.26   16.50
  -4   2   0  413.76   16.60
  -4   2   0  402.46   16.60
  -4   2   0  396.66   16.30
  -4   2   0  439.56   16.70
  -4   2   0  418.76   16.50
  -3   2   0 2804.72  103.99
   2  -2   0  379.36   14.40
   2  -2   0  357.66   14.20
   2  -2   0  363.16   14.10
   2  -2   0  353.76   14.10
   2  -2   0  373.46   14.20
   2  -2   0  368.76   14.20
   2  -2   0  389.26   14.10
   2  -2   0  376.16   13.90
   2  -2   0  348.97   14.20
  -2   2   0  356.66   14.10
  -2   2   0  372.06   14.40
  -2   2   0  363.06   14.10
  -2   2   0  357.26   14.10
  -2   2   0  381.46   14.30
  -2   2   0  354.26   14.00
  -2   2   0  349.87   14.10
  -2   2   0  358.66   14.10
  -2   2   0  349.37   14.10
   1  -2   0  165.08    6.80
   1  -2   0  174.78    7.00
   1  -2   0  170.58    6.60
   1  -2   0  174.88    6.90
   1  -2   0  171.18    6.80
   1  -2   0  165.48    6.80
   1  -2   0  169.98    6.80
   1  -2   0  163.48    6.80
  -1   2   0  176.98    6.80
  -1   2   0  166.48    6.80
  -1   2   0  176.08    7.00
  -1   2   0  162.08    6.80
  -1   2   0  168.38    6.80
  -1   2   0  168.48    6.60
  -1   2   0  166.48    6.80
   0  -2   0  182.48    7.00
   0  -2   0  171.48    7.40
   0  -2   0  182.58    7.00
   0  -2   0  179.68    7.10
   0  -2   0  184.78    7.10
   0  -2   0  186.88    7.20
   0  -2   0  174.18    7.00
   0  -2   0  172.88    7.00
   0   2   0  181.78    7.10
   0   2   0  183.78    7.10
   0   2   0  184.68    7.10
   0   2   0  179.98    7.10
   0   2   0  194.48    7.10
   0   2   0  181.38    7.40
   0   2   0  179.08    7.00
   0   2   0  171.88    7.00
   0   2   0  182.18    7.10
  -1  -2   0    8.60    1.10
  -1  -2   0    9.70    1.00
  -1  -2   0    7.90    1.00
  -1  -2   0    8.80    1.00
  -1  -2   0    6.60    1.00
  -1  -2   0   13.40    1.30
  -1  -2   0    8.90    1.10
  -1  -2   0   10.70    1.30
  -1  -2   0   10.40    1.20
   1   2   0   10.90    1.60
   1   2   0    8.60    1.30
   1   2   0    9.80    1.20
   1   2   0    8.30    1.30
   1   2   0    9.10    1.00
   1   2   0    9.50    1.10
   1   2   0    9.50    1.30
  -2  -2   0  987.60   37.40
  -2  -2   0  987.40   37.20
  -2  -2   0  991.00   37.40
  -2  -2   0 1014.00   37.40
  -2  -2   0 1017.00   37.40
  -2  -2   0  991.60   37.30
  -2  -2   0 1011.10   37.30
   2   2   0 1008.70   37.40
   2   2   0  995.30   37.40
   2   2   0 1030.40   37.40
   2   2   0  977.00   37.30
   2   2   0  998.90   37.40
  -3  -2   0 2120.49   78.49
  -3  -2   0 2100.59   78.49
  -3  -2   0 2095.29   78.29
  -3  -2   0 2157.38   77.99
   3   2   0 2085.89   78.39
   3   2   0 2107.99   78.49
   3   2   0 2152.58   78.49
   3   2   0 2073.99   78.39
   3   2   0 2119.79   78.49
  -4  -2   0   17.20    2.50
  -4  -2   0   18.00    2.20
  -4  -2   0   17.00    1.80
  -4  -2   0   17.20    2.30
  -4  -2   0   13.40    2.30
  -4  -2   0   15.60    2.50
  -4  -2   0   16.10    2.10
  -4  -2   0   16.40    2.10
  -4  -2   0   16.20    1.70
   4   2   0   16.50    2.20
   4   2   0   14.40    2.40
   4   2   0   17.30    2.40
   4   2   0   16.00    2.10
   4   2   0   15.50    2.40
   4   2   0   15.20    2.50
   4   2   0   20.40    2.70
  -5  -2   0   59.19    4.00
  -5  -2   0   60.79    3.50
  -5  -2   0   55.99    5.10
  -5  -2   0   56.99    3.90
  -5  -2   0   57.89    4.10
  -5  -2   0   54.09    3.80
  -5  -2   0   58.09    4.10
  -5  -2   0   63.29    3.30
   5   2   0   59.39    4.20
   5   2   0   56.09    4.00
   5   2   0   61.49    5.00
   5   2   0   58.79    4.20
   5   2   0   59.79    4.10
   5   2   0   58.99    4.00
   5   2   0   49.90    4.10
  -6  -2   0  366.76   16.80
  -6  -2   0  384.46   15.90
  -6  -2   0  390.76   15.60
  -6  -2   0  361.46   15.40
  -6  -2   0  366.16   15.60
  -6  -2   0  380.06   15.70
  -6  -2   0  404.66   15.10
  -6  -2   0  368.66   15.80
   6   2   0  378.06   15.80
   6   2   0  383.06   15.50
   6   2   0  366.06   15.80
   6   2   0  385.06   15.70
   6   2   0  361.96   16.00
   6   2   0  367.06   15.70
   6   2   0  387.66   16.40
  -7  -2   0   20.90    2.80
  -7  -2   0   15.70    3.00
  -7  -2   0   17.60    2.50
  -7  -2   0   19.80    4.00
  -7  -2   0   14.70    3.80
  -7  -2   0   15.60    2.90
  -7  -2   0   15.30    3.20
  -7  -2   0   14.00    2.90
  -7  -2   0   19.00    3.60
   7   2   0   23.70    4.80
   7   2   0   20.30    4.00
   7   2   0   13.80    2.90
   7   2   0   15.50    3.20
   7   2   0   17.10    3.20
   7   2   0   18.50    3.60
   7   2   0   15.70    3.10
  -8  -2   0   38.80    4.80
  -8  -2   0   38.40    5.40
  -8  -2   0   45.90    3.70
  -8  -2   0   46.40    4.00
  -8  -2   0   39.90    4.70
  -8  -2   0   41.70    5.20
  -8  -2   0   46.40    4.80
   8   2   0   36.80    4.50
   8   2   0   46.00    5.20
   8   2   0   47.50    6.10
   8   2   0   43.70    5.10
   8   2   0   44.20    5.30
   8   2   0   40.90    4.60
   8   2   0   34.00    5.90
  -9  -2   0  435.56   18.40
  -9  -2   0  456.05   19.40
  -9  -2   0  419.36   18.50
  -9  -2   0  386.36   18.10
  -9  -2   0  430.76   18.80
  -9  -2   0  427.36   17.50
   9   2   0  435.86   19.70
   9   2   0  445.16   19.30
   9   2   0  405.86   18.50
   9   2   0  408.66   17.90
   9   2   0  422.96   18.90
   9   2   0  438.56   19.40
 -10  -2   0   21.00    3.90
 -10  -2   0   12.60    3.10
 -10  -2   0   10.40    2.40
 -10  -2   0   13.80    3.30
  10   2   0   17.50    5.60
  10   2   0   15.60    3.00
  10   2   0   12.40    3.70
  10   2   0   17.90    3.40
  10   2   0    5.00    3.90
   9  -3   0    2.80    2.50
   9  -3   0    4.70    2.80
   9  -3   0    3.90    2.50
  -9   3   0    4.70    2.80
  -9   3   0    2.40    2.60
  -9   3   0    8.00    3.00
  -9   3   0    5.40    3.30
   8  -3   0   71.89    5.70
   8  -3   0   69.09    5.90
   8  -3   0   69.29    5.60
   8  -3   0   73.09    5.30
   8  -3   0   68.49    5.70
  -8   3   0   72.99    5.80
  -8   3   0   76.69    5.80
  -8   3   0   70.49    5.80
  -8   3   0   76.49    6.10
   7  -3   0    7.00    2.80
   7  -3   0   10.30    3.20
   7  -3   0    2.40    2.00
   7  -3   0    4.90    3.50
   7  -3   0    1.70    2.00
   7  -3   0    5.90    3.60
   7  -3   0    6.20    2.40
  -7   3   0    3.70    2.70
  -7   3   0   12.30    3.60
  -7   3   0    1.40    2.30
  -7   3   0    7.70    3.40
  -7   3   0    6.40    2.70
  -7   3   0    2.40    2.10
   6  -3   0  351.06   15.50
   6  -3   0  376.46   15.00
   6  -3   0  357.46   15.20
   6  -3   0  342.87   15.50
   6  -3   0  345.87   14.50
   6  -3   0  346.77   15.50
   6  -3   0  343.17   15.30
   6  -3   0  351.96   15.40
   6  -3   0  365.36   15.10
  -6   3   0  348.77   16.00
  -6   3   0  345.87   16.80
  -6   3   0  358.56   15.20
  -6   3   0  371.46   15.40
  -6   3   0  334.27   15.50
  -6   3   0  354.16   15.20
  -6   3   0  355.66   15.30
   5  -3   0 1185.58   46.10
   5  -3   0 1210.38   45.50
   5  -3   0 1173.18   46.20
   5  -3   0 1176.88   46.20
   5  -3   0 1187.68   46.00
   5  -3   0 1237.18   46.00
   5  -3   0 1277.37   46.20
   5  -3   0 1206.68   46.30
  -5   3   0 1185.98   46.10
  -5   3   0 1229.78   46.00
  -5   3   0 1246.58   46.00
  -5   3   0 1171.68   46.60
  -5   3   0 1223.38   46.00
  -5   3   0 1151.58   45.60
  -5   3   0 1265.37   46.30
  -5   3   0 1161.38   45.90
   4  -3   0   58.39    3.60
   4  -3   0   66.19    4.60
   4  -3   0   59.69    3.80
   4  -3   0   56.29    4.10
   4  -3   0   63.99    4.00
   4  -3   0   59.69    4.40
   4  -3   0   59.29    5.00
   4  -3   0   58.49    4.30
   4  -3   0   64.79    4.00
  -4   3   0   61.49    4.10
  -4   3   0   58.09    3.90
  -4   3   0   56.59    4.00
  -4   3   0   60.89    4.60
  -4   3   0   63.29    4.00
  -4   3   0   59.49    4.00
  -4   3   0   61.69    4.00
  -4   3   0   61.49    4.10
   3  -3   0   51.39    3.50
   3  -3   0   43.60    3.40
   3  -3   0   40.30    3.30
   3  -3   0   45.00    3.30
   3  -3   0   44.50    2.90
   3  -3   0   37.10    3.30
   3  -3   0   46.10    3.20
   3  -3   0   47.70    3.20
   3  -3   0   44.00    3.30
  -3   3   0   44.60    3.80
  -3   3   0   47.10    3.40
  -3   3   0   42.80    3.20
  -3   3   0   49.90    3.40
  -3   3   0   47.00    3.10
  -3   3   0   49.99    3.20
  -3   3   0   47.10    3.40
  -3   3   0   42.80    3.30
  -3   3   0   49.80    3.30
   2  -3   0   27.00    2.70
   2  -3   0   25.20    2.70
   2  -3   0   24.30    2.60
   2  -3   0   31.30    2.50
   2  -3   0   30.00    2.60
   2  -3   0   26.10    2.80
   2  -3   0   27.00    2.60
   2  -3   0   28.40    2.70
  -2   3   0   27.60    2.50
  -2   3   0   24.80    2.60
  -2   3   0   31.60    2.70
  -2   3   0   36.60    3.40
  -2   3   0   26.30    2.90
  -2   3   0   23.20    2.60
  -2   3   0   28.70    2.80
  -2   3   0   27.50    2.70
  -2   3   0   27.60    2.40
   1  -3   0    0.40    0.90
   1  -3   0    0.30    0.90
   1  -3   0    0.70    0.90
   1  -3   0   -0.30    1.10
   1  -3   0    0.50    1.00
   1  -3   0    0.80    0.90
   1  -3   0    0.00    1.00
   1  -3   0   -1.10    0.90
  -1   3   0   -0.20    0.90
  -1   3   0    0.70    0.90
  -1   3   0    0.00    1.00
  -1   3   0   -0.50    0.90
  -1   3   0    0.60    0.90
  -1   3   0    0.20    1.00
  -1   3   0    0.20    0.80
  -1   3   0    0.80    1.20
  -1   3   0    0.10    1.10
   0  -3   0   52.19    2.60
   0  -3   0   48.50    2.50
   0  -3   0   47.60    2.50
   0  -3   0   47.20    2.60
   0  -3   0   49.90    2.70
   0  -3   0   46.30    2.50
   0   3   0   49.40    2.40
   0   3   0   47.00    2.70
   0   3   0   55.99    2.70
   0   3   0   48.50    2.60
   0   3   0   49.60    2.60
   0   3   0   50.49    2.60
   0   3   0   49.40    3.00
   0   3   0   48.10    2.60
   0   3   0   50.29    2.60
  -1  -3   0  147.29    6.20
  -1  -3   0  155.58    6.10
  -1  -3   0  149.29    6.30
  -1  -3   0  154.28    6.10
  -1  -3   0  144.09    6.20
  -1  -3   0  154.78    6.20
  -1  -3   0  151.08    6.20
  -1  -3   0  148.79    6.10
   1   3   0  154.78    6.10
   1   3   0  151.38    6.20
   1   3   0  154.08    6.20
   1   3   0  147.59    6.30
   1   3   0  149.88    6.20
   1   3   0  151.28    6.20
   1   3   0  147.29    6.10
   1   3   0  151.68    6.20
  -2  -3   0  248.48   10.20
  -2  -3   0  258.57   10.10
  -2  -3   0  261.17   10.20
  -2  -3   0  270.27    9.80
  -2  -3   0  258.97   10.10
  -2  -3   0  251.87   10.10
  -2  -3   0  259.47   10.00
  -2  -3   0  247.58   10.10
  -2  -3   0  256.67   10.30
   2   3   0  257.17   10.30
   2   3   0  257.47   10.10
   2   3   0  257.17   10.10
   2   3   0  260.67   10.20
   2   3   0  255.67   10.30
   2   3   0  248.08   10.10
   2   3   0  248.88   10.90
   2   3   0  247.38   10.10
  -3  -3   0   43.10    3.20
  -3  -3   0   46.20    3.40
  -3  -3   0   44.60    3.10
  -3  -3   0   45.70    3.50
  -3  -3   0   54.89    3.30
  -3  -3   0   39.00    3.40
  -3  -3   0   48.60    4.70
  -3  -3   0   50.29    3.20
  -3  -3   0   46.40    3.20
   3   3   0   47.80    3.50
   3   3   0   48.20    3.30
   3   3   0   49.60    3.40
   3   3   0   41.10    3.50
   3   3   0   47.70    3.20
   3   3   0   43.00    3.10
   3   3   0   57.49    3.50
   3   3   0   41.90    4.10
   3   3   0   41.30    3.30
  -4  -3   0   59.09    3.80
  -4  -3   0   63.09    3.90
  -4  -3   0   60.69    3.80
  -4  -3   0   57.29    4.10
  -4  -3   0   62.09    4.00
  -4  -3   0   57.69    4.80
  -4  -3   0   63.19    3.60
  -4  -3   0   61.69    4.00
  -4  -3   0   63.99    4.30
  -4  -3   0   64.99    3.10
   4   3   0   67.69    3.70
   4   3   0   65.19    5.20
   4   3   0   63.99    4.20
   4   3   0   66.69    4.10
   4   3   0   56.99    4.10
   4   3   0   53.89    4.40
   4   3   0   70.79    5.90
   4   3   0   66.99    4.00
   4   3   0   64.29    4.00
  -5  -3   0  333.77   13.90
  -5  -3   0  341.27   14.10
  -5  -3   0  337.87   14.30
  -5  -3   0  373.86   15.00
  -5  -3   0  353.76   13.40
  -5  -3   0  334.37   14.20
  -5  -3   0  339.47   13.70
  -5  -3   0  369.06   16.60
  -5  -3   0  339.67   14.10
   5   3   0  324.37   14.30
   5   3   0  339.37   14.30
   5   3   0  342.27   14.00
   5   3   0  332.47   14.10
   5   3   0  339.37   14.40
   5   3   0  348.17   14.30
   5   3   0  334.57   14.90
  -6  -3   0    7.90    2.20
  -6  -3   0    9.30    2.20
  -6  -3   0    8.40    2.70
  -6  -3   0    9.50    2.30
  -6  -3   0   12.10    2.30
  -6  -3   0   11.40    1.60
  -6  -3   0    7.90    2.60
  -6  -3   0   10.00    2.70
  -6  -3   0    9.30    2.40
   6   3   0   10.20    2.60
   6   3   0    9.10    2.50
   6   3   0    9.60    2.80
   6   3   0   14.70    2.60
   6   3   0   13.50    2.70
   6   3   0   10.40    2.70
   6   3   0   10.40    2.60
   6   3   0   10.40    2.70
  -7  -3   0   65.29    4.00
  -7  -3   0   69.79    5.30
  -7  -3   0   65.09    4.60
  -7  -3   0   72.09    5.30
  -7  -3   0   61.99    5.50
   7   3   0   69.19    5.90
   7   3   0   81.69    6.20
   7   3   0   76.59    5.60
  -8  -3   0   60.09    9.80
  -8  -3   0   70.29    6.30
  -8  -3   0   71.99    4.30
  -8  -3   0   68.19    5.50
  -8  -3   0   70.79    5.80
  -8  -3   0   71.49    5.70
  -8  -3   0   67.69    4.90
  -8  -3   0   59.69    5.60
   8   3   0   63.39    9.70
   8   3   0   68.59    6.30
   8   3   0   72.89    6.10
   8   3   0   69.59    6.70
   8   3   0   66.39    6.30
   8   3   0   73.69    5.60
  -9  -3   0   44.60    4.80
  -9  -3   0   36.80    5.20
  -9  -3   0   38.10    4.80
  -9  -3   0   37.60    5.00
  -9  -3   0   25.30    4.20
  -9  -3   0   35.00    5.30
  -9  -3   0   29.00    3.40
   9   3   0   29.60    4.70
   9   3   0   32.90    6.40
   9   3   0   24.70    4.30
   9   3   0   35.90    4.60
   9   3   0   28.80    4.70
 -10  -3   0   13.80    3.20
 -10  -3   0   14.00    2.30
 -10  -3   0   24.20    4.00
  10   3   0   21.90    4.10
  10   3   0   16.40    3.40
  10   3   0    6.50    4.00
  10   3   0   14.80    3.00
  11   3   0   21.10    5.90
   9  -4   0   -2.20    2.30
   9  -4   0    1.40    2.30
  -9   4   0    3.00    2.70
  -9   4   0    1.30    3.00
  -9   4   0   -1.20    2.50
   8  -4   0   15.20    3.20
   8  -4   0   12.40    2.70
   8  -4   0   19.90    3.50
   8  -4   0   20.10    3.20
  -8   4   0   16.60    3.30
  -8   4   0   21.70    3.50
  -8   4   0   14.50    3.00
  -8   4   0   17.40    3.70
   7  -4   0   20.90    3.60
   7  -4   0   12.60    3.20
   7  -4   0   15.70    3.00
   7  -4   0    9.80    2.50
   7  -4   0   15.30    3.00
   7  -4   0   24.20    4.40
   7  -4   0   13.30    2.70
   7  -4   0   22.30    5.60
  -7   4   0   12.80    5.20
  -7   4   0   15.10    3.10
  -7   4   0   26.00    4.90
  -7   4   0   15.90    3.70
  -7   4   0   12.00    2.80
  -7   4   0   13.90    3.00
   6  -4   0  385.86   17.20
   6  -4   0  397.76   17.10
   6  -4   0  391.26   16.70
   6  -4   0  389.46   16.10
   6  -4   0  385.96   17.10
   6  -4   0  389.86   16.60
   6  -4   0  374.46   18.10
   6  -4   0  391.66   17.30
   6  -4   0  404.86   16.50
  -6   4   0  399.16   17.10
  -6   4   0  393.46   16.80
  -6   4   0  396.56   17.30
  -6   4   0  410.96   18.30
  -6   4   0  402.96   17.10
  -6   4   0  402.96   16.80
  -6   4   0  383.96   16.60
   5  -4   0   12.10    3.10
   5  -4   0   11.00    2.40
   5  -4   0   11.20    2.50
   5  -4   0   11.70    2.90
   5  -4   0   15.50    2.80
   5  -4   0   14.50    2.30
   5  -4   0    9.20    2.00
   5  -4   0   14.60    3.00
  -5   4   0   11.20    2.80
  -5   4   0   12.90    2.50
  -5   4   0   10.80    2.50
  -5   4   0    8.30    2.50
  -5   4   0   12.50    2.90
  -5   4   0   11.20    2.40
  -5   4   0   12.30    2.70
   4  -4   0   47.90    4.10
   4  -4   0   53.39    3.80
   4  -4   0   45.60    4.00
   4  -4   0   50.29    4.20
   4  -4   0   50.09    3.50
   4  -4   0   51.99    4.00
   4  -4   0   47.30    4.00
   4  -4   0   44.70    3.80
   4  -4   0   47.20    4.00
  -4   4   0   47.00    3.90
  -4   4   0   50.79    4.60
  -4   4   0   50.69    4.20
  -4   4   0   49.80    3.90
  -4   4   0   54.49    4.50
  -4   4   0   52.59    4.10
  -4   4   0   45.30    3.60
  -4   4   0   52.89    3.80
  -4   4   0   42.80    3.90
   3  -4   0    4.70    1.70
   3  -4   0    7.80    2.00
   3  -4   0    2.90    2.40
   2  -4   0    0.40    1.20
   2  -4   0   -0.30    1.40
   2  -4   0    0.00    1.20
   2  -4   0    2.70    1.40
   2  -4   0   -0.80    1.10
   2  -4   0    0.10    1.30
   2  -4   0   -0.10    1.20
   2  -4   0    0.40    1.40
  -2   4   0   -0.80    1.10
  -2   4   0   -1.00    1.40
  -2   4   0    0.30    1.30
  -2   4   0    0.00    1.20
  -2   4   0    1.80    1.40
  -2   4   0    0.20    1.30
  -2   4   0    2.10    1.00
   1  -4   0  210.38    8.60
   1  -4   0  203.68    9.20
   1  -4   0  207.28    8.80
   1  -4   0  210.98    8.60
   1  -4   0  200.38    8.50
   1  -4   0  208.88    8.40
   1  -4   0  198.18    8.50
   1  -4   0  200.38    8.60
  -1   4   0  200.28    8.60
  -1   4   0  208.28    8.60
  -1   4   0  205.28    8.40
  -1   4   0  209.08    8.70
  -1   4   0  213.38    8.80
  -1   4   0  215.58    8.80
  -1   4   0  208.28    8.60
  -1   4   0  197.48    8.60
  -1   4   0  207.68    8.60
   0   4   0 3636.14  135.99
   0   4   0 3624.84  136.29
  -1  -4   0  303.47   11.60
  -1  -4   0  296.77   11.70
  -1  -4   0  301.17   11.70
  -1  -4   0  290.87   11.80
  -1  -4   0  292.87   11.70
  -1  -4   0  289.77   11.50
  -1  -4   0  305.57   11.60
  -1  -4   0  290.07   11.70
   1   4   0  305.37   11.60
   1   4   0  298.37   11.70
   1   4   0  292.47   11.60
   1   4   0  283.97   12.40
   1   4   0  284.17   11.80
   1   4   0  296.07   11.70
   1   4   0  290.57   11.70
  -2  -4   0  306.17   12.30
  -2  -4   0  303.87   12.10
  -2  -4   0  288.57   12.20
  -2  -4   0  321.67   12.50
  -2  -4   0  309.77   12.40
  -2  -4   0  296.07   12.10
  -2  -4   0  322.87   12.00
  -2  -4   0  308.57   12.10
  -2  -4   0  305.47   12.20
   2   4   0  309.07   12.30
   2   4   0  303.27   12.40
   2   4   0  328.47   12.30
   2   4   0  304.17   12.30
   2   4   0  312.77   12.30
   2   4   0  306.87   12.30
   2   4   0  313.17   12.40
   2   4   0  300.27   12.00
  -3  -4   0  255.87   10.10
  -3  -4   0  220.78    9.80
  -3  -4   0  221.78    9.80
  -3  -4   0  232.88    9.70
  -3  -4   0  214.88    9.50
   3   4   0  238.68   11.50
   3   4   0  259.97   10.10
   3   4   0  220.78    9.70
   3   4   0  250.67    9.90
   3   4   0  222.88    9.80
   3   4   0  256.57   10.20
  -4  -4   0  476.75   18.40
  -4  -4   0  472.75   18.40
  -4  -4   0  465.15   18.70
  -4  -4   0  482.95   18.80
  -4  -4   0  461.25   18.60
  -4  -4   0  476.55   18.50
  -4  -4   0  475.25   18.80
   4   4   0  452.75   18.60
   4   4   0  453.35   19.50
   4   4   0  479.55   18.80
   4   4   0  473.35   18.60
   4   4   0  477.65   18.60
   4   4   0  465.15   18.80
   4   4   0  451.35   18.50
   4   4   0  490.05   18.40
   4   4   0  476.85   18.60
  -5  -4   0    5.50    2.10
  -5  -4   0    4.30    1.70
  -5  -4   0    6.00    2.00
  -5  -4   0    4.60    1.80
  -5  -4   0    5.30    2.60
  -5  -4   0    4.90    2.30
  -5  -4   0    4.70    1.80
  -5  -4   0    4.20    1.80
   5   4   0    4.80    2.10
   5   4   0    6.10    2.00
   5   4   0    4.40    2.00
   5   4   0    3.80    2.20
   5   4   0    4.90    1.90
   5   4   0    4.80    2.10
   5   4   0    6.10    2.00
   5   4   0    4.40    1.80
   5   4   0    7.50    2.00
  -6  -4   0  189.78    9.30
  -6  -4   0  186.18    8.90
  -6  -4   0  181.28    9.20
  -6  -4   0  184.88    8.80
  -6  -4   0  190.18    9.10
  -6  -4   0  196.08    8.90
  -6  -4   0  194.88    8.60
  -6  -4   0  185.68   10.40
   6   4   0  193.88    9.20
   6   4   0  195.58    9.60
   6   4   0  185.08    9.10
   6   4   0  195.78   10.30
   6   4   0  182.68    9.00
   6   4   0  180.28    9.40
   6   4   0  188.58    9.40
   6   4   0  193.98    9.20
  -7  -4   0   10.50    2.70
  -7  -4   0   11.90    2.90
  -7  -4   0   14.70    2.90
  -7  -4   0   21.10    3.10
  -7  -4   0   13.00    2.70
  -7  -4   0   12.60    3.00
  -7  -4   0   12.00    3.40
   7   4   0   13.80    3.10
   7   4   0   12.40    3.20
   7   4   0   12.80    3.00
   7   4   0   15.30    3.80
   7   4   0   13.30    2.90
   7   4   0   13.90    3.40
   7   4   0   14.00    3.10
   7   4   0   11.00    3.30
  -8  -4   0   19.00    3.60
  -8  -4   0   12.20    4.00
  -8  -4   0   14.20    3.60
  -8  -4   0   13.90    3.70
  -8  -4   0   13.20    3.60
  -8  -4   0   12.10    2.80
  -8  -4   0   16.00    3.00
   8   4   0   16.30    3.30
   8   4   0   13.90    3.60
   8   4   0   16.40    4.30
   8   4   0   19.50    4.40
   8   4   0   20.20    4.00
   8   4   0   13.60    3.20
   8   4   0   15.50    4.00
  -9  -4   0   -3.10    2.00
  -9  -4   0    0.50    2.80
  -9  -4   0   -0.60    1.40
  -9  -4   0    3.10    2.60
  -9  -4   0   -1.40    2.20
  -9  -4   0   -1.50    2.30
   9   4   0    1.60    2.40
   9   4   0    1.60    3.70
   9   4   0    1.70    2.50
   9   4   0   -3.60    2.60
   9   4   0   -0.30    2.80
   9   4   0   -1.10    2.40
 -10  -4   0   13.80    3.80
 -10  -4   0   18.60    3.30
  10   4   0   17.00    3.90
  10   4   0   12.20    3.30
  10   4   0   14.60    3.00
  10   4   0   12.20    3.00
   8  -5   0    8.50    2.60
   8  -5   0   14.60    3.60
   8  -5   0   11.00    2.90
  -8   5   0    5.80    2.80
  -8   5   0   12.90    3.50
  -8   5   0    9.10    3.00
  -8   5   0   14.10    3.20
   7  -5   0   19.10    4.10
   7  -5   0    9.60    2.50
   7  -5   0   10.60    2.80
  -7   5   0    7.90    2.80
  -7   5   0    8.80    3.20
  -7   5   0    3.20    2.40
  -7   5   0    9.00    4.60
   6  -5   0   33.60    3.90
   6  -5   0   34.30    4.20
   6  -5   0   46.50    5.60
   6  -5   0   39.80    4.50
   6  -5   0   36.20    4.20
   6  -5   0   29.10    4.30
   6  -5   0   41.60    5.20
   6  -5   0   42.50    4.90
  -6   5   0   37.10    4.80
  -6   5   0   37.00    4.30
  -6   5   0   42.20    5.00
  -6   5   0   29.80    5.20
  -6   5   0   39.10    4.50
  -6   5   0   43.90    5.80
  -6   5   0   40.20    5.70
   5  -5   0    3.40    2.30
   5  -5   0    6.30    2.60
   5  -5   0    4.80    2.90
   5  -5   0    3.10    2.00
   5  -5   0    3.10    1.80
   5  -5   0    2.20    2.50
   5  -5   0    4.50    2.60
   5  -5   0    6.80    2.70
   5  -5   0    4.90    2.00
  -5   5   0    3.70    2.30
  -5   5   0    5.80    2.90
  -5   5   0    2.10    2.00
  -5   5   0    6.40    2.60
  -5   5   0    5.90    2.40
  -5   5   0    5.70    2.80
   4  -5   0   19.00    3.00
   4  -5   0   21.10    3.10
   4  -5   0   20.60    3.80
   4  -5   0   20.10    3.00
   4  -5   0   20.30    3.00
   4  -5   0   23.00    3.40
   4  -5   0   17.80    2.70
   4  -5   0   21.60    3.10
   4  -5   0   16.10    2.40
  -4   5   0   15.40    2.60
  -4   5   0   16.70    3.10
  -4   5   0   12.10    2.60
  -4   5   0   16.80    2.50
  -4   5   0   17.40    2.90
  -4   5   0   21.70    3.20
  -4   5   0   19.90    2.80
  -4   5   0   17.70    2.60
  -4   5   0   15.00    2.60
   3  -5   0   63.49    4.30
   3  -5   0   71.99    4.40
   3  -5   0   72.59    4.50
   3  -5   0   52.19    4.30
   3  -5   0   70.59    4.10
   3  -5   0   62.29    4.20
   3  -5   0   52.89    4.70
  -3   5   0   69.09    4.50
  -3   5   0   75.29    4.60
  -3   5   0   72.09    4.40
  -3   5   0   78.39    4.20
  -3   5   0   66.49    4.20
  -3   5   0   67.99    4.40
  -3   5   0   68.99    4.40
  -3   5   0   59.29    5.00
  -3   5   0   65.79    4.30
   2  -5   0   30.50    2.90
   2  -5   0   35.30    3.90
   2  -5   0   33.40    3.00
   2  -5   0   33.30    2.80
   2  -5   0   29.80    3.90
   2  -5   0   32.20    2.90
   2  -5   0   30.30    2.90
   2  -5   0   29.50    2.80
   2  -5   0   31.30    2.70
  -2   5   0   34.20    3.10
  -2   5   0   28.80    2.90
  -2   5   0   30.70    2.90
  -2   5   0   37.20    3.20
  -2   5   0   31.90    3.10
  -2   5   0   31.50    3.10
  -2   5   0   30.90    2.90
  -2   5   0   34.20    2.90
   1  -5   0  462.15   19.00
   1  -5   0  485.25   18.80
   1  -5   0  462.55   18.30
   1  -5   0  470.05   18.30
   1  -5   0  467.35   18.30
   1  -5   0  459.15   18.40
   1  -5   0  470.45   18.30
  -1   5   0  487.55   18.70
  -1   5   0  469.35   18.30
  -1   5   0  485.95   18.60
  -1   5   0  474.45   18.20
  -1   5   0  475.05   18.40
  -1   5   0  472.65   18.40
  -1   5   0  457.05   18.40
  -1   5   0  474.25   18.40
  -1   5   0  456.35   18.40
   0  -5   0    0.50    1.20
   0  -5   0    0.20    1.50
   0  -5   0   -1.10    1.20
   0  -5   0    2.00    1.40
   0  -5   0    1.10    1.20
   0  -5   0    2.20    1.40
   0  -5   0   -1.30    1.50
   0   5   0    0.20    1.60
   0   5   0    0.40    1.20
   0   5   0    1.90    1.50
   0   5   0    1.60    1.40
   0   5   0    0.00    1.40
   0   5   0    0.90    1.10
   0   5   0    1.20    1.40
   0   5   0   -0.70    1.30
   0   5   0    1.50    1.40
  -1  -5   0  551.64   21.40
  -1  -5   0  560.84   21.20
  -1  -5   0  536.45   21.30
  -1  -5   0  557.24   21.40
  -1  -5   0  542.35   21.30
  -1  -5   0  536.05   21.40
  -1  -5   0  532.05   21.10
  -1  -5   0  537.55   21.20
   1   5   0  616.14   21.40
   1   5   0  593.14   21.90
   1   5   0  559.54   21.30
   1   5   0  543.35   21.30
   1   5   0  566.54   21.30
   1   5   0  553.94   21.20
   1   5   0  560.84   22.20
   1   5   0  550.14   21.40
   1   5   0  533.45   21.40
  -2  -5   0   77.09    4.10
  -2  -5   0   77.49    4.20
  -2  -5   0   79.79    4.40
  -2  -5   0   82.69    4.00
  -2  -5   0   77.89    4.10
   2   5   0   78.79    3.80
   2   5   0   77.79    4.20
   2   5   0   79.19    4.20
   2   5   0   85.89    4.40
   2   5   0   85.19    4.70
   2   5   0   77.89    4.30
   2   5   0   79.89    4.30
   2   5   0   74.29    4.30
  -3  -5   0  121.49    6.00
  -3  -5   0  129.59    5.90
   3   5   0  131.59    6.00
   3   5   0  119.99    6.00
   3   5   0  101.69    5.80
   3   5   0  134.69    5.70
  -4  -5   0  551.54   21.90
  -4  -5   0  541.95   21.70
  -4  -5   0  559.24   21.80
  -4  -5   0  545.35   21.50
  -4  -5   0  549.35   21.40
  -4  -5   0  560.94   21.70
  -4  -5   0  571.14   20.80
   4   5   0  535.95   21.50
   4   5   0  549.45   21.70
   4   5   0  553.44   21.60
   4   5   0  537.15   21.70
   4   5   0  534.55   22.80
   4   5   0  552.94   21.80
   4   5   0  571.44   21.50
   4   5   0  560.64   21.90
   4   5   0  551.54   21.70
  -5  -5   0    0.30    1.70
  -5  -5   0    1.50    1.60
  -5  -5   0    0.10    1.60
  -5  -5   0   -0.90    1.40
  -5  -5   0    1.60    1.80
  -5  -5   0    0.50    1.90
   5   5   0    1.40    2.00
   5   5   0    0.40    1.80
   5   5   0   -0.80    2.00
   5   5   0    0.90    1.80
   5   5   0    2.50    2.20
   5   5   0    0.50    1.60
   5   5   0    2.20    2.00
   5   5   0   -1.10    1.70
   5   5   0    0.70    2.10
  -6  -5   0   27.00    3.60
  -6  -5   0   26.00    3.30
  -6  -5   0   27.30    3.60
  -6  -5   0   30.10    3.80
  -6  -5   0   28.40    3.70
  -6  -5   0   27.20    3.90
   6   5   0   28.00    3.60
   6   5   0   29.60    3.90
   6   5   0   31.50    3.60
   6   5   0   26.60    4.00
   6   5   0   25.70    5.20
   6   5   0   31.70    4.20
   6   5   0   31.50    4.10
   6   5   0   24.70    4.10
  -7  -5   0   30.10    6.40
  -7  -5   0   28.30    4.10
  -7  -5   0   28.60    3.90
  -7  -5   0   28.00    4.20
  -7  -5   0   26.30    3.70
  -7  -5   0   31.70    4.20
  -7  -5   0   26.50    3.90
   7   5   0   31.90    3.90
   7   5   0   28.50    4.60
   7   5   0   34.30    4.30
   7   5   0   33.40    4.40
   7   5   0   29.70    5.60
   7   5   0   35.10    4.30
   7   5   0   37.40    5.10
   7   5   0   30.80    4.60
  -8  -5   0   80.59    6.80
  -8  -5   0   76.99    8.10
  -8  -5   0   75.49    6.00
  -8  -5   0   79.59    5.90
  -8  -5   0   76.09    6.30
   8   5   0   73.49    6.30
   8   5   0   65.99    6.10
   8   5   0   65.69    6.40
   8   5   0   73.59    6.40
   8   5   0   68.49    6.00
   8   5   0   89.19    8.40
   8   5   0   78.39    6.30
  -9  -5   0    6.70    2.60
  -9  -5   0    6.70    2.80
  -9  -5   0   11.40    3.30
  -9  -5   0   11.80    3.50
  -9  -5   0    8.50    2.80
   9   5   0    8.70    3.80
   9   5   0    6.00    3.40
   9   5   0    9.50    2.80
   9   5   0    8.00    3.20
   9   5   0   10.80    3.30
   9   5   0    9.60    3.10
 -10  -5   0   16.50    3.30
 -10  -5   0   12.00    3.40
  10   5   0   17.30    3.50
  10   5   0   15.10    3.40
  10   5   0    7.10    3.80
  10   5   0   14.40    3.90
  10   5   0   17.30    3.70
   6  -6   0   32.80    5.00
   6  -6   0   44.40    4.80
   6  -6   0   39.40    4.40
   6  -6   0   57.09    5.70
   6  -6   0   46.10    4.30
  -6   6   0   39.60    4.90
  -6   6   0   31.70    4.70
  -6   6   0   43.80    5.70
  -6   6   0   36.50    4.60
   5  -6   0    0.30    2.30
   5  -6   0   -2.40    1.90
   5  -6   0   -1.50    1.40
   5  -6   0    0.00    2.70
   5  -6   0   -1.80    2.10
   5  -6   0   -1.70    2.40
   5  -6   0   -0.10    2.10
   5  -6   0   -1.60    2.20
  -5   6   0   -1.80    2.80
  -5   6   0   -0.90    3.40
  -5   6   0   -0.90    2.00
  -5   6   0    1.30    2.00
  -5   6   0    1.70    2.90
  -5   6   0    0.70    2.10
   4  -6   0  119.79    7.00
   4  -6   0  122.79    6.80
   4  -6   0  133.19    6.90
   4  -6   0  124.29    7.10
   4  -6   0  123.99    6.40
   4  -6   0  131.19    7.60
   4  -6   0  112.69    7.40
  -4   6   0  121.89    7.30
  -4   6   0  123.29    7.00
  -4   6   0  120.49    6.70
  -4   6   0  126.99    7.20
  -4   6   0  127.89    7.60
  -4   6   0  130.09    7.00
  -4   6   0  131.49    6.70
  -4   6   0  127.99    6.80
  -4   6   0  125.79    7.10
   3  -6   0  684.23   27.80
   3  -6   0  718.73   26.80
   3  -6   0  709.53   27.10
   3  -6   0  703.73   27.00
   3  -6   0  729.23   27.70
   3  -6   0  679.83   27.20
   3  -6   0  698.73   27.20
   3  -6   0  712.23   27.60
   3  -6   0  662.43   27.20
  -3   6   0  691.03   27.60
  -3   6   0  712.33   27.30
  -3   6   0  682.23   26.90
  -3   6   0  697.53   27.20
  -3   6   0  706.33   27.00
  -3   6   0  692.73   27.10
  -3   6   0  671.43   27.20
  -3   6   0  657.23   28.30
  -3   6   0  672.13   27.10
  -3   6   0  710.93   28.30
   2  -6   0    2.60    1.70
   2  -6   0    1.00    1.50
   2  -6   0    2.60    2.90
   2  -6   0   -0.80    1.70
   2  -6   0    2.50    1.80
   2  -6   0    0.40    1.60
   2  -6   0   -0.80    1.90
   2  -6   0    0.90    1.90
   2  -6   0    2.20    1.70
  -2   6   0    2.90    2.20
  -2   6   0    4.20    1.90
  -2   6   0    1.60    1.80
  -2   6   0    0.80    1.80
  -2   6   0    3.50    1.80
  -2   6   0    1.50    2.10
  -2   6   0    2.20    1.50
  -2   6   0    0.90    1.60
  -2   6   0    2.40    1.90
   1  -6   0   74.59    4.20
   1  -6   0   69.49    4.50
   1  -6   0   72.39    4.30
   1  -6   0   75.39    4.30
   1  -6   0   71.19    4.20
   1  -6   0   70.49    4.20
  -1   6   0   69.39    4.40
  -1   6   0   74.39    4.80
  -1   6   0   70.79    4.40
  -1   6   0   72.09    4.30
  -1   6   0   74.39    4.10
  -1   6   0   74.29    4.50
  -1   6   0   72.09    4.30
  -1   6   0   69.69    4.30
  -1   6   0   73.29    4.60
   0  -6   0   38.60    3.10
   0  -6   0   24.00    2.80
   0  -6   0   25.00    2.70
   0  -6   0   31.00    3.20
   0  -6   0   32.00    3.00
   0  -6   0   25.90    3.20
   0  -6   0   27.90    2.80
   0   6   0   32.60    2.90
   0   6   0   29.00    2.70
   0   6   0   28.20    2.90
   0   6   0   27.60    2.80
   0   6   0   30.30    2.90
   0   6   0   31.40    2.90
   0   6   0   28.90    2.90
   0   6   0   38.60    3.80
   0   6   0   34.90    3.40
  -1  -6   0    1.70    1.80
  -1  -6   0    4.50    1.70
  -1  -6   0    1.40    1.30
  -1  -6   0    2.30    1.20
   1   6   0    0.90    1.30
   1   6   0    4.00    1.60
   1   6   0    2.80    1.50
   1   6   0    2.30    1.40
   1   6   0    1.60    1.50
   1   6   0    1.60    1.50
   1   6   0    0.70    1.50
   1   6   0    2.30    1.80
   1   6   0    2.80    1.90
  -2  -6   0  896.11   34.90
  -2  -6   0  950.20   34.80
  -2  -6   0  906.11   34.60
  -2  -6   0 1005.20   35.50
  -2  -6   0  929.91   35.10
   2   6   0  918.81   34.90
   2   6   0  858.51   35.80
   2   6   0  896.31   34.90
   2   6   0  910.91   35.10
   2   6   0  914.31   35.00
   2   6   0  922.71   34.80
   2   6   0  916.41   34.80
  -3  -6   0  918.31   34.10
  -3  -6   0  918.81   34.50
  -3  -6   0  848.82   34.20
  -3  -6   0  896.81   34.30
  -3  -6   0  912.91   34.60
  -3  -6   0  889.01   34.20
  -3  -6   0  902.11   34.30
  -3  -6   0  904.61   34.10
  -3  -6   0  930.71   33.90
   3   6   0  902.61   34.40
   3   6   0  895.51   34.30
   3   6   0  907.31   33.90
   3   6   0  914.21   34.30
   3   6   0  893.61   34.40
   3   6   0  892.41   34.40
   3   6   0  904.01   34.60
   3   6   0  874.41   35.70
  -4  -6   0   12.40    1.90
  -4  -6   0   15.10    2.60
  -4  -6   0   17.00    3.00
  -4  -6   0   16.80    1.90
  -4  -6   0   12.90    2.30
  -4  -6   0   15.30    2.30
  -4  -6   0   14.70    2.30
  -4  -6   0   14.60    2.10
   4   6   0   17.80    2.50
   4   6   0   12.00    2.80
   4   6   0   11.90    2.20
   4   6   0   17.30    2.80
   4   6   0   15.10    2.50
   4   6   0   16.30    2.50
   4   6   0   15.90    2.40
   4   6   0   19.30    2.80
   4   6   0   19.70    2.70
  -5  -6   0    1.70    2.00
  -5  -6   0    2.70    1.90
  -5  -6   0    0.90    2.40
  -5  -6   0    0.90    1.70
  -5  -6   0    2.90    2.40
  -5  -6   0   -0.50    1.80
   5   6   0   -1.30    1.90
   5   6   0    1.60    1.90
   5   6   0    2.00    2.50
   5   6   0    1.50    2.20
   5   6   0    3.00    2.20
   5   6   0    1.30    2.10
   5   6   0    1.10    2.30
   5   6   0    0.20    2.20
   5   6   0    1.70    2.10
  -6  -6   0    2.00    2.00
  -6  -6   0    2.70    1.90
  -6  -6   0    0.50    1.90
  -6  -6   0    0.90    2.50
  -6  -6   0    1.80    2.40
  -6  -6   0    1.20    2.30
   6   6   0   -1.40    2.30
   6   6   0   -0.90    2.20
   6   6   0    0.10    2.30
   6   6   0    1.10    2.50
   6   6   0    0.60    2.10
   6   6   0    1.00    2.50
   6   6   0    1.50    2.50
   6   6   0    2.20    2.70
   6   6   0    1.20    2.50
  -7  -6   0   10.50    2.70
  -7  -6   0    9.20    2.80
  -7  -6   0   12.50    3.20
  -7  -6   0    7.10    2.30
  -7  -6   0    7.30    2.80
   7   6   0   11.40    3.10
   7   6   0   12.30    2.90
   7   6   0   10.10    3.00
   7   6   0    7.40    2.80
   7   6   0    9.60    3.10
   7   6   0   12.80    3.30
   7   6   0    7.10    3.20
   7   6   0   13.70    3.00
  -8  -6   0    6.00    2.90
  -8  -6   0    3.90    2.70
  -8  -6   0   -0.10    2.20
  -8  -6   0    3.20    2.30
  -8  -6   0    2.90    3.00
   8   6   0    3.90    3.60
   8   6   0    5.70    2.80
   8   6   0    2.80    3.00
   8   6   0    2.40    3.10
   8   6   0    2.20    3.20
   8   6   0    2.40    3.10
   8   6   0    1.20    2.70
  -9  -6   0   97.29    7.20
  -9  -6   0   88.79    7.30
  -9  -6   0   75.89    6.00
  -9  -6   0   94.99    6.50
   9   6   0   80.29    8.40
   9   6   0   89.69    6.80
   9   6   0   77.09    7.40
   9   6   0   69.39    6.90
   9   6   0   96.29    6.80
 -10  -6   0   14.70    3.10
 -10  -6   0   11.90    3.50
  10   6   0   11.20    3.10
  10   6   0    3.70    3.50
  10   6   0    8.20    3.90
  10   6   0   12.30    3.20
   6  -7   0   11.90    3.10
   6  -7   0   11.00    3.00
   6  -7   0   13.70    2.80
  -6   7   0   18.30    3.10
  -6   7   0   14.60    3.20
  -6   7   0   13.10    3.20
  -6   7   0   12.80    3.30
  -6   7   0   18.60    3.70
   5  -7   0  101.09    7.00
   5  -7   0   84.59    6.30
   5  -7   0  115.79    6.80
   5  -7   0   91.79    6.20
   5  -7   0   88.49    7.20
  -5   7   0   90.59    6.50
  -5   7   0   89.39    6.70
  -5   7   0  112.19    8.30
  -5   7   0  102.39    6.90
  -5   7   0  104.39    6.60
  -5   7   0   94.29    7.50
  -5   7   0   96.49    6.50
   4  -7   0    0.40    2.30
   4  -7   0   -1.00    2.30
   4  -7   0   -0.10    2.30
   4  -7   0    0.30    2.00
   4  -7   0    4.90    2.30
  -4   7   0    2.90    3.20
  -4   7   0    1.50    3.50
  -4   7   0    4.00    2.60
  -4   7   0    1.30    2.30
  -4   7   0   -1.00    3.10
  -4   7   0    0.40    1.90
  -4   7   0   -0.70    2.10
  -4   7   0    0.10    2.10
   3  -7   0  126.09    7.20
   3  -7   0  130.79    6.90
   3  -7   0  133.59    6.70
   3  -7   0  129.39    8.10
   3  -7   0  128.69    6.90
   3  -7   0  132.49    7.00
   3  -7   0  131.19    6.70
  -3   7   0  128.49    7.00
  -3   7   0  124.69    7.30
  -3   7   0  130.29    6.80
  -3   7   0  122.09    7.10
  -3   7   0  118.19    7.20
  -3   7   0  130.19    7.30
  -3   7   0  145.89    8.10
  -3   7   0  126.79    7.60
  -3   7   0  127.49    6.80
   2  -7   0    2.10    1.70
   2  -7   0    0.50    1.90
   2  -7   0   -2.00    1.80
   2  -7   0   -0.90    1.90
   2  -7   0    1.70    2.00
   2  -7   0   -0.60    2.10
  -2   7   0   -0.30    1.90
  -2   7   0   -0.60    2.00
  -2   7   0    1.90    2.20
  -2   7   0    2.70    2.60
  -2   7   0    0.40    2.10
  -2   7   0    2.30    2.30
  -2   7   0    0.40    1.80
  -2   7   0   -0.10    1.80
   1  -7   0  176.68    8.60
   1  -7   0  170.88    8.20
   1  -7   0  180.18    8.10
   1  -7   0  168.18    8.00
  -1   7   0  174.58    8.30
  -1   7   0  155.88    9.90
  -1   7   0  169.88    8.30
  -1   7   0  176.18    7.90
  -1   7   0  180.78    8.20
  -1   7   0  182.28    8.30
  -1   7   0  172.48    8.50
  -1   7   0  176.48    8.30
  -1   7   0  177.78    8.50
   0  -7   0    6.10    1.80
   0  -7   0    7.00    2.10
   0  -7   0    8.90    2.40
   0  -7   0    8.90    2.20
   0  -7   0    6.30    1.90
   0  -7   0    4.50    1.60
   0  -7   0    7.20    2.10
   0  -7   0    7.40    2.20
   0   7   0    9.10    2.20
   0   7   0    5.50    3.30
   0   7   0    6.50    2.00
   0   7   0    9.70    2.10
   0   7   0   11.00    2.80
   0   7   0    8.80    2.20
   0   7   0    6.10    1.80
   0   7   0    8.20    2.20
   0   7   0    6.60    2.10
  -1  -7   0   72.79    4.80
  -1  -7   0   67.79    4.20
  -1  -7   0   69.59    4.60
  -1  -7   0   75.79    5.10
  -1  -7   0   73.99    4.40
  -1  -7   0   70.49    4.50
  -1  -7   0   68.69    4.40
  -1  -7   0   73.49    4.20
   1   7   0   70.29    5.70
   1   7   0   75.49    4.50
   1   7   0   70.89    4.20
   1   7   0   73.39    4.60
   1   7   0   72.29    4.60
   1   7   0   68.19    4.70
   1   7   0   69.49    5.00
   1   7   0   71.09    4.60
   1   7   0   71.59    4.50
  -2  -7   0   81.29    4.90
  -2  -7   0   70.69    4.20
  -2  -7   0   68.29    4.20
  -2  -7   0   73.09    4.30
  -2  -7   0   72.29    4.60
   2   7   0   70.99    4.50
   2   7   0   71.99    4.50
   2   7   0   71.29    4.80
   2   7   0   83.69    4.90
   2   7   0   69.49    6.20
   2   7   0   76.29    5.10
  -3  -7   0   33.20    3.20
  -3  -7   0   40.30    3.30
  -3  -7   0   47.80    3.90
  -3  -7   0   27.70    3.50
  -3  -7   0   33.80    3.00
   3   7   0   36.60    3.60
   3   7   0   35.30    3.60
  -4  -7   0   73.79    5.00
  -4  -7   0   73.89    4.80
  -4  -7   0   80.59    5.10
  -4  -7   0   77.69    4.10
  -4  -7   0   82.39    5.30
  -4  -7   0   74.19    4.90
  -4  -7   0   76.99    4.90
   4   7   0   81.89    5.20
   4   7   0   87.99    5.40
   4   7   0   72.69    6.70
   4   7   0   73.99    4.60
   4   7   0   83.49    5.60
   4   7   0   81.29    5.40
   4   7   0   75.09    5.10
   4   7   0   77.09    5.10
   4   7   0   77.89    5.10
  -5  -7   0   60.59    4.60
  -5  -7   0   67.49    5.50
  -5  -7   0   74.09    4.90
  -5  -7   0   49.00    5.80
  -5  -7   0   67.69    4.50
  -5  -7   0   66.59    5.10
  -5  -7   0   66.99    5.10
   5   7   0   65.49    4.90
   5   7   0   58.89    4.70
   5   7   0   63.19    5.30
   5   7   0   72.09    5.30
   5   7   0   64.69    4.90
   5   7   0   70.89    5.50
   5   7   0   63.19    6.50
   5   7   0   66.39    5.50
   5   7   0   61.19    5.20
  -6  -7   0    7.60    2.60
  -6  -7   0   10.80    2.40
  -6  -7   0   13.10    3.20
  -6  -7   0   12.00    2.50
  -6  -7   0   12.10    3.20
   6   7   0   12.40    2.90
   6   7   0   11.30    3.00
   6   7   0   10.20    2.80
   6   7   0   11.20    3.10
   6   7   0   11.80    3.10
   6   7   0    9.80    2.80
   6   7   0    9.90    3.50
   6   7   0   10.80    3.20
   6   7   0    6.40    3.20
  -7  -7   0    4.80    2.20
  -7  -7   0    1.80    2.40
  -7  -7   0    5.10    3.20
  -7  -7   0    0.40    2.80
  -7  -7   0    7.00    2.70
   7   7   0    5.30    2.90
   7   7   0    7.80    2.90
   7   7   0    3.60    2.80
  -8  -7   0    7.70    3.30
  -8  -7   0    8.60    3.10
  -8  -7   0    6.90    2.60
  -8  -7   0    6.80    3.10
   8   7   0    1.10    3.40
   8   7   0    6.00    2.90
   8   7   0    2.90    3.10
   8   7   0    7.80    3.50
   8   7   0    6.00    2.80
   8   7   0    4.20    3.40
   8   7   0    7.00    3.20
  -9  -7   0   58.99    6.20
  -9  -7   0   46.80    5.00
  -9  -7   0   61.19    5.70
   9   7   0   52.89    6.50
   9   7   0   50.99    6.50
   9   7   0   54.89    5.60
   9   7   0   69.29    6.40
   9   7   0   38.00    5.90
   9   7   0   46.00    8.00
 -10  -7   0   63.19    5.80
 -10  -7   0   64.49    6.50
  10   7   0   44.60    6.80
  10   7   0   60.59    6.00
  10   7   0   78.09    6.10
  -6   8   0    4.60    3.00
  -6   8   0    5.30    3.00
   5  -8   0   41.00    5.00
   5  -8   0   49.40    6.00
   5  -8   0   45.70    4.70
   5  -8   0   33.40    4.80
  -5   8   0   44.20    5.10
  -5   8   0   39.70    5.20
  -5   8   0   51.89    4.70
  -5   8   0   46.50    5.30
  -5   8   0   49.30    5.50
   4  -8   0    4.10    2.30
   4  -8   0    6.40    2.70
   4  -8   0    5.00    2.40
  -4   8   0   13.50    3.80
  -4   8   0    3.50    2.50
  -4   8   0    6.10    2.70
  -4   8   0    7.60    2.80
  -4   8   0    7.40    2.70
  -4   8   0    6.30    2.70
  -4   8   0    7.60    2.60
  -4   8   0    5.50    2.90
   3  -8   0    2.60    2.20
   3  -8   0    8.20    2.30
   3  -8   0    4.90    2.20
   3  -8   0    6.30    2.50
   3  -8   0    4.80    2.40
   3  -8   0    5.20    2.60
   3  -8   0    5.50    2.50
  -3   8   0    6.80    3.30
  -3   8   0    5.10    2.40
  -3   8   0    5.20    2.90
  -3   8   0    6.80    2.80
  -3   8   0    4.80    2.20
  -3   8   0    3.70    2.40
  -3   8   0    4.40    2.50
  -3   8   0    3.60    2.30
   2  -8   0    5.00    2.50
   2  -8   0    4.30    2.20
   2  -8   0    4.70    2.30
   2  -8   0    3.70    2.50
  -2   8   0    4.80    2.30
  -2   8   0    3.20    2.20
  -2   8   0    3.30    2.70
  -2   8   0    6.00    2.70
  -2   8   0    3.90    2.80
  -2   8   0    3.80    2.50
  -2   8   0    3.90    2.60
  -2   8   0    4.00    2.20
  -2   8   0    6.80    2.50
   1  -8   0  884.51   34.10
   1  -8   0  873.91   34.90
   1  -8   0  902.11   34.30
   1  -8   0  888.71   34.00
   1  -8   0  863.71   34.20
  -1   8   0  833.32   34.40
  -1   8   0  883.31   34.30
  -1   8   0  882.51   34.00
  -1   8   0  903.51   34.30
  -1   8   0  907.21   34.70
  -1   8   0  920.61   35.60
  -1   8   0  880.01   34.30
  -1   8   0  914.61   34.70
  -1   8   0  870.61   34.30
   0  -8   0 1407.16   52.69
   0  -8   0 1306.67   52.99
   0  -8   0 1374.06   52.69
   0  -8   0 1350.96   52.49
   0  -8   0 1315.07   52.79
   0  -8   0 1495.85   52.99
   0  -8   0 1540.45   52.49
   0   8   0 1367.46   52.59
   0   8   0 1452.05   52.79
   0   8   0 1370.06   52.29
   0   8   0 1276.57   53.09
   0   8   0 1495.45   52.89
   0   8   0 1429.66   52.69
   0   8   0 1338.27   52.69
   0   8   0 1346.57   52.59
   0   8   0 1363.56   52.79
  -1  -8   0    5.10    2.20
  -1  -8   0    6.40    2.30
  -1  -8   0    6.00    2.00
  -1  -8   0    4.40    2.00
  -1  -8   0    8.80    2.60
  -1  -8   0    6.00    2.40
  -1  -8   0    6.10    2.50
  -1  -8   0   10.10    3.50
   1   8   0    4.50    2.00
   1   8   0    2.50    2.50
   1   8   0    4.60    2.50
   1   8   0    5.60    2.10
   1   8   0    8.50    3.00
   1   8   0    5.80    2.70
   1   8   0    6.20    2.70
  -2  -8   0    8.00    1.90
  -2  -8   0   10.80    2.80
  -2  -8   0    5.90    1.90
   2   8   0    8.60    2.40
   2   8   0    3.90    2.00
   2   8   0    3.40    2.50
   2   8   0    9.20    2.50
   2   8   0    7.20    2.70
   2   8   0    5.00    2.70
   2   8   0    8.00    2.80
   3   8   0   53.29    6.40
  -4  -8   0   29.20    4.00
  -4  -8   0   28.10    4.00
  -4  -8   0   28.30    2.80
  -4  -8   0   28.30    3.70
  -4  -8   0   28.40    3.40
  -4  -8   0   31.10    4.50
  -4  -8   0   24.80    3.90
  -4  -8   0   31.30    3.80
   4   8   0   27.90    3.20
   4   8   0   27.80    3.30
   4   8   0   26.70    3.80
   4   8   0   26.60    5.80
   4   8   0   24.40    4.10
   4   8   0   28.90    4.10
   4   8   0   28.10    4.30
   4   8   0   30.90    4.30
   4   8   0   29.80    4.00
  -5  -8   0   57.79    5.50
  -5  -8   0   55.39    5.10
  -5  -8   0   55.29    4.70
  -5  -8   0   52.79    4.60
  -5  -8   0   54.09    5.10
   5   8   0   52.49    5.20
   5   8   0   49.00    4.70
   5   8   0   45.70    5.00
   5   8   0   53.09    5.20
   5   8   0   52.09    6.50
   5   8   0   50.49    4.70
   5   8   0   42.60    5.00
   5   8   0   49.20    4.90
   5   8   0   49.40    4.30
  -6  -8   0   80.89    5.60
  -6  -8   0   74.79    5.30
  -6  -8   0   80.99    6.30
  -6  -8   0   59.29    5.70
  -6  -8   0   74.69    6.00
  -6  -8   0   68.99    5.50
  -6  -8   0   74.19    5.10
   6   8   0   69.29    5.90
   6   8   0   73.69    6.10
   6   8   0   76.49    6.50
   6   8   0   66.79    5.30
   6   8   0   91.29    6.30
   6   8   0   70.39    6.30
  -7  -8   0   27.20    4.00
  -7  -8   0   35.40    4.80
  -7  -8   0   29.20    4.10
  -7  -8   0   31.80    4.90
  -7  -8   0   35.40    5.20
   7   8   0   32.00    4.60
   7   8   0   32.10    4.30
   7   8   0   30.40    5.10
   7   8   0   34.70    4.70
   7   8   0   29.30    4.40
   7   8   0   31.60    4.70
   7   8   0   25.70    3.90
   7   8   0   33.00    6.60
  -8  -8   0    4.10    2.70
  -8  -8   0    3.70    3.30
  -8  -8   0    2.20    2.90
   8   8   0    1.90    3.10
   8   8   0    2.10    2.80
   8   8   0   -5.30    3.80
   8   8   0    1.40    2.90
   8   8   0    4.80    2.90
   8   8   0   -1.00    3.20
   8   8   0    3.30    2.90
   8   8   0    2.90    3.20
  -9  -8   0   11.40    3.60
  -9  -8   0   16.50    4.10
  -9  -8   0   12.50    2.90
  -9  -8   0    1.30    2.70
   9   8   0    6.10    3.60
   9   8   0    3.60    3.90
   9   8   0   -6.80    4.50
   9   8   0    9.30    3.30
   9   8   0    6.90    3.20
   9   8   0   -2.90    3.70
   5  -9   0   35.90    4.60
   5  -9   0   36.00    4.60
   5  -9   0   38.30    4.90
  -5   9   0   31.60    4.50
  -5   9   0   34.60    4.90
  -5   9   0   39.80    5.40
  -5   9   0   35.70    5.40
  -5   9   0   32.50    5.00
   4  -9   0    6.10    2.70
   4  -9   0   -0.60    2.50
   4  -9   0    1.50    2.50
   4  -9   0    1.30    2.30
  -4   9   0    1.50    2.70
  -4   9   0    9.90    3.00
  -4   9   0   -0.50    2.80
  -4   9   0    1.10    2.60
  -4   9   0   -0.10    2.30
  -4   9   0    1.00    2.50
  -3   9   0   34.70    5.00
  -3   9   0   27.40    4.20
  -3   9   0   33.10    4.90
  -3   9   0   45.50    5.20
   2  -9   0   32.00    4.20
   2  -9   0   27.90    3.70
   2  -9   0   47.60    7.00
   2  -9   0   28.50    3.70
   2  -9   0   20.30    3.30
   2  -9   0   26.10    3.30
  -2   9   0   24.40    3.20
  -2   9   0   22.30    3.50
  -2   9   0   23.20    3.50
  -2   9   0   32.20    4.20
  -2   9   0   21.50    3.40
  -2   9   0   26.90    3.70
  -2   9   0   35.00    4.60
  -2   9   0   31.00    4.20
   1  -9   0    9.20    3.10
   1  -9   0   11.90    2.60
   1  -9   0   10.70    2.80
   1  -9   0    8.80    2.70
   1  -9   0    9.90    2.90
   1  -9   0   11.40    2.40
  -1   9   0    4.60    2.60
  -1   9   0   11.20    2.90
  -1   9   0    6.50    2.40
  -1   9   0    8.20    2.90
  -1   9   0    9.50    3.10
  -1   9   0    5.20    4.90
  -1   9   0    9.70    2.80
  -1   9   0    9.40    2.60
  -1   9   0    9.50    3.20
   0  -9   0    1.00    1.90
   0  -9   0    1.30    2.60
   0  -9   0    1.30    1.60
   0  -9   0    2.60    3.10
   0  -9   0   -0.30    2.20
   0   9   0    0.90    2.30
   0   9   0    0.70    2.40
   0   9   0    0.10    2.40
   0   9   0    0.00    2.30
   0   9   0    1.30    2.30
   0   9   0    1.80    2.10
   0   9   0   -0.60    2.80
   0   9   0    0.60    2.60
   0   9   0    1.10    2.10
  -1  -9   0   68.59    5.00
  -1  -9   0   61.59    4.50
  -1  -9   0   67.89    6.00
  -1  -9   0   66.19    5.30
  -1  -9   0   64.19    4.90
  -1  -9   0   67.99    5.10
  -1  -9   0   70.29    6.00
   1   9   0   61.59    6.40
   1   9   0   64.19    5.10
   1   9   0   69.89    4.80
   1   9   0   63.09    5.90
   1   9   0   67.09    5.20
   1   9   0   63.39    5.20
   1   9   0   69.59    5.30
   1   9   0   63.69    5.60
  -2  -9   0  259.77   12.30
  -2  -9   0  271.37   12.20
  -2  -9   0  278.57   11.80
  -2  -9   0  302.07   12.60
  -2  -9   0  288.47   12.20
  -2  -9   0  285.97   12.90
   2   9   0  269.17   12.40
   2   9   0  266.47   13.80
   2   9   0  293.57   12.40
   2   9   0  267.17   12.30
   2   9   0  271.07   12.70
   2   9   0  274.87   12.00
   2   9   0  271.97   12.40
  -3  -9   0   -1.30    1.90
  -3  -9   0    0.30    3.10
  -3  -9   0    1.30    1.60
  -3  -9   0   -2.00    2.20
  -3  -9   0    0.60    2.10
   3   9   0    0.70    2.20
   3   9   0   -2.50    2.80
   3   9   0    1.80    2.60
   3   9   0   -0.50    2.50
   3   9   0    3.20    2.50
   3   9   0   -2.60    2.00
   3   9   0   -0.50    2.70
   3   9   0   -0.10    2.40
  -4  -9   0   30.70    4.80
  -4  -9   0   31.20    3.80
  -4  -9   0   33.60    4.20
  -4  -9   0   33.80    4.50
  -4  -9   0   31.50    3.80
  -4  -9   0   38.30    4.50
  -4  -9   0   35.00    3.20
  -4  -9   0   34.30    4.30
   4   9   0   30.00    6.30
   4   9   0   30.70    4.80
   4   9   0   32.90    6.90
   4   9   0   37.90    4.70
   4   9   0   31.40    4.50
  -5  -9   0   52.99    5.90
  -5  -9   0   55.89    5.00
  -5  -9   0   56.49    4.90
  -5  -9   0   52.59    4.80
  -5  -9   0   49.90    5.10
  -5  -9   0   59.79    4.70
  -5  -9   0   58.79    5.50
   5   9   0   46.80    5.20
   5   9   0   54.49    5.40
   5   9   0   58.99    7.30
   5   9   0   54.39    5.90
   5   9   0   55.79    5.00
   5   9   0   59.49    5.30
   5   9   0   55.19    5.20
   5   9   0   53.79    4.30
   5   9   0   54.59    7.00
  -6  -9   0   33.50    4.30
  -6  -9   0   30.80    4.40
  -6  -9   0   29.60    4.50
  -6  -9   0   29.60    4.10
   6   9   0   30.40    4.70
   6   9   0   36.50    5.20
   6   9   0   20.70    5.60
   6   9   0   29.80    6.20
   6   9   0   24.80    4.10
   6   9   0   29.10    4.10
   6   9   0   29.80    4.50
   6   9   0   21.20    3.80
   6   9   0   30.10    4.40
  -7  -9   0  267.07   12.70
  -7  -9   0  257.47   12.80
  -7  -9   0  263.97   11.80
  -7  -9   0  272.37   11.60
   7   9   0  245.48   12.40
   7   9   0  239.98   12.60
   7   9   0  239.58   12.10
   7   9   0  249.68   12.50
   7   9   0  227.58   12.50
   7   9   0  235.18   14.10
   7   9   0  243.08   11.60
   7   9   0  249.78   11.80
  -8  -9   0   14.40    3.80
  -8  -9   0   23.70    5.50
   8   9   0    8.90    3.40
   8   9   0   13.40    3.80
   8   9   0    6.20    3.60
   8   9   0   21.20    3.80
   8   9   0    9.80    3.70
   8   9   0   10.60    7.70
   8   9   0   13.20    3.40
   8   9   0   14.30    3.80
  -9  -9   0    9.80    2.70
   9   9   0    5.80    3.20
   4 -10   0   28.30    3.80
   4 -10   0   33.30    6.30
  -4  10   0   42.00    5.20
  -4  10   0   33.60    4.70
  -4  10   0   38.80    5.60
  -4  10   0   35.10    5.60
  -4  10   0   42.70    7.00
   3 -10   0   23.50    4.00
   3 -10   0   29.60    3.70
  -3  10   0   23.80    4.10
  -3  10   0   24.90    3.90
  -3  10   0   25.10    3.80
  -3  10   0   26.30    4.30
  -3  10   0   25.90    4.30
   2 -10   0   17.70    3.60
   2 -10   0   17.00    3.30
  -2  10   0   15.30    3.30
  -2  10   0   18.80    3.80
  -2  10   0   18.50    3.40
  -2  10   0   21.30    3.70
  -2  10   0   19.30    4.30
  -2  10   0   32.40    5.10
   1 -10   0    1.30    3.10
   1 -10   0    1.60    2.70
   1 -10   0   -2.90    2.50
   1 -10   0    8.40    2.50
   1 -10   0    3.80    2.30
  -1  10   0    1.70    2.30
  -1  10   0   -1.50    3.20
  -1  10   0    2.00    2.70
  -1  10   0    6.50    3.20
  -1  10   0    2.30    2.80
  -1  10   0    1.70    2.50
  -1  10   0    3.90    2.70
   0 -10   0    1.10    2.40
   0 -10   0    4.80    2.40
   0 -10   0    0.20    2.70
   0 -10   0    3.20    2.10
   0 -10   0    0.80    3.40
   0  10   0    2.20    2.30
   0  10   0   -2.40    2.50
   0  10   0    2.00    2.60
   0  10   0    3.40    2.90
   0  10   0    0.60    2.20
   0  10   0    0.80    2.60
   0  10   0    3.60    2.60
   0  10   0    3.30    2.70
   0  10   0    3.40    3.10
  -1 -10   0   -1.40    2.50
  -1 -10   0   -4.20    2.50
  -1 -10   0    1.90    1.90
  -1 -10   0    0.10    2.00
  -1 -10   0   -1.30    3.40
  -1 -10   0   -1.20    2.40
  -1 -10   0   -0.10    3.20
   1  10   0    0.10    2.50
   1  10   0    0.40    2.70
   1  10   0   -3.60    3.90
   1  10   0    2.50    2.30
   1  10   0   -2.40    2.10
   1  10   0    0.20    2.80
   1  10   0   -3.10    2.40
  -2 -10   0   84.09    5.30
  -2 -10   0   79.09    6.00
  -2 -10   0   76.99    5.40
  -2 -10   0   90.39    6.10
  -2 -10   0   81.59    6.90
  -2 -10   0   76.29    6.10
  -2 -10   0   86.99    5.80
  -2 -10   0   94.39    7.10
   2  10   0   87.39    7.70
   2  10   0   74.49    6.40
   2  10   0   79.39    5.60
   2  10   0   83.69    5.90
   2  10   0   88.29    6.10
   2  10   0   73.49    5.80
   2  10   0   94.99    6.10
  -3 -10   0   -2.40    2.30
  -3 -10   0    0.80    2.10
  -3 -10   0    0.80    2.70
  -3 -10   0    1.70    1.70
  -3 -10   0    0.60    2.40
  -3 -10   0   -5.40    2.80
   3  10   0   -3.70    2.80
   3  10   0   -3.20    2.00
   3  10   0    0.50    2.50
   3  10   0   -0.50    2.60
   3  10   0    2.00    2.30
   3  10   0   -1.30    2.20
   3  10   0    0.20    3.00
  -4 -10   0   17.10    3.20
  -4 -10   0   27.40    3.80
  -4 -10   0   19.70    3.00
  -4 -10   0   23.70    3.40
  -4 -10   0   19.00    3.90
   4  10   0   16.70    3.70
   4  10   0   16.60    3.20
   4  10   0   15.90    3.30
   4  10   0   18.00    4.40
   4  10   0   19.00    3.90
   4  10   0   19.40    3.40
   4  10   0   17.30    3.20
  -5 -10   0    0.90    1.50
  -5 -10   0   -2.90    2.50
  -5 -10   0   -2.00    2.20
  -5 -10   0    2.00    2.20
  -5 -10   0   -1.70    3.10
   5  10   0   -2.70    2.50
   5  10   0    0.10    2.30
   5  10   0   -2.60    2.50
   5  10   0    1.70    2.40
   5  10   0   -1.00    2.70
   5  10   0    1.30    2.90
  -6 -10   0   87.29    5.60
  -6 -10   0   80.49    6.80
  -6 -10   0   89.99    6.30
  -6 -10   0   90.69    7.00
   6  10   0   79.89    7.10
   6  10   0   83.49    6.20
   6  10   0   76.09    5.50
   6  10   0   77.99    6.40
   6  10   0   69.29    6.50
   6  10   0   74.39    6.40
   6  10   0   77.99    8.30
  -7 -10   0   10.30    2.70
  -7 -10   0   11.50    3.40
  -7 -10   0   10.20    3.50
  -7 -10   0    2.60    2.70
   7  10   0    2.40    3.00
   7  10   0    5.00    3.30
   7  10   0    6.90    3.30
   7  10   0    6.30    2.80
   7  10   0    7.50    3.40
   7  10   0   11.00    3.70
   7  10   0    1.90    4.20
   7  10   0    5.50    3.30
  -8 -10   0   77.69    5.90
  -8 -10   0   81.29    6.90
   8  10   0   47.50    5.80
   8  10   0   43.00    7.20
   8  10   0   61.79    7.70
   8  10   0   69.49    8.50
   8  10   0   81.79    7.70
   8  10   0   52.89    6.70
   8  10   0   64.89    6.30
  -3  11   0   -4.40    4.70
  -3  11   0    0.10    3.80
   2 -11   0   35.10    5.40
   2 -11   0   44.40    6.30
   2 -11   0   37.00    5.20
  -2  11   0   39.00    5.70
  -2  11   0   47.00    6.10
  -2  11   0   53.19    5.70
  -2  11   0   39.90    5.10
  -2  11   0   38.80    6.10
   1 -11   0    0.50    2.90
   1 -11   0    0.00    2.60
   1 -11   0   -0.50    3.70
  -1  11   0    4.00    3.50
  -1  11   0    2.10    3.00
  -1  11   0    0.80    3.00
  -1  11   0    1.50    2.50
  -1  11   0    0.40    2.60
  -1  11   0   11.70    3.60
   0 -11   0   -0.40    3.00
   0 -11   0    1.50    4.10
   0 -11   0    1.10    2.60
   0  11   0    2.60    2.70
   0  11   0    3.70    3.50
   0  11   0    3.60    2.80
   0  11   0    8.30    3.40
   0  11   0    5.60    3.10
   0  11   0    2.10    2.90
  -1 -11   0   19.00    2.70
  -1 -11   0   11.50    2.60
  -1 -11   0   12.40    4.40
  -1 -11   0   11.60    3.20
  -1 -11   0   11.00    3.60
   1  11   0    5.90    5.30
   1  11   0    6.90    3.10
   1  11   0   15.90    3.40
   1  11   0   10.00    3.70
   1  11   0   16.90    3.30
   1  11   0   14.30    3.20
   1  11   0   21.70    4.00
  -2 -11   0   -4.40    2.90
  -2 -11   0    3.40    2.10
  -2 -11   0   -8.60    3.60
   2  11   0   -1.60    3.00
   2  11   0   -5.60    3.40
   2  11   0   -4.40    2.40
   2  11   0   -1.80    2.70
   2  11   0   -5.90    2.40
   2  11   0    2.20    2.50
  -3 -11   0    5.40    2.80
  -3 -11   0    8.00    2.20
  -3 -11   0   10.90    2.40
  -3 -11   0    6.70    2.90
  -3 -11   0    1.90    3.70
   3  11   0   10.30    3.40
   3  11   0    5.40    2.70
   3  11   0    4.20    3.20
   3  11   0   10.50    3.60
   3  11   0    5.40    2.70
   3  11   0    7.70    3.40
  -4 -11   0   26.40    4.00
  -4 -11   0   31.00    3.50
  -4 -11   0   27.10    4.60
  -4 -11   0   33.50    4.60
   4  11   0   23.70    4.00
   4  11   0   25.40    4.00
   4  11   0   44.40    5.30
   4  11   0   34.00    4.90
   4  11   0   25.60    4.50
   4  11   0   28.40    4.10
   4  11   0   34.00    7.20
  -5 -11   0   -0.10    3.30
  -5 -11   0    1.20    2.40
  -5 -11   0   -0.50    2.00
  -5 -11   0   -0.10    2.50
  -5 -11   0    2.70    2.10
   5  11   0   -0.20    2.60
   5  11   0   -0.10    2.90
   5  11   0   -2.00    2.50
   5  11   0   -0.60    2.70
   5  11   0   -0.80    2.90
   5  11   0   -3.50    2.60
  -6 -11   0    3.70    3.20
  -6 -11   0    5.90    3.00
  -6 -11   0   -1.60    2.30
  -6 -11   0    3.30    2.40
   6  11   0    3.00    2.60
   6  11   0    1.10    2.80
   6  11   0    4.00    2.80
   6  11   0   -4.10    3.10
   6  11   0    1.70    2.90
  -7 -11   0    3.40    3.30
  -7 -11   0   10.60    4.20
  -7 -11   0    6.10    2.80
   7  11   0    3.40    5.20
   7  11   0    6.40    3.50
   7  11   0   -0.40    4.10
   7  11   0    0.10    2.70
   7  11   0    1.30    3.20
   1 -12   0  102.39    8.30
   1 -12   0   73.09    7.10
   1 -12   0   81.19    7.20
  -1  12   0  104.69    8.40
  -1  12   0   76.89    8.00
  -1  12   0   97.99    7.30
   0 -12   0   33.50    5.70
   0 -12   0   14.40    3.80
   0 -12   0   21.40    4.80
   0  12   0   22.80    5.20
   0  12   0   19.50    3.90
   0  12   0   31.70    6.80
  -1 -12   0   -0.50    3.30
  -1 -12   0   -4.20    4.40
  -1 -12   0   -5.30    2.90
   1  12   0   13.80    5.50
   1  12   0    1.90    2.90
   1  12   0   -0.90    3.30
   1  12   0    3.50    2.80
   1  12   0    7.90    3.20
   1  12   0   -1.60    2.80
  -2 -12   0   -0.60    4.10
  -2 -12   0    4.40    2.90
  -2 -12   0    6.90    2.50
  -2 -12   0    1.10    3.00
   2  12   0    7.30    3.30
   2  12   0    0.50    3.00
   2  12   0    8.10    3.60
   2  12   0    6.60    3.00
   2  12   0   17.00    3.60
   2  12   0    1.70    3.70
  -3 -12   0    0.90    2.60
  -3 -12   0    7.50    2.80
  -3 -12   0    3.60    2.50
  -3 -12   0    6.10    3.80
   3  12   0    1.50    2.50
   3  12   0    7.00    3.30
   3  12   0    3.50    3.10
   3  12   0    9.90    3.30
   3  12   0   11.40    3.20
  -4 -12   0   -1.60    3.20
  -4 -12   0   -2.70    1.60
  -4 -12   0    2.80    2.40
  -4 -12   0   -0.20    2.50
   4  12   0   -1.50    3.00
   4  12   0   -0.70    5.40
   4  12   0   -1.60    3.50
   4  12   0   -1.90    3.70
   4  12   0   -3.10    2.90
   4  12   0    0.20    3.10
   4  12   0    0.50    2.70
  -5 -12   0    9.50    2.20
  -5 -12   0   -0.40    1.80
  -5 -12   0    3.00    3.40
  -5 -12   0    7.80    2.60
  -5 -12   0    4.20    3.00
   5  12   0    5.10    3.20
   5  12   0    5.00    3.40
   5  12   0    7.90    3.50
   5  12   0    0.40    2.80
   5  12   0   -3.80    4.20
  -6 -12   0   18.30    3.80
   6  12   0   12.90    3.70
   5  12  -1   25.70    4.40
   5  12  -1   20.70    4.50
   5  12  -1   23.00    4.20
   5  12  -1   32.40    5.50
   5  12  -1   29.30    4.60
   5  12  -1   27.70    5.40
   4  12  -1   15.10    3.90
   4  12  -1   11.30    3.40
   4  12  -1    9.50    4.00
   4  12  -1   11.80    3.70
   4  12  -1   17.80    4.00
   4  12  -1   12.60    3.60
   4  12  -1    9.60    3.10
  -4 -12   1   10.70    2.40
  -4 -12   1   18.80    3.90
  -4 -12   1   10.20    4.30
   3  12  -1   22.30    4.00
   3  12  -1   36.50    5.20
   3  12  -1   23.00    4.00
   3  12  -1   18.60    4.20
  -3 -12   1   22.50    4.40
  -3 -12   1   17.40    4.50
   2  12  -1   58.09    5.80
   2  12  -1   60.49    5.70
   2  12  -1   50.89    6.10
  -2 -12   1   34.10    5.10
  -2 -12   1   45.70    4.80
  -2 -12   1   43.90    6.80
   1  12  -1   14.70    3.50
   1  12  -1   16.80    4.40
   1  12  -1   19.70    3.80
   1  12  -1    8.30    5.10
  -1 -12   1   18.30    4.80
  -1 -12   1   12.60    3.60
   0  12  -1    8.40    3.20
   0  12  -1   11.40    3.40
   0  12  -1    8.20    3.40
   0  12  -1    9.80    4.00
   0 -12   1    1.90    3.20
   0 -12   1   15.70    4.60
   0 -12   1    6.70    2.80
  -7 -11   1   30.70    3.90
   6  11  -1    4.50    3.70
   6  11  -1    0.80    3.40
   6  11  -1    3.00    4.10
   6  11  -1    1.10    2.80
   6  11  -1    2.90    3.30
  -6 -11   1    8.40    2.90
  -6 -11   1    5.90    2.60
  -6 -11   1    9.20    3.20
   5  11  -1    1.60    2.40
   5  11  -1    0.70    3.00
   5  11  -1    3.80    3.20
   5  11  -1    0.10    2.90
   5  11  -1    2.20    2.80
   5  11  -1   -0.20    2.90
   5  11  -1    3.20    2.90
  -5 -11   1    1.40    3.10
  -5 -11   1    4.70    2.50
  -5 -11   1    4.70    3.00
  -5 -11   1    5.70    2.00
   4  11  -1   10.80    3.00
   4  11  -1   19.00    3.90
   4  11  -1   15.10    3.70
   4  11  -1   20.40    3.70
   4  11  -1   14.10    3.60
   4  11  -1    8.10    3.70
   4  11  -1   16.70    3.50
  -4 -11   1   22.80    2.90
  -4 -11   1   20.80    4.10
  -4 -11   1   16.00    2.40
  -4 -11   1   14.50    3.10
   3  11  -1    0.20    2.90
   3  11  -1   -2.70    2.60
   3  11  -1   -1.80    2.30
   3  11  -1   -2.10    2.10
   3  11  -1    1.40    2.80
   3  11  -1   -1.20    2.70
  -3 -11   1   -2.80    3.30
  -3 -11   1   -2.90    2.10
  -3 -11   1   -0.60    1.70
  -3 -11   1   -2.30    2.00
   2  11  -1    1.80    3.00
   2  11  -1    1.80    2.70
   2  11  -1   -3.70    2.30
   2  11  -1    0.30    2.60
   2  11  -1   -2.40    3.30
   2  11  -1   -4.10    2.50
  -2 -11   1   -3.60    4.00
  -2 -11   1   -2.40    2.30
   1  11  -1    2.80    2.80
   1  11  -1    1.60    2.50
   1  11  -1    4.80    2.80
   1  11  -1   -3.10    2.70
   1  11  -1    4.30    3.00
   1  11  -1    4.00    2.70
  -1 -11   1   -2.70    4.00
  -1 -11   1   -1.40    2.80
  -1 -11   1    3.70    2.80
  -1 -11   1    1.40    2.00
  -1 -11   1   11.90    2.60
   0  11  -1    5.70    3.20
   0  11  -1   -2.70    2.70
   0  11  -1   -1.60    2.60
   0  11  -1    3.40    2.80
   0  11  -1   -1.90    3.10
   0  11  -1   -2.90    2.60
   0 -11   1   -2.20    2.40
   0 -11   1   -4.60    3.60
  -1  11  -1   26.90    4.70
  -1  11  -1   22.70    3.90
  -1  11  -1   18.90    3.40
  -1  11  -1   25.20    4.20
  -1  11  -1   23.20    3.50
   1 -11   1   24.10    3.40
   1 -11   1   23.60    4.70
   1 -11   1   19.30    3.90
  -2  11  -1   23.10    4.90
  -2  11  -1   16.20    3.40
  -2  11  -1   18.50    4.20
  -2  11  -1   23.70    4.00
   2 -11   1   21.30    4.60
   2 -11   1   14.70    3.70
   2 -11   1   17.50    3.20
  -3  11  -1  170.08    9.90
  -3  11  -1  145.69    9.80
  -3  11  -1  155.18    9.10
  -3  11  -1  157.08    9.70
   3 -11   1  148.59    9.00
   3 -11   1  138.29    9.10
   3 -11   1  159.38    9.70
   8  10  -1   15.20    4.30
   8  10  -1   22.60    4.00
   8  10  -1    9.50    3.90
   8  10  -1   21.40    4.10
   8  10  -1   11.90    5.00
  -8 -10   1   14.30    2.90
   7  10  -1    3.90    2.90
   7  10  -1    1.20    3.10
   7  10  -1   -2.30    3.60
   7  10  -1    0.20    3.00
   7  10  -1    0.40    2.90
   7  10  -1    5.60    2.70
   7  10  -1    5.70    3.00
  -7 -10   1    6.50    3.50
  -7 -10   1   -0.70    2.10
   6  10  -1    2.20    3.00
   6  10  -1    2.40    2.60
   6  10  -1    0.10    2.90
   6  10  -1    3.50    3.20
   6  10  -1    6.20    3.10
   6  10  -1   -0.90    2.70
  -6 -10   1    4.10    3.30
  -6 -10   1    2.70    2.20
  -6 -10   1    4.40    2.70
  -6 -10   1    3.00    2.20
   5  10  -1   97.49    7.00
   5  10  -1  111.29    9.70
   5  10  -1  109.59    7.40
   5  10  -1  109.29    7.50
   5  10  -1  106.79    7.40
  -5 -10   1  132.19    7.80
  -5 -10   1  127.19    6.60
  -5 -10   1  120.49    8.00
  -5 -10   1  121.09    7.50
   4  10  -1   29.90    4.30
   4  10  -1   27.70    6.10
   4  10  -1   34.70    6.80
   4  10  -1   34.40    4.70
   4  10  -1   24.90    4.00
   4  10  -1   28.50    4.00
   4  10  -1   33.30    4.70
   4  10  -1   31.10    4.60
  -4 -10   1   30.70    4.10
  -4 -10   1   28.50    4.20
  -4 -10   1   36.50    4.60
  -4 -10   1   26.50    4.30
   3  10  -1   -3.10    2.30
   3  10  -1   -0.50    3.00
   3  10  -1    0.30    2.70
   3  10  -1   -0.30    2.60
   3  10  -1    3.00    3.30
   3  10  -1    3.40    2.40
   3  10  -1    1.80    2.50
   3  10  -1   -1.90    2.00
  -3 -10   1   -2.20    2.90
  -3 -10   1   -0.90    2.20
  -3 -10   1   -2.30    2.00
  -3 -10   1   -1.90    1.50
   2  10  -1   23.00    3.20
   2  10  -1   23.80    4.10
   2  10  -1   29.90    4.50
   2  10  -1   33.30    4.40
   2  10  -1   28.20    3.80
   2  10  -1   34.70    4.50
   2  10  -1   20.90    4.00
  -2 -10   1   29.50    4.60
  -2 -10   1   28.80    3.80
  -2 -10   1   29.20    3.60
  -2 -10   1   29.50    3.30
   1  10  -1   -0.10    2.50
   1  10  -1    0.30    2.70
   1  10  -1   -4.10    2.70
   1  10  -1    0.70    2.30
   1  10  -1   -1.20    2.30
   1  10  -1   -2.90    2.00
   1  10  -1    1.20    2.80
  -1 -10   1   -0.50    3.50
  -1 -10   1   -4.60    2.40
  -1 -10   1   -4.70    2.20
  -1 -10   1    2.30    2.80
  -1 -10   1   -0.80    1.60
   0  10  -1    0.30    2.40
   0  10  -1    1.00    2.50
   0  10  -1    1.80    2.20
   0  10  -1   -2.70    2.40
   0  10  -1   -2.50    2.70
   0  10  -1   -2.50    2.50
   0  10  -1    7.30    2.90
   0  10  -1   -3.80    2.90
   0  10  -1   -3.80    2.40
   0 -10   1   -3.70    2.20
   0 -10   1    3.20    2.10
   0 -10   1   -0.40    2.70
   0 -10   1   -3.00    1.70
   0 -10   1   -4.40    3.20
  -1  10  -1   16.70    3.40
  -1  10  -1    9.50    3.60
  -1  10  -1   15.60    3.40
  -1  10  -1   16.80    3.30
  -1  10  -1    9.60    2.90
  -1  10  -1   24.90    3.90
  -1  10  -1   15.20    3.30
   1 -10   1   10.70    3.30
   1 -10   1   23.30    3.20
   1 -10   1   13.80    3.70
   1 -10   1   17.50    2.90
   1 -10   1   11.60    3.20
  -2  10  -1   63.99    5.70
  -2  10  -1   57.49    6.30
  -2  10  -1   60.99    5.80
  -2  10  -1   64.69    5.60
  -2  10  -1   61.89    5.60
   2 -10   1   59.99    5.20
   2 -10   1   66.19    5.70
   2 -10   1   65.49    6.30
  -3  10  -1   -0.80    2.60
  -3  10  -1   -1.20    2.90
  -3  10  -1   -3.10    2.40
  -3  10  -1   -4.10    2.80
  -3  10  -1   -3.80    2.40
   3 -10   1   -4.20    2.40
   3 -10   1   -3.80    2.50
  -4  10  -1    2.00    4.10
  -4  10  -1    1.50    3.60
  -4  10  -1    4.40    2.60
   8   9  -1   60.69    6.60
   8   9  -1   66.79    8.20
   8   9  -1   44.90    5.70
   8   9  -1   58.29    5.80
   8   9  -1   70.79    5.90
   8   9  -1   66.49    6.20
   8   9  -1   41.00    6.10
   8   9  -1   43.90    7.80
  -8  -9   1   75.69    6.50
  -8  -9   1   43.10    5.00
  -8  -9   1   71.09    5.30
   7   9  -1  153.68    8.50
   7   9  -1  172.28    9.80
   7   9  -1  155.28   11.30
   7   9  -1  145.59    9.50
   7   9  -1  157.48    8.80
   7   9  -1  144.09    9.00
   7   9  -1  157.58    9.10
   7   9  -1  160.78    9.80
  -7  -9   1  173.28    8.30
  -7  -9   1  173.28    9.70
  -7  -9   1  170.28    9.30
  -7  -9   1  162.48    8.40
   6   9  -1   76.79    6.60
   6   9  -1   77.49    6.00
   6   9  -1   78.09    5.50
   6   9  -1   74.19    6.20
   6   9  -1   76.09    5.80
   6   9  -1   76.89    8.10
   6   9  -1   68.79    6.30
   6   9  -1   75.39    6.70
  -6  -9   1   84.29    6.80
  -6  -9   1   82.89    6.40
  -6  -9   1   84.79    5.70
  -6  -9   1   85.19    5.30
   5   9  -1    0.90    2.60
   5   9  -1   -1.80    2.00
   5   9  -1   -1.30    2.50
   5   9  -1   -2.90    2.40
   5   9  -1   -0.60    2.60
   5   9  -1    0.70    2.80
  -5  -9   1    1.00    2.60
  -5  -9   1   -4.00    2.70
  -5  -9   1   -3.50    2.00
  -5  -9   1   -3.60    2.50
  -5  -9   1    4.00    2.40
  -5  -9   1   -2.80    2.60
   4   9  -1   31.10    4.10
   4   9  -1   30.40    4.40
   4   9  -1   36.80    4.70
   4   9  -1   32.10    6.50
   4   9  -1   32.80    4.50
   4   9  -1   34.40    6.30
  -4  -9   1   29.30    4.00
  -4  -9   1   32.40    3.80
  -4  -9   1   29.30    4.20
  -4  -9   1   30.50    3.90
  -4  -9   1   34.10    5.00
  -4  -9   1   33.70    4.20
  -4  -9   1   32.90    4.10
  -4  -9   1   34.40    3.10
   3   9  -1   60.89    5.40
   3   9  -1   66.69    5.20
   3   9  -1   50.69    7.60
   3   9  -1   61.19    5.00
   3   9  -1   63.99    5.00
  -3  -9   1   71.69    5.40
  -3  -9   1   53.29    5.40
  -3  -9   1   61.59    4.90
  -3  -9   1   66.19    4.90
  -3  -9   1   62.69    4.30
  -3  -9   1   59.89    6.20
  -3  -9   1   61.19    6.40
   2   9  -1    7.60    3.30
   2   9  -1    6.40    2.20
   2   9  -1    7.60    3.80
   2   9  -1    6.20    3.10
   2   9  -1   10.40    2.70
   2   9  -1   10.50    2.90
   2   9  -1   11.70    2.80
   2   9  -1   10.70    2.90
  -2  -9   1    7.90    5.10
  -2  -9   1   10.10    2.20
  -2  -9   1    9.70    2.10
  -2  -9   1   11.10    2.50
  -2  -9   1   10.70    2.70
   1   9  -1  114.69    6.40
   1   9  -1  115.59    6.50
   1   9  -1  108.19    7.90
   1   9  -1  107.79    6.60
   1   9  -1  106.89    7.10
   1   9  -1  123.09    7.80
   1   9  -1  121.39    6.70
   1   9  -1  117.89    6.20
   1   9  -1   93.99    8.10
  -1  -9   1  106.09    6.20
  -1  -9   1  110.09    7.50
  -1  -9   1  109.59    6.40
  -1  -9   1  110.19    6.00
  -1  -9   1  105.59    6.60
   0   9  -1    4.10    2.50
   0   9  -1    7.20    4.90
   0   9  -1    6.50    2.40
   0   9  -1   11.60    3.40
   0   9  -1    9.50    5.60
   0   9  -1    2.00    2.50
   0   9  -1    9.80    2.70
   0   9  -1    7.30    2.50
   0  -9   1    8.50    2.20
   0  -9   1    5.50    2.60
   0  -9   1    6.50    2.40
   0  -9   1   11.90    3.40
   0  -9   1    5.80    2.10
   0  -9   1    7.10    2.40
  -1   9  -1   -0.50    2.40
  -1   9  -1    3.10    3.00
  -1   9  -1   -1.20    2.20
  -1   9  -1   -0.30    2.40
  -1   9  -1    0.70    2.10
  -1   9  -1   -1.70    2.60
  -1   9  -1   -0.40    2.40
  -1   9  -1    0.40    2.10
  -1   9  -1   -1.80    2.30
   1  -9   1    0.30    2.00
   1  -9   1   -0.70    1.90
   1  -9   1    1.60    2.20
   1  -9   1    0.60    2.40
   1  -9   1   -1.60    2.80
   1  -9   1   -3.40    2.10
  -2   9  -1   -3.20    2.00
  -2   9  -1    0.20    2.40
  -2   9  -1   -0.90    2.50
  -2   9  -1    0.30    2.40
  -2   9  -1   -0.10    2.20
  -2   9  -1    3.50    2.90
  -2   9  -1   -2.80    2.60
  -2   9  -1   -0.50    2.00
   2  -9   1   -1.00    1.90
   2  -9   1    3.00    2.30
   2  -9   1   -2.00    2.20
   2  -9   1   -0.70    2.30
  -3   9  -1  179.68    9.90
  -3   9  -1  194.88    9.90
  -3   9  -1  185.68    9.90
  -3   9  -1  181.28    9.60
  -3   9  -1  192.88   10.20
  -3   9  -1  183.48    9.60
  -3   9  -1  183.08    9.90
   3  -9   1  188.28    9.10
   3  -9   1  216.08    9.50
  -4   9  -1   53.49    5.30
  -4   9  -1   58.29    6.20
  -4   9  -1   59.39    5.50
  -4   9  -1   49.10    5.90
  -4   9  -1   63.69    5.70
  -4   9  -1   60.09    5.90
   4  -9   1   56.99    5.40
  -5   9  -1    1.90    4.20
   5  -9   1    2.90    3.10
   5  -9   1   -0.50    3.60
   9   8  -1    2.60    2.70
   9   8  -1   -0.40    3.60
   9   8  -1   -7.20    5.70
   9   8  -1    3.50    3.50
  -9  -8   1    6.30    2.50
  -9  -8   1    6.60    3.20
   8   8  -1   14.30    3.30
   8   8  -1    9.20    3.80
   8   8  -1   11.90    3.50
   8   8  -1    5.80    3.60
   8   8  -1    2.50    4.30
   8   8  -1   13.30    3.30
   8   8  -1   11.50    3.50
   8   8  -1   10.80    3.20
  -8  -8   1   16.10    3.50
  -8  -8   1   11.10    2.60
  -8  -8   1   12.60    3.50
  -8  -8   1   14.60    2.90
   7   8  -1   59.99    6.00
   7   8  -1   64.89    7.10
   7   8  -1   64.99    5.90
   7   8  -1   77.49    7.00
   7   8  -1   75.39    8.00
   7   8  -1   73.79    6.40
   7   8  -1   66.89    5.60
   7   8  -1   74.49    5.80
  -7  -8   1   72.39    6.40
  -7  -8   1   62.49    5.00
  -7  -8   1   83.19    6.30
  -7  -8   1   77.39    5.50
   6   8  -1    5.00    3.00
   6   8  -1    9.00    3.00
   6   8  -1   10.30    3.50
   6   8  -1    4.90    3.30
   6   8  -1   12.00    3.00
   6   8  -1    5.10    3.20
   6   8  -1   10.60    3.00
   6   8  -1    9.90    3.00
   6   8  -1    5.60    3.60
  -6  -8   1    5.90    3.10
  -6  -8   1    8.10    3.30
  -6  -8   1    9.70    3.10
  -6  -8   1   11.10    2.60
  -6  -8   1   10.90    3.00
  -6  -8   1    8.10    3.10
  -6  -8   1    9.10    2.50
   5   8  -1    9.00    3.20
   5   8  -1   10.30    2.90
   5   8  -1   13.10    4.10
   5   8  -1   13.80    3.10
   5   8  -1   14.50    3.00
   5   8  -1   16.60    2.80
   5   8  -1   17.80    3.20
   5   8  -1   12.30    3.60
   5   8  -1   16.40    3.30
  -5  -8   1   12.80    3.30
  -5  -8   1   15.50    2.60
  -5  -8   1   17.20    3.60
  -5  -8   1   14.00    3.20
   4   8  -1   -0.80    2.10
   4   8  -1   -1.20    2.20
   4   8  -1   -1.00    2.40
   4   8  -1   -1.30    2.20
   4   8  -1    1.20    2.50
   4   8  -1    3.10    2.30
   4   8  -1   -0.30    2.90
   4   8  -1   -2.90    1.90
  -4  -8   1   -0.80    2.00
  -4  -8   1   -4.70    3.20
  -4  -8   1   -2.00    2.00
  -4  -8   1    1.20    1.20
  -4  -8   1   -2.10    1.80
   3   8  -1  103.39    6.40
   3   8  -1  106.59    6.10
   3   8  -1  107.79    6.20
   3   8  -1   96.29    8.00
   3   8  -1  105.39    6.20
   3   8  -1  100.29    6.10
   3   8  -1  106.89    6.50
  -3  -8   1  108.49    5.50
  -3  -8   1  111.39    5.50
  -3  -8   1   99.39    6.30
  -3  -8   1  103.59    6.10
  -3  -8   1  106.39    6.10
  -3  -8   1  110.29    6.70
  -3  -8   1  102.19    6.10
   2   8  -1  387.96   16.50
   2   8  -1  422.66   16.40
   2   8  -1  396.06   16.10
   2   8  -1  385.86   16.40
   2   8  -1  410.66   16.30
   2   8  -1  380.06   17.80
   2   8  -1  390.56   16.70
   2   8  -1  382.26   16.30
  -2  -8   1  413.16   16.10
  -2  -8   1  400.26   15.80
  -2  -8   1  404.46   16.30
  -2  -8   1  385.86   16.40
  -2  -8   1  391.96   16.20
  -2  -8   1  399.66   16.70
   1   8  -1  112.59    6.30
   1   8  -1  103.69    7.80
   1   8  -1  108.99    6.70
   1   8  -1  111.59    6.00
   1   8  -1  112.59    6.20
   1   8  -1  111.69    6.40
   1   8  -1  116.49    6.30
   1   8  -1  104.39    6.30
   1   8  -1  118.69    6.20
  -1  -8   1  112.59    5.70
  -1  -8   1  107.69    6.40
  -1  -8   1  121.49    7.00
  -1  -8   1  107.19    6.10
  -1  -8   1  113.09    6.20
  -1  -8   1  107.89    6.20
   0   8  -1   -1.80    2.30
   0   8  -1    0.10    1.80
   0   8  -1    1.00    2.00
   0   8  -1    2.60    2.20
   0   8  -1    1.90    2.20
   0   8  -1   -1.50    2.60
   0   8  -1    0.30    2.30
   0   8  -1   -0.30    1.80
   0   8  -1    1.10    2.70
   0  -8   1   -0.50    2.00
   0  -8   1    0.60    2.80
   0  -8   1   -1.40    1.70
   0  -8   1   -0.70    1.80
   0  -8   1   -0.50    2.00
   0  -8   1   -0.10    2.30
  -1   8  -1   -0.10    2.10
  -1   8  -1    0.30    2.80
  -1   8  -1    0.10    2.30
  -1   8  -1    0.10    2.10
  -1   8  -1   -0.10    2.10
  -1   8  -1   -1.60    2.00
  -1   8  -1    0.00    1.80
  -1   8  -1    1.40    1.90
  -1   8  -1    2.30    2.50
   1  -8   1    0.30    1.90
   1  -8   1   -1.20    1.50
   1  -8   1    0.60    2.20
   1  -8   1    0.20    2.20
  -2   8  -1   17.90    3.20
  -2   8  -1   23.40    3.70
  -2   8  -1   22.40    3.70
  -2   8  -1   16.80    2.80
  -2   8  -1   18.80    3.10
  -2   8  -1   22.50    3.30
  -2   8  -1   18.70    2.80
   2  -8   1   18.10    4.40
   2  -8   1   21.20    3.00
   2  -8   1   21.10    2.90
  -3   8  -1    6.90    2.20
  -3   8  -1   12.80    2.50
  -3   8  -1    8.70    3.00
  -3   8  -1    1.70    2.30
  -3   8  -1    4.10    2.20
  -3   8  -1    3.70    2.30
  -3   8  -1    4.50    2.40
   3  -8   1    3.20    2.30
   3  -8   1    2.00    1.70
   3  -8   1    5.90    2.10
   3  -8   1    9.70    2.50
   3  -8   1    4.10    2.20
  -4   8  -1    6.60    2.70
  -4   8  -1    9.90    3.00
  -4   8  -1    2.70    2.60
  -4   8  -1    5.20    2.60
  -4   8  -1    5.70    2.60
  -4   8  -1    7.00    3.00
  -4   8  -1    5.20    2.40
   4  -8   1    2.10    2.30
   4  -8   1    4.60    2.30
   4  -8   1   10.50    2.70
   4  -8   1    8.70    3.00
   4  -8   1    6.50    2.00
  -5   8  -1   15.10    3.30
  -5   8  -1   14.50    3.50
  -5   8  -1   13.20    3.10
  -5   8  -1   16.70    3.50
  -5   8  -1   11.20    3.10
   5  -8   1   15.20    3.30
   5  -8   1   12.80    2.70
   5  -8   1   20.60    5.70
  -6   8  -1    1.30    2.80
  -6   8  -1    0.90    3.80
  -6   8  -1    5.50    3.10
  -6   8  -1    0.50    2.50
  -6   8  -1   -1.70    2.50
   6  -8   1   -0.70    2.30
   6  -8   1   -1.10    2.40
   6  -8   1   -1.50    2.30
  10   7  -1  119.89    8.60
 -10  -7   1  148.79    8.50
 -10  -7   1  135.99    9.00
 -10  -7   1  127.29    7.80
   9   7  -1    6.30    4.60
   9   7  -1   10.50    4.50
   9   7  -1   12.30    3.20
   9   7  -1   14.60    3.60
   9   7  -1   15.00    3.90
  -9  -7   1   14.90    3.70
  -9  -7   1   17.30    3.00
   8   7  -1    5.90    2.60
   8   7  -1    1.80    3.30
   8   7  -1   -1.00    2.80
   8   7  -1    5.40    3.40
   8   7  -1    2.00    2.80
   8   7  -1    2.10    3.20
   8   7  -1    6.70    3.20
   8   7  -1    0.50    2.90
  -8  -7   1    4.50    2.50
  -8  -7   1    2.70    2.30
  -8  -7   1    0.80    2.90
  -8  -7   1    5.40    2.90
   7   7  -1    1.20    2.60
   7   7  -1   -0.70    2.90
   7   7  -1    4.20    2.90
   7   7  -1    3.40    2.90
   7   7  -1   -1.90    2.20
   7   7  -1    3.70    3.10
   7   7  -1    2.80    2.90
   7   7  -1    8.30    3.60
  -7  -7   1    4.10    2.90
  -7  -7   1    1.70    2.50
  -7  -7   1   -0.20    2.20
  -7  -7   1    2.50    2.10
  -7  -7   1    1.40    2.20
  -7  -7   1   -2.20    3.30
   6   7  -1  109.59    6.60
   6   7  -1   89.89    6.80
   6   7  -1   85.99    6.50
   6   7  -1   83.59    6.10
   6   7  -1   88.29    8.00
   6   7  -1   93.99    6.00
   6   7  -1   91.89    6.30
   6   7  -1   80.39    5.90
   6   7  -1   94.09    6.90
  -6  -7   1   88.39    6.60
  -6  -7   1   89.69    5.70
  -6  -7   1   84.79    5.20
  -6  -7   1   80.49    6.10
  -6  -7   1   96.19    6.50
   5   7  -1   29.60    4.00
   5   7  -1   33.40    4.10
   5   7  -1   36.70    4.90
   5   7  -1   23.60    3.80
   5   7  -1   24.70    3.50
   5   7  -1   28.60    4.30
   5   7  -1   23.30    3.30
   5   7  -1   26.50    3.80
   5   7  -1   21.90    4.20
  -5  -7   1   28.20    3.80
  -5  -7   1   30.40    4.20
  -5  -7   1   33.70    4.10
  -5  -7   1   29.20    3.60
  -5  -7   1   23.90    3.30
   4   7  -1  774.62   30.40
   4   7  -1  773.82   30.70
   4   7  -1  807.12   30.50
   4   7  -1  780.42   30.00
   4   7  -1  803.02   30.70
   4   7  -1  785.92   30.60
   4   7  -1  738.73   32.30
   4   7  -1  783.22   30.50
   4   7  -1  788.12   30.90
  -4  -7   1  787.32   30.40
  -4  -7   1  819.42   30.00
  -4  -7   1  808.02   30.70
  -4  -7   1  789.92   30.50
  -4  -7   1  788.32   30.90
  -4  -7   1  811.42   30.30
  -4  -7   1  735.23   30.30
   3   7  -1   78.69    4.80
   3   7  -1   74.19    4.80
   3   7  -1   82.09    5.00
  -3  -7   1   62.99    3.90
  -3  -7   1   77.39    4.20
  -3  -7   1   73.79    4.40
  -3  -7   1   62.69    4.70
  -3  -7   1   59.29    4.60
   2   7  -1   33.80    3.40
   2   7  -1   28.40    3.30
   2   7  -1   28.30    3.60
   2   7  -1   27.20    3.40
   2   7  -1   35.40    3.70
   2   7  -1   25.60    3.30
   2   7  -1   42.40    4.20
  -2  -7   1   38.00    3.70
  -2  -7   1   27.80    2.90
  -2  -7   1   35.20    3.00
   1   7  -1   39.10    3.70
   1   7  -1   37.70    3.60
   1   7  -1   46.80    3.90
   1   7  -1   41.90    4.20
   1   7  -1   39.60    3.30
   1   7  -1   40.20    3.90
   1   7  -1   43.70    3.90
   1   7  -1   44.50    5.30
   1   7  -1   39.10    3.50
  -1  -7   1   39.70    3.50
  -1  -7   1   43.10    3.90
  -1  -7   1   40.70    3.30
  -1  -7   1   40.70    4.20
  -1  -7   1   36.40    3.70
  -1  -7   1   39.00    3.60
  -1  -7   1   39.90    3.20
  -1  -7   1   37.60    5.00
   0   7  -1  601.04   21.90
   0   7  -1  525.05   24.70
   0   7  -1  534.15   21.30
   0   7  -1  552.94   21.80
   0   7  -1  544.35   21.80
   0   7  -1  516.65   21.50
   0   7  -1  539.05   21.60
   0   7  -1  567.14   21.70
   0   7  -1  562.94   21.60
   0  -7   1  521.85   21.40
   0  -7   1  549.35   21.60
   0  -7   1  545.65   21.50
   0  -7   1  593.34   21.40
   0  -7   1  536.45   21.30
   0  -7   1  578.44   21.80
   0  -7   1  509.55   21.90
  -1   7  -1  555.34   22.00
  -1   7  -1  550.84   21.80
  -1   7  -1  560.44   21.90
  -1   7  -1  559.34   21.60
  -1   7  -1  544.85   21.90
  -1   7  -1  531.95   22.00
  -1   7  -1  550.54   22.00
  -1   7  -1  586.74   22.40
  -1   7  -1  560.94   22.20
   1  -7   1  532.55   21.80
   1  -7   1  557.14   22.40
   1  -7   1  536.45   21.70
   1  -7   1  538.95   21.60
   1  -7   1  566.34   21.60
   1  -7   1  559.44   21.80
  -2   7  -1  323.87   13.70
  -2   7  -1  311.77   13.40
  -2   7  -1  306.77   13.40
  -2   7  -1  305.27   13.20
  -2   7  -1  313.87   13.20
  -2   7  -1  309.67   13.30
  -2   7  -1  306.27   13.30
  -2   7  -1  305.77   12.90
  -2   7  -1  329.47   13.30
   2  -7   1  269.27   14.00
   2  -7   1  292.47   13.20
   2  -7   1  316.07   12.80
   2  -7   1  320.37   13.90
   2  -7   1  322.27   13.20
   2  -7   1  294.57   13.00
  -3   7  -1   21.80    2.80
  -3   7  -1   22.80    3.50
  -3   7  -1   27.30    4.00
  -3   7  -1   20.20    3.00
  -3   7  -1   23.10    3.20
  -3   7  -1   27.50    3.50
  -3   7  -1   21.60    3.80
  -3   7  -1   20.50    3.10
  -3   7  -1   23.10    3.20
   3  -7   1   23.10    3.20
   3  -7   1   23.00    2.80
   3  -7   1   23.60    3.50
   3  -7   1   22.10    3.10
   3  -7   1   25.20    3.40
  -4   7  -1    2.80    2.60
  -4   7  -1    2.30    2.30
  -4   7  -1    1.20    2.30
  -4   7  -1    2.10    2.20
  -4   7  -1    0.30    2.30
  -4   7  -1    2.50    3.00
  -4   7  -1   -0.20    2.00
  -4   7  -1    4.70    2.20
   4  -7   1    1.30    1.60
   4  -7   1    0.50    2.20
   4  -7   1    1.50    2.00
   4  -7   1    3.50    2.30
   4  -7   1    4.70    2.20
   4  -7   1    2.90    2.10
   4  -7   1    4.30    2.40
  -5   7  -1   -0.90    2.60
  -5   7  -1    0.80    2.20
  -5   7  -1    8.50    3.70
  -5   7  -1    4.50    2.70
  -5   7  -1    0.50    2.30
  -5   7  -1   -0.20    2.20
  -5   7  -1    0.50    2.40
   5  -7   1    0.40    2.20
   5  -7   1   -1.80    2.30
   5  -7   1    0.10    2.10
   5  -7   1    1.30    2.10
  -6   7  -1  333.67   15.10
  -6   7  -1  337.37   16.00
  -6   7  -1  331.87   15.30
  -6   7  -1  316.87   15.40
  -6   7  -1  338.27   15.50
   6  -7   1  396.86   16.10
   6  -7   1  370.06   15.30
   6  -7   1  327.37   14.50
   6  -7   1  336.87   15.30
   6  -7   1  333.97   15.20
  10   6  -1    7.30    2.60
  10   6  -1    9.20    2.90
  10   6  -1    1.30    5.50
 -10  -6   1    8.70    3.40
 -10  -6   1    9.80    2.80
   8   6  -1    1.60    2.90
   8   6  -1   11.90    3.50
   8   6  -1    5.50    3.30
   8   6  -1    3.10    3.20
   8   6  -1    4.70    2.90
   8   6  -1    8.20    3.30
   8   6  -1    4.90    2.90
  -8  -6   1    7.90    2.60
  -8  -6   1    8.50    2.80
  -8  -6   1    8.60    3.30
  -8  -6   1    4.40    2.40
  -8  -6   1    7.90    3.20
   7   6  -1    8.40    4.40
   7   6  -1   10.20    3.20
   7   6  -1    7.90    2.80
   7   6  -1   10.40    3.40
   7   6  -1    5.50    3.00
   7   6  -1    9.50    3.00
   7   6  -1    7.00    2.80
   7   6  -1    8.70    3.30
  -7  -6   1   10.90    2.50
  -7  -6   1   10.30    2.90
  -7  -6   1    7.20    2.70
  -7  -6   1    7.50    3.20
  -7  -6   1    8.80    2.90
  -7  -6   1    7.30    2.40
   6   6  -1   -0.10    2.30
   6   6  -1   -0.20    2.50
   6   6  -1   -0.70    2.40
   6   6  -1    4.10    2.60
   6   6  -1   -0.10    2.40
   6   6  -1   -0.40    2.30
   6   6  -1   -2.00    2.70
   6   6  -1   -1.70    2.00
   6   6  -1   -1.90    3.10
  -6  -6   1   -3.40    2.10
  -6  -6   1    0.50    1.80
  -6  -6   1   -1.20    1.90
  -6  -6   1   -0.90    1.80
  -6  -6   1    0.00    2.00
  -6  -6   1    0.30    2.50
   5   6  -1  121.29    6.80
   5   6  -1  116.59    6.80
   5   6  -1  112.49    6.30
   5   6  -1  119.19    7.00
   5   6  -1  118.59    6.50
   5   6  -1  112.99    6.60
   5   6  -1  107.09    8.10
   5   6  -1  114.79    6.60
   5   6  -1  120.39    6.50
  -5  -6   1  124.39    7.00
  -5  -6   1  124.69    6.70
  -5  -6   1  114.89    6.20
  -5  -6   1  121.39    6.30
  -5  -6   1  114.29    6.20
  -5  -6   1  122.19    6.80
  -5  -6   1  119.79    5.90
   4   6  -1    3.60    2.10
   4   6  -1    5.30    1.80
   4   6  -1    6.20    2.10
   4   6  -1    3.90    2.00
   4   6  -1    3.50    2.10
   4   6  -1    4.00    2.10
   4   6  -1    4.10    2.40
   4   6  -1    8.20    2.60
   4   6  -1    4.00    2.00
  -4  -6   1    3.20    1.80
  -4  -6   1    4.40    1.70
  -4  -6   1    2.90    1.70
  -4  -6   1    2.20    2.20
  -4  -6   1    3.90    1.90
  -4  -6   1    3.60    1.70
  -4  -6   1    4.20    2.10
   3   6  -1    7.30    2.60
   3   6  -1   10.70    2.10
   3   6  -1   11.00    2.00
   3   6  -1   12.80    2.40
   3   6  -1    7.90    1.90
   3   6  -1    7.80    2.00
   3   6  -1    9.00    2.30
  -3  -6   1    7.60    1.80
  -3  -6   1    6.40    1.80
  -3  -6   1   10.00    1.70
  -3  -6   1    9.80    2.20
  -3  -6   1    7.30    1.30
  -3  -6   1    9.10    1.80
  -3  -6   1    9.40    2.30
  -3  -6   1    9.80    2.00
   2   6  -1   43.70    3.30
   2   6  -1   42.90    3.50
   2   6  -1   45.30    3.40
   2   6  -1   45.50    3.90
   2   6  -1   47.40    3.50
  -2  -6   1   48.10    3.00
  -2  -6   1   41.90    3.40
  -2  -6   1   47.20    3.50
  -2  -6   1   40.30    3.30
  -2  -6   1   45.40    3.00
  -2  -6   1   43.50    3.10
  -2  -6   1   44.40    3.40
  -2  -6   1   48.60    3.90
   1   6  -1  205.98    8.70
   1   6  -1  195.68    8.70
   1   6  -1  203.08    9.90
   1   6  -1  204.88    8.60
   1   6  -1  202.38    9.00
   1   6  -1  219.28    8.90
   1   6  -1  225.98   10.70
   1   6  -1  201.18    8.90
   1   6  -1  208.18    9.20
  -1  -6   1  199.68    8.50
  -1  -6   1  189.68    8.70
  -1  -6   1  208.08    8.90
  -1  -6   1  208.68    8.90
  -1  -6   1  200.68    8.60
  -1  -6   1  198.38    8.70
  -1  -6   1  199.78    8.80
  -1  -6   1  206.38    9.00
   0   6  -1    3.40    1.60
   0   6  -1    3.70    1.80
   0   6  -1    3.60    1.40
   0   6  -1    5.60    2.00
   0   6  -1    3.40    1.40
   0   6  -1    1.90    1.60
   0   6  -1    1.00    1.50
   0   6  -1    2.80    1.70
   0   6  -1    3.90    1.60
   0  -6   1    4.20    1.60
   0  -6   1    2.50    1.60
   0  -6   1    1.40    1.20
   0  -6   1    5.10    1.90
   0  -6   1    3.70    1.50
   0  -6   1    2.20    1.40
   0  -6   1    2.50    1.70
  -1   6  -1    1.50    1.50
  -1   6  -1    1.70    1.60
  -1   6  -1    1.00    1.60
  -1   6  -1    2.20    1.50
  -1   6  -1    0.70    1.60
  -1   6  -1    1.40    1.40
  -1   6  -1    3.00    1.70
  -1   6  -1    0.80    1.70
  -1   6  -1    3.10    2.00
   1  -6   1    0.50    1.40
   1  -6   1    1.70    1.60
   1  -6   1    1.30    1.60
   1  -6   1    2.80    1.50
   1  -6   1    0.00    1.60
   1  -6   1    0.60    1.40
  -2   6  -1  454.25   17.70
  -2   6  -1  449.36   17.90
  -2   6  -1  458.95   18.00
  -2   6  -1  454.95   18.00
  -2   6  -1  429.96   18.00
  -2   6  -1  438.76   17.90
  -2   6  -1  436.66   18.00
  -2   6  -1  455.55   18.40
  -2   6  -1  454.45   17.90
   2  -6   1  450.25   18.50
   2  -6   1  455.55   17.90
   2  -6   1  419.56   17.90
   2  -6   1  445.66   17.80
   2  -6   1  460.15   17.90
   2  -6   1  429.36   17.80
   2  -6   1  457.65   17.60
  -3   6  -1   12.70    2.70
  -3   6  -1    1.50    1.90
  -3   6  -1    9.30    2.10
  -3   6  -1    8.10    2.40
  -3   6  -1    4.50    2.30
  -3   6  -1    3.40    2.10
  -3   6  -1    5.70    2.10
  -3   6  -1    4.50    2.20
  -3   6  -1    3.80    2.10
   3  -6   1    5.30    2.20
   3  -6   1   -0.80    1.90
   3  -6   1    4.40    2.00
   3  -6   1    3.50    1.90
   3  -6   1    4.40    2.00
   3  -6   1   -0.90    1.60
   3  -6   1    3.70    2.00
  -4   6  -1  233.18   11.20
  -4   6  -1  229.98   10.50
  -4   6  -1  225.68   10.40
  -4   6  -1  233.98   10.70
  -4   6  -1  225.28   11.10
  -4   6  -1  238.48   10.50
  -4   6  -1  234.48   10.70
  -4   6  -1  231.78   13.70
  -4   6  -1  222.88   10.70
  -4   6  -1  214.88   10.70
   4  -6   1  224.98   10.70
   4  -6   1  221.48   10.60
   4  -6   1  237.88   10.10
   4  -6   1  243.48   10.60
   4  -6   1  245.08   10.60
   4  -6   1  233.78   10.90
   4  -6   1  234.18   10.50
  -5   6  -1    0.60    2.70
  -5   6  -1    1.90    2.40
  -5   6  -1   -0.50    2.60
  -5   6  -1    7.10    2.50
  -5   6  -1    2.50    2.20
  -5   6  -1    0.90    2.20
  -5   6  -1    1.80    3.20
  -5   6  -1    5.20    2.30
   5  -6   1    2.80    3.00
   5  -6   1    5.10    2.60
   5  -6   1    4.30    2.60
   5  -6   1    3.30    2.20
   5  -6   1    2.00    1.90
   5  -6   1    3.30    2.30
  -6   6  -1    8.90    2.80
  -6   6  -1    8.60    2.80
  -6   6  -1    8.30    2.80
  -6   6  -1    5.30    2.40
  -6   6  -1   18.60    3.90
  -6   6  -1   10.40    3.30
   6  -6   1    7.50    2.60
   6  -6   1   18.60    4.10
   6  -6   1   11.00    3.00
   6  -6   1   10.00    2.60
  -7   6  -1    7.20    2.80
  -7   6  -1    5.90    3.00
  -7   6  -1    4.70    2.80
  -7   6  -1    8.70    2.70
  -7   6  -1    9.20    2.90
   7  -6   1    9.00    2.80
   7  -6   1    6.80    3.20
   7  -6   1    8.20    2.60
  10   5  -1    4.60    2.40
  10   5  -1    0.40    3.40
  10   5  -1    6.50    2.80
  10   5  -1   -1.00    3.30
  10   5  -1    6.50    3.40
 -10  -5   1    2.90    2.40
 -10  -5   1   10.10    3.40
   9   5  -1   12.20    3.20
   9   5  -1   14.10    4.00
   9   5  -1    8.60    3.50
   9   5  -1    7.60    2.90
   9   5  -1   12.30    2.80
  -9  -5   1   13.40    4.80
  -9  -5   1   16.80    3.20
  -9  -5   1    9.10    2.90
  -9  -5   1   13.50    3.70
  -9  -5   1    9.90    3.00
   8   5  -1  131.39    8.60
   8   5  -1  134.89    8.10
   8   5  -1  140.49    8.50
   8   5  -1  121.29    8.20
   8   5  -1  130.79    8.40
   8   5  -1  140.29    9.80
   8   5  -1  135.99    8.10
  -8  -5   1  138.09    7.40
  -8  -5   1  141.79    8.40
  -8  -5   1  144.69    8.10
  -8  -5   1  140.19    7.70
  -8  -5   1  144.29   11.30
  -8  -5   1  144.19    8.40
   7   5  -1  103.49    7.00
   7   5  -1   98.29    6.60
   7   5  -1   87.79    6.50
   7   5  -1  105.19    6.80
   7   5  -1   99.99    6.70
   7   5  -1  100.99    6.90
   7   5  -1   94.99    8.30
   7   5  -1   97.59    7.00
  -7  -5   1  109.79    9.60
  -7  -5   1   97.49    6.20
  -7  -5   1   99.89    6.40
  -7  -5   1   93.49    5.90
  -7  -5   1   96.19    5.80
  -7  -5   1   98.99    6.60
  -7  -5   1   87.59    6.40
   6   5  -1   72.49    5.80
   6   5  -1   64.99    5.60
   6   5  -1   70.29    4.80
   6   5  -1   72.79    5.60
   6   5  -1   67.29    6.70
   6   5  -1   73.19    5.50
   6   5  -1   68.29    5.20
   6   5  -1   67.49    5.30
   6   5  -1   69.69    5.30
  -6  -5   1   72.19    4.70
  -6  -5   1   76.59    4.90
  -6  -5   1   73.29    4.70
  -6  -5   1   77.79    5.50
  -6  -5   1   59.39    5.80
  -6  -5   1   76.29    5.00
  -6  -5   1   72.19    5.10
   5   5  -1   13.40    2.90
   5   5  -1   16.40    2.70
   5   5  -1   21.40    3.20
   5   5  -1   16.30    2.70
   5   5  -1   16.80    2.90
   5   5  -1   21.60    3.10
   5   5  -1   18.50    3.10
   5   5  -1   14.20    2.50
   5   5  -1   21.40    3.10
  -5  -5   1   17.20    2.40
  -5  -5   1   16.40    2.40
  -5  -5   1   20.40    3.00
  -5  -5   1   17.10    2.30
  -5  -5   1   17.10    2.80
  -5  -5   1   19.60    2.70
  -5  -5   1   20.40    3.10
   4   5  -1   18.20    2.60
   4   5  -1   21.30    3.00
   4   5  -1   11.60    2.10
   4   5  -1   15.70    2.50
   4   5  -1   17.30    2.60
   4   5  -1   13.80    2.70
   4   5  -1   19.60    2.60
   4   5  -1   14.70    2.70
   4   5  -1   16.00    2.30
  -4  -5   1   15.00    2.40
  -4  -5   1   16.30    2.50
  -4  -5   1   14.70    2.30
  -4  -5   1   18.30    2.60
  -4  -5   1   15.40    2.20
  -4  -5   1   14.20    2.40
   3   5  -1   68.29    4.30
   3   5  -1   74.09    4.50
   3   5  -1   68.89    4.30
   3   5  -1   72.39    5.60
   3   5  -1   77.69    4.20
   3   5  -1   75.29    4.40
   3   5  -1   66.39    3.90
   3   5  -1   69.39    4.20
  -3  -5   1   69.79    3.80
  -3  -5   1   72.39    4.10
  -3  -5   1   69.99    4.10
  -3  -5   1   69.19    4.30
  -3  -5   1   69.79    4.00
  -3  -5   1   66.69    4.10
   2   5  -1   95.99    4.70
   2   5  -1   95.69    4.80
   2   5  -1   93.09    4.70
   2   5  -1   93.09    4.80
   2   5  -1   93.69    4.80
   2   5  -1   89.69    5.00
   2   5  -1   95.99    4.80
  -2  -5   1   92.59    4.90
  -2  -5   1   91.29    4.80
  -2  -5   1   92.39    4.70
  -2  -5   1   96.49    4.40
  -2  -5   1   91.29    4.70
  -2  -5   1   93.69    4.40
  -2  -5   1   97.79    5.10
  -2  -5   1   93.99    4.50
   1   5  -1 1330.97   49.80
   1   5  -1 1273.77   50.59
   1   5  -1 1313.77   49.80
   1   5  -1 1305.57   49.70
   1   5  -1 1368.56   49.80
   1   5  -1 1300.87   49.90
   1   5  -1 1357.56   49.80
   1   5  -1 1314.77   49.90
   1   5  -1 1369.66   49.80
  -1  -5   1 1353.56   49.90
  -1  -5   1 1337.07   49.90
  -1  -5   1 1322.87   49.60
  -1  -5   1 1347.47   49.90
  -1  -5   1 1351.46   49.70
  -1  -5   1 1316.67   49.80
  -1  -5   1 1283.87   49.60
  -1  -5   1 1407.26   49.99
   0   5  -1  119.39    5.60
   0   5  -1  121.09    5.80
   0   5  -1  122.89    5.50
   0   5  -1  140.19    6.00
   0   5  -1  124.89    5.70
   0   5  -1  125.79    5.70
   0   5  -1  131.39    5.90
   0   5  -1  114.19    6.00
   0   5  -1  119.59    6.40
   0  -5   1  127.99    5.90
   0  -5   1  126.89    5.90
   0  -5   1  122.59    5.60
   0  -5   1  120.79    5.80
   0  -5   1  131.09    5.60
   0  -5   1  115.99    5.50
   0  -5   1  116.79    5.50
   0  -5   1  117.49    5.60
  -1   5  -1    0.30    1.60
  -1   5  -1    0.40    1.40
  -1   5  -1    0.40    1.30
  -1   5  -1   -0.40    1.20
  -1   5  -1   -0.50    1.40
  -1   5  -1    0.70    1.30
  -1   5  -1    0.50    1.20
  -1   5  -1   -0.10    1.20
  -1   5  -1   -1.10    1.30
   1  -5   1    0.90    1.20
   1  -5   1   -0.90    1.40
   1  -5   1   -0.20    1.30
   1  -5   1    0.70    1.10
   1  -5   1   -1.00    1.20
   1  -5   1   -0.50    1.20
   1  -5   1    0.50    1.20
  -2   5  -1   26.70    3.00
  -2   5  -1   22.00    2.80
  -2   5  -1   25.40    2.80
  -2   5  -1   23.80    2.70
  -2   5  -1   25.50    2.80
  -2   5  -1   27.20    2.80
  -2   5  -1   28.30    2.90
  -2   5  -1   24.30    2.90
  -2   5  -1   27.80    4.20
   2  -5   1   20.20    2.70
   2  -5   1   25.90    2.50
   2  -5   1   20.60    2.70
   2  -5   1   21.70    2.50
   2  -5   1   16.70    2.30
   2  -5   1   21.20    3.50
   2  -5   1   24.20    2.70
  -3   5  -1  624.44   24.30
  -3   5  -1  639.84   23.90
  -3   5  -1  628.44   24.10
  -3   5  -1  610.54   24.60
  -3   5  -1  638.24   24.20
  -3   5  -1  580.74   24.70
  -3   5  -1  617.04   23.90
  -3   5  -1  631.14   24.20
  -3   5  -1  620.44   24.10
  -3   5  -1  615.04   24.10
   3  -5   1  585.74   23.90
   3  -5   1  579.64   24.60
   3  -5   1  628.64   23.70
   3  -5   1  629.44   24.10
   3  -5   1  630.34   24.20
   3  -5   1  621.14   24.00
   3  -5   1  615.34   24.30
   3  -5   1  610.84   24.20
  -4   5  -1  223.78   10.90
  -4   5  -1  231.58   10.20
  -4   5  -1  230.28   10.70
  -4   5  -1  221.38   10.20
  -4   5  -1  216.88   10.20
  -4   5  -1  226.48   10.10
  -4   5  -1  220.48   10.00
  -4   5  -1  232.38   10.30
  -4   5  -1  219.28   10.10
   4  -5   1  210.98   10.20
   4  -5   1  233.18   10.30
   4  -5   1  218.18   10.30
   4  -5   1  229.28   10.20
   4  -5   1  228.58   10.10
   4  -5   1  226.48    9.70
   4  -5   1  229.08   10.20
  -5   5  -1   31.80    4.00
  -5   5  -1   28.40    4.00
  -5   5  -1   33.00    3.90
  -5   5  -1   27.00    4.80
  -5   5  -1   31.80    4.40
  -5   5  -1   37.10    4.80
  -5   5  -1   30.50    4.10
  -5   5  -1   36.20    4.40
   5  -5   1   28.90    3.70
   5  -5   1   31.80    4.40
   5  -5   1   31.80    3.60
   5  -5   1   31.40    3.80
   5  -5   1   33.50    4.10
   5  -5   1   33.40    4.20
  -6   5  -1   20.20    3.30
  -6   5  -1   15.40    3.00
  -6   5  -1   23.30    3.80
  -6   5  -1   19.50    3.20
  -6   5  -1   28.70    4.80
   6  -5   1   15.70    2.60
   6  -5   1   25.90    4.20
   6  -5   1   19.70    3.40
   6  -5   1   29.10    5.30
   6  -5   1   12.90    2.60
   6  -5   1   20.90    4.00
   6  -5   1   16.00    2.90
  -7   5  -1    7.40    3.50
  -7   5  -1    5.70    2.70
  -7   5  -1    7.60    2.90
  -7   5  -1    9.10    2.80
   7  -5   1   10.90    3.20
   7  -5   1    6.80    2.70
   7  -5   1    6.50    2.50
   7  -5   1    5.30    2.30
  10   4  -1   40.90    5.80
  10   4  -1   29.20    4.50
  10   4  -1   29.50    4.50
 -10  -4   1   29.70    4.50
   9   4  -1   59.09    5.80
   9   4  -1   48.40    6.80
   9   4  -1   56.59    5.40
   9   4  -1   50.19    5.30
   9   4  -1   54.89    6.20
  -9  -4   1   66.49    6.30
  -9  -4   1   65.99    5.80
  -9  -4   1   57.29    4.70
  -9  -4   1   59.79    5.30
  -9  -4   1   43.90    5.00
   8   4  -1    0.60    2.60
   8   4  -1   -1.30    2.60
   8   4  -1    0.90    3.10
   8   4  -1    0.50    2.70
   8   4  -1    6.20    3.30
   8   4  -1    2.80    2.90
   8   4  -1   -3.90    2.70
  -8  -4   1   -0.90    2.30
  -8  -4   1   -0.50    2.00
  -8  -4   1    0.80    3.00
  -8  -4   1    1.80    5.50
  -8  -4   1   -3.80    2.00
  -8  -4   1   -1.60    2.50
  -8  -4   1   -2.20    2.50
  -8  -4   1   -2.00    2.50
   7   4  -1   13.30    3.50
   7   4  -1   10.90    3.00
   7   4  -1    8.20    3.10
   7   4  -1   12.10    3.00
   7   4  -1   11.30    2.90
   7   4  -1    8.70    2.70
   7   4  -1   16.10    3.10
   7   4  -1   13.20    3.20
  -7  -4   1   10.30    2.90
  -7  -4   1   13.80    3.20
  -7  -4   1   10.30    2.60
  -7  -4   1   13.60    2.60
  -7  -4   1   11.70    2.40
  -7  -4   1   11.50    3.40
  -7  -4   1    9.80    2.60
   6   4  -1   26.60    4.10
   6   4  -1   18.40    3.40
   6   4  -1   14.00    2.80
   6   4  -1   21.20    3.40
   6   4  -1   22.30    2.70
   6   4  -1   22.10    3.30
   6   4  -1   24.80    3.30
   6   4  -1   22.10    3.30
   6   4  -1   23.00    3.70
  -6  -4   1   18.30    3.20
  -6  -4   1   19.60    2.70
  -6  -4   1   16.90    2.80
  -6  -4   1   21.50    2.60
  -6  -4   1   26.90    3.60
  -6  -4   1   25.70    5.40
  -6  -4   1   17.80    2.60
  -6  -4   1   22.50    3.10
   5   4  -1    2.30    1.80
   5   4  -1    1.70    1.90
   5   4  -1    2.40    1.80
   5   4  -1    1.90    2.00
   5   4  -1    2.00    1.90
   5   4  -1    2.50    1.90
   5   4  -1    1.70    1.70
   5   4  -1    2.00    1.90
  -5  -4   1    3.30    2.40
  -5  -4   1    1.80    2.10
  -5  -4   1    1.20    1.60
  -5  -4   1    2.50    1.50
  -5  -4   1    2.40    2.10
  -5  -4   1    2.00    1.70
  -5  -4   1    2.30    1.60
   4   4  -1  170.48    7.90
   4   4  -1  165.18    7.80
   4   4  -1  175.38    7.80
   4   4  -1  169.68    7.50
   4   4  -1  172.68    7.70
   4   4  -1  165.58    8.80
   4   4  -1  154.48    7.60
   4   4  -1  170.78    7.70
   4   4  -1  169.58    7.70
  -4  -4   1  175.68    7.40
  -4  -4   1  170.48    7.30
  -4  -4   1  170.98    7.50
  -4  -4   1  164.38    7.80
  -4  -4   1  168.48    7.70
  -4  -4   1  172.88    7.60
  -4  -4   1  163.48    7.70
   3   4  -1  437.46   16.00
   3   4  -1  419.56   15.80
   3   4  -1  417.56   17.00
   3   4  -1  384.16   15.60
   3   4  -1  393.96   15.80
  -3  -4   1  422.66   15.70
  -3  -4   1  430.06   15.70
  -3  -4   1  349.37   15.30
  -3  -4   1  338.07   15.70
   2   4  -1    0.30    1.70
   2   4  -1    2.30    1.50
   2   4  -1    2.80    1.30
   2   4  -1    1.50    1.30
   2   4  -1    2.10    1.40
   2   4  -1    1.00    1.40
   2   4  -1   -0.90    1.20
   2   4  -1    4.00    1.60
  -2  -4   1    2.60    1.40
  -2  -4   1    2.80    1.20
  -2  -4   1    2.00    0.90
  -2  -4   1    2.50    1.20
  -2  -4   1    2.80    1.40
  -2  -4   1    1.80    1.60
  -2  -4   1    0.60    1.40
  -2  -4   1    1.10    1.40
   1   4  -1    4.70    1.70
   1   4  -1    3.50    1.30
   1   4  -1    1.20    1.30
   1   4  -1    1.90    1.10
  -1  -4   1    2.20    1.30
  -1  -4   1    3.70    1.70
  -1  -4   1    1.80    1.10
  -1  -4   1    2.00    1.20
  -1  -4   1    3.30    1.30
  -1  -4   1    2.00    1.10
  -1  -4   1    1.30    1.40
   0   4  -1  102.29    5.70
   0   4  -1  104.89    4.80
   0   4  -1   99.79    4.80
   0   4  -1  103.89    5.00
   0   4  -1  103.89    5.00
   0   4  -1  111.89    5.00
   0   4  -1  105.09    4.70
   0   4  -1  102.79    4.90
   0   4  -1   99.99    4.80
   0  -4   1  113.99    4.90
   0  -4   1  102.49    4.70
   0  -4   1  102.29    4.90
   0  -4   1   99.39    4.60
   0  -4   1  107.39    5.10
   0  -4   1  101.99    5.00
   0  -4   1  101.89    5.00
  -1   4  -1  919.41   33.60
  -1   4  -1  881.41   33.30
  -1   4  -1  873.11   33.00
  -1   4  -1  889.11   33.20
  -1   4  -1  896.51   33.40
   1  -4   1  872.61   33.10
   1  -4   1  882.81   33.00
   1  -4   1  879.91   33.20
   1  -4   1  838.12   33.20
   1  -4   1  862.61   33.20
   1  -4   1  893.11   33.20
   1  -4   1  898.11   33.60
  -2   4  -1  706.33   27.40
  -2   4  -1  750.12   27.60
  -2   4  -1  762.42   28.10
  -2   4  -1  739.63   27.70
  -2   4  -1  704.03   27.60
  -2   4  -1  725.43   27.60
  -2   4  -1  720.33   27.70
  -2   4  -1  711.63   27.70
   2  -4   1  744.73   27.40
   2  -4   1  733.83   28.10
   2  -4   1  703.33   27.60
   2  -4   1  713.53   27.60
   2  -4   1  719.63   27.80
   2  -4   1  681.73   27.60
   2  -4   1  744.23   27.60
   2  -4   1  730.43   27.40
   2  -4   1  739.63   27.70
  -3   4  -1    6.00    1.90
  -3   4  -1    3.60    1.50
  -3   4  -1    3.90    1.70
  -3   4  -1    5.00    1.70
  -3   4  -1    2.90    1.40
  -3   4  -1    5.30    1.60
  -3   4  -1    2.70    1.50
   3  -4   1    5.20    1.80
   3  -4   1    3.90    1.50
   3  -4   1    4.70    1.70
   3  -4   1    4.50    1.50
   3  -4   1    2.20    1.40
   3  -4   1    4.30    1.40
   3  -4   1    4.90    1.40
   3  -4   1    1.00    1.40
  -4   4  -1   49.30    4.60
  -4   4  -1   49.99    3.80
  -4   4  -1   40.50    3.70
  -4   4  -1   48.40    4.00
  -4   4  -1   48.00    3.80
  -4   4  -1   45.20    3.70
  -4   4  -1   46.40    4.00
  -4   4  -1   43.70    4.00
   4  -4   1   49.80    3.90
   4  -4   1   48.70    3.80
   4  -4   1   47.20    3.70
   4  -4   1   45.00    3.90
   4  -4   1   47.40    3.40
   4  -4   1   49.10    3.90
   4  -4   1   52.19    3.90
   4  -4   1   41.80    3.90
   4  -4   1   41.40    4.10
  -5   4  -1   28.20    4.40
  -5   4  -1   27.10    3.70
  -5   4  -1   31.90    4.60
  -5   4  -1   30.80    4.40
  -5   4  -1   29.30    4.00
  -5   4  -1   29.90    4.00
  -5   4  -1   32.50    3.80
  -5   4  -1   30.80    3.80
   5  -4   1   30.30    3.50
   5  -4   1   35.40    3.70
   5  -4   1   31.20    4.20
   5  -4   1   33.10    3.70
   5  -4   1   31.40    3.30
   5  -4   1   28.00    4.20
   5  -4   1   27.80    4.10
   5  -4   1   32.80    4.10
  -6   4  -1    1.40    2.50
  -6   4  -1   -0.80    2.80
  -6   4  -1    2.90    2.80
  -6   4  -1   -0.10    2.00
  -6   4  -1    0.60    2.00
  -6   4  -1   -0.80    2.30
  -6   4  -1    0.60    2.00
   6  -4   1    0.40    1.70
   6  -4   1    1.90    2.30
   6  -4   1    1.20    2.10
   6  -4   1    2.00    2.50
   6  -4   1    1.10    2.00
   6  -4   1    0.70    2.30
   6  -4   1    1.70    1.90
  -7   4  -1   43.50    6.50
  -7   4  -1   25.50    3.60
  -7   4  -1   24.00    3.60
  -7   4  -1   20.20    4.70
  -7   4  -1   26.20    4.20
  -7   4  -1   30.70    4.10
  -7   4  -1   37.80    6.00
   7  -4   1   23.90    3.90
   7  -4   1   25.40    3.90
   7  -4   1   24.90    3.60
   7  -4   1   26.20    3.60
   7  -4   1   29.90    4.10
  -8   4  -1    0.40    2.30
  -8   4  -1   -1.60    2.30
  -8   4  -1   -1.30    2.90
  -8   4  -1    0.30    2.40
   8  -4   1    0.70    2.10
   8  -4   1    1.70    2.30
   8  -4   1    0.40    2.30
  -9   4  -1   -0.10    2.50
  -9   4  -1   -0.20    3.50
  -9   4  -1   -0.20    2.60
  -9   4  -1   -2.00    2.20
   9  -4   1   -2.30    2.00
   9  -4   1    0.40    2.40
   9  -4   1   -2.10    2.40
  10   3  -1  216.18   11.80
  10   3  -1  207.48   11.00
  10   3  -1  212.08   10.70
  10   3  -1  196.08   11.10
  10   3  -1  194.68   12.90
  10   3  -1  216.88   12.60
 -10  -3   1  229.58   11.00
 -10  -3   1  224.58   11.60
 -10  -3   1  231.58   11.30
   9   3  -1  106.49    8.70
   9   3  -1  116.09    7.10
   9   3  -1  140.99   11.70
   9   3  -1  113.29    7.50
   9   3  -1  110.19    7.20
   9   3  -1  110.39    8.10
  -9  -3   1  109.79    7.30
  -9  -3   1  121.59    7.20
  -9  -3   1   97.19    6.80
  -9  -3   1  111.99    7.60
   8   3  -1    3.20    2.50
   8   3  -1    2.60    2.80
   8   3  -1    5.20    3.20
   8   3  -1    7.50    3.20
   8   3  -1    6.00    3.50
   8   3  -1    3.10    2.80
   8   3  -1    3.20    4.40
   8   3  -1    3.90    2.80
  -8  -3   1    1.20    2.20
  -8  -3   1    4.50    2.20
  -8  -3   1    3.60    2.30
  -8  -3   1    4.30    3.00
  -8  -3   1    3.50    3.00
   7   3  -1   -2.50    2.10
   7   3  -1   -4.70    2.40
   7   3  -1   -0.90    2.30
   7   3  -1   -0.30    2.50
   7   3  -1   -4.40    2.60
   7   3  -1   -1.60    2.20
   7   3  -1    0.40    2.30
  -7  -3   1    0.30    2.10
  -7  -3   1   -1.40    1.90
  -7  -3   1   -0.10    1.70
  -7  -3   1   -1.80    2.20
  -7  -3   1   -2.10    2.00
  -7  -3   1   -0.60    2.70
  -7  -3   1    1.00    2.00
   6   3  -1   82.29    5.60
   6   3  -1   92.19    5.70
   6   3  -1   86.89    5.60
   6   3  -1   88.59    6.00
   6   3  -1   86.19    5.70
   6   3  -1   81.39    5.80
   6   3  -1   83.09    5.90
   6   3  -1   96.69    7.00
  -6  -3   1   91.99    4.90
  -6  -3   1   86.69    5.30
  -6  -3   1   87.89    5.40
  -6  -3   1   87.89    5.70
  -6  -3   1   86.99    5.60
  -6  -3   1   85.29    5.30
  -6  -3   1   83.19    5.70
  -6  -3   1   88.99    7.10
   5   3  -1    7.00    2.30
   5   3  -1    8.40    2.40
   5   3  -1    8.80    2.40
   5   3  -1   11.80    2.30
   5   3  -1   10.80    2.20
   5   3  -1    5.70    2.00
   5   3  -1   12.40    2.00
   5   3  -1    7.20    2.70
   5   3  -1   10.00    2.40
  -5  -3   1    7.50    2.10
  -5  -3   1    8.70    2.00
  -5  -3   1    8.30    2.30
  -5  -3   1   10.30    2.00
  -5  -3   1    8.10    2.30
  -5  -3   1    9.50    2.00
  -5  -3   1    9.60    2.20
  -5  -3   1    6.80    1.80
   4   3  -1  591.04   23.20
   4   3  -1  580.54   23.10
   4   3  -1  573.34   23.10
   4   3  -1  587.24   23.00
   4   3  -1  593.64   24.00
   4   3  -1  588.04   23.00
   4   3  -1  632.84   22.80
   4   3  -1  615.94   23.10
  -4  -3   1  604.44   22.90
  -4  -3   1  609.14   22.70
  -4  -3   1  588.04   22.90
  -4  -3   1  586.64   23.10
  -4  -3   1  599.54   22.80
  -4  -3   1  584.24   23.00
  -4  -3   1  589.34   23.10
  -4  -3   1  576.74   24.10
   3   3  -1  920.91   35.80
   3   3  -1 1019.00   36.20
   3   3  -1  917.11   36.60
   3   3  -1  932.41   35.70
   3   3  -1  986.20   35.60
   3   3  -1  909.31   35.80
   3   3  -1  987.10   35.70
   3   3  -1  940.81   35.70
   3   3  -1  948.31   35.90
  -3  -3   1  954.80   35.50
  -3  -3   1  951.40   35.70
  -3  -3   1  939.01   35.80
  -3  -3   1  940.71   35.80
  -3  -3   1  957.10   35.60
  -3  -3   1  916.81   35.60
  -3  -3   1  950.50   35.80
   2   3  -1  226.58    9.10
   2   3  -1  226.48    9.10
   2   3  -1  228.58    9.30
   2   3  -1  214.98    9.00
   2   3  -1  236.18    9.20
   2   3  -1  220.78   10.20
   2   3  -1  228.58    9.30
   2   3  -1  236.28    9.10
   2   3  -1  221.78    9.10
  -2  -3   1  225.88    9.30
  -2  -3   1  227.08    9.20
  -2  -3   1  223.38    9.00
  -2  -3   1  223.88    9.00
  -2  -3   1  223.58    8.90
  -2  -3   1  232.18    9.10
   1   3  -1 1120.69   42.30
   1   3  -1 1149.89   42.30
   1   3  -1 1102.79   42.20
   1   3  -1 1144.29   42.20
   1   3  -1 1176.08   42.20
   1   3  -1 1119.99   42.20
  -1  -3   1 1197.88   42.20
  -1  -3   1 1139.59   42.30
  -1  -3   1 1104.49   42.20
  -1  -3   1 1109.19   42.20
  -1  -3   1 1138.59   42.10
   0   3  -1  402.76   15.40
   0   3  -1  386.66   15.90
   0   3  -1  410.36   15.40
   0   3  -1  403.56   15.40
   0   3  -1  408.66   15.60
   0   3  -1  391.16   15.40
   0   3  -1  413.26   15.40
   0   3  -1  402.26   15.60
   0   3  -1  430.96   15.50
   0  -3   1  413.46   15.50
   0  -3   1  401.16   15.60
   0  -3   1  416.46   15.40
   0  -3   1  392.56   15.30
   0  -3   1  428.16   15.70
   0  -3   1  389.26   15.40
  -1   3  -1  131.79    5.50
  -1   3  -1  116.99    5.30
  -1   3  -1  119.29    5.20
  -1   3  -1  121.39    5.40
  -1   3  -1  122.09    5.10
  -1   3  -1  126.79    5.60
  -1   3  -1  119.19    5.30
  -1   3  -1  118.89    5.30
  -1   3  -1  119.49    5.30
   1  -3   1  113.59    5.20
   1  -3   1  122.89    5.60
   1  -3   1  120.69    5.30
   1  -3   1  119.19    5.20
   1  -3   1  117.49    5.20
   1  -3   1  118.39    5.20
   1  -3   1  123.49    5.10
  -2   3  -1  256.57   10.50
  -2   3  -1  249.68   10.50
  -2   3  -1  265.27   10.80
  -2   3  -1  273.97   10.30
  -2   3  -1  243.58   10.30
  -2   3  -1  252.67   10.20
  -2   3  -1  251.87   10.40
  -2   3  -1  257.27   10.50
   2  -3   1  239.18   10.40
   2  -3   1  265.77   10.80
   2  -3   1  254.07   10.40
   2  -3   1  258.37   10.20
   2  -3   1  273.07   10.50
   2  -3   1  261.97   10.40
   2  -3   1  255.17   10.50
   2  -3   1  268.57   10.40
   2  -3   1  245.48   10.40
  -3   3  -1   91.49    4.90
  -3   3  -1  102.49    5.00
  -3   3  -1   94.19    4.80
  -3   3  -1  106.39    4.70
  -3   3  -1   84.49    5.40
  -3   3  -1   92.79    4.80
  -3   3  -1  107.19    5.00
  -3   3  -1   80.89    4.60
   3  -3   1  106.69    5.00
   3  -3   1  102.99    5.00
   3  -3   1   84.99    4.70
  -4   3  -1    4.30    1.60
  -4   3  -1    4.50    1.80
  -4   3  -1    4.60    1.80
  -4   3  -1    2.30    1.80
  -4   3  -1    3.90    1.50
  -4   3  -1    5.60    1.70
  -4   3  -1    3.10    1.80
  -4   3  -1    3.40    1.70
   4  -3   1    4.60    2.10
   4  -3   1    5.00    1.50
   4  -3   1    4.00    1.90
   4  -3   1    4.40    1.90
   4  -3   1    3.30    1.50
   4  -3   1    3.50    1.80
   4  -3   1    4.80    1.60
   4  -3   1    4.30    1.20
  -5   3  -1   50.39    4.60
  -5   3  -1   50.19    4.70
  -5   3  -1   55.59    4.20
  -5   3  -1   57.89    4.40
  -5   3  -1   55.19    4.30
  -5   3  -1   51.79    5.00
  -5   3  -1   57.39    4.60
  -5   3  -1   53.89    4.40
   5  -3   1   52.29    4.50
   5  -3   1   46.80    4.50
   5  -3   1   52.29    4.50
   5  -3   1   58.59    4.10
   5  -3   1   55.09    4.70
   5  -3   1   60.69    3.90
   5  -3   1   54.49    4.20
   5  -3   1   57.79    4.20
   5  -3   1   56.69    3.80
  -6   3  -1   67.09    5.50
  -6   3  -1   62.59    5.70
  -6   3  -1   59.49    5.80
  -6   3  -1   61.39    4.90
  -6   3  -1   61.19    4.90
  -6   3  -1   57.29    4.80
  -6   3  -1   61.99    5.10
   6  -3   1   62.19    4.80
   6  -3   1   63.89    5.30
   6  -3   1   57.39    4.70
   6  -3   1   59.99    5.20
   6  -3   1   62.09    4.80
   6  -3   1   66.89    4.40
   6  -3   1   60.39    5.40
   6  -3   1   60.49    5.30
  -7   3  -1  406.66   17.30
  -7   3  -1  417.16   17.50
  -7   3  -1  406.96   17.50
  -7   3  -1  387.56   16.90
  -7   3  -1  360.06   17.90
  -7   3  -1  409.26   17.90
   7  -3   1  391.46   17.00
   7  -3   1  395.86   16.80
   7  -3   1  388.66   16.30
   7  -3   1  401.66   16.40
   7  -3   1  383.16   17.50
   7  -3   1  405.96   17.60
  -8   3  -1   16.60    3.50
  -8   3  -1   17.20    3.40
  -8   3  -1    9.50    2.80
  -8   3  -1   16.00    5.60
   8  -3   1   19.70    4.10
   8  -3   1   12.40    4.10
   8  -3   1   11.90    2.70
   8  -3   1   19.70    4.40
   8  -3   1   10.00    2.40
   8  -3   1   12.50    2.90
  -9   3  -1   19.80    3.70
  -9   3  -1   11.10    3.10
  -9   3  -1   15.10    3.20
  -9   3  -1   22.10    4.40
   9  -3   1   16.80    3.60
   9  -3   1   13.60    2.90
   9  -3   1   15.90    3.30
  10   2  -1   14.20    3.60
  10   2  -1   20.20    3.70
  10   2  -1   16.60    4.00
  10   2  -1   15.30    3.60
  10   2  -1   14.80    2.90
 -10  -2   1   21.50    4.20
 -10  -2   1   18.10    3.40
 -10  -2   1   18.80    3.60
 -10  -2   1   11.80    2.40
 -10  -2   1   11.10    4.40
   9   2  -1   95.09    6.40
   9   2  -1  116.29    7.90
   9   2  -1   73.59    6.40
   9   2  -1   79.39    8.20
   9   2  -1  121.19    8.70
   9   2  -1   94.49    6.60
   9   2  -1  100.69    8.20
  -9  -2   1   97.09    7.20
  -9  -2   1   92.39    6.70
  -9  -2   1  108.79    6.60
  -9  -2   1   91.29    6.60
  -9  -2   1   86.99    5.40
   8   2  -1    3.30    2.70
   8   2  -1   -1.80    2.40
   8   2  -1    0.50    2.70
   8   2  -1   -2.10    2.10
  -8  -2   1   -2.50    2.50
  -8  -2   1   -2.00    1.80
  -8  -2   1    1.20    2.70
  -8  -2   1   -2.00    2.50
  -8  -2   1   -0.90    1.40
  -8  -2   1   -1.90    2.10
  -8  -2   1   -0.60    2.40
  -8  -2   1   -2.90    2.10
   7   2  -1   62.99    5.00
   7   2  -1   50.69    4.80
   7   2  -1   58.09    5.30
   7   2  -1   61.69    5.20
   7   2  -1   46.10    5.20
   7   2  -1   63.39    5.10
   7   2  -1   47.50    4.70
  -7  -2   1   46.70    5.30
  -7  -2   1   55.79    4.10
  -7  -2   1   57.19    3.60
  -7  -2   1   47.80    4.80
  -7  -2   1   68.49    5.00
  -7  -2   1   55.99    4.80
   6   2  -1   96.79    6.10
   6   2  -1   90.69    5.80
   6   2  -1   87.19    6.00
   6   2  -1   96.39    5.90
   6   2  -1  110.69    6.90
   6   2  -1   94.19    5.80
   6   2  -1   97.59    5.90
   6   2  -1  103.69    6.00
  -6  -2   1   93.79    5.80
  -6  -2   1   94.59    5.70
  -6  -2   1  104.49    5.90
  -6  -2   1  106.09    5.30
  -6  -2   1  108.29    4.90
  -6  -2   1   95.79    5.90
  -6  -2   1  103.79    5.70
  -6  -2   1   91.59    6.00
  -6  -2   1  103.79    7.20
   5   2  -1  152.28    7.30
   5   2  -1  151.98    8.20
   5   2  -1  153.38    7.50
   5   2  -1  154.78    8.70
   5   2  -1  148.69    7.20
   5   2  -1  151.98    7.40
  -5  -2   1  153.48    7.10
  -5  -2   1  143.29    7.00
  -5  -2   1  154.08    7.30
  -5  -2   1  148.49    7.10
  -5  -2   1  157.98    7.50
  -5  -2   1  159.48    6.40
  -5  -2   1  150.28    7.40
  -5  -2   1  152.88    9.20
  -5  -2   1  154.98    6.80
   4   2  -1   41.00    3.30
   4   2  -1   37.10    2.80
   4   2  -1   39.70    3.70
   4   2  -1   40.10    3.10
   4   2  -1   37.70    3.40
   4   2  -1   40.00    3.10
   4   2  -1   41.40    4.20
   4   2  -1   39.90    3.50
  -4  -2   1   37.50    3.00
  -4  -2   1   38.40    3.20
  -4  -2   1   37.10    3.10
  -4  -2   1   37.70    4.30
  -4  -2   1   36.80    2.80
  -4  -2   1   39.80    3.00
  -4  -2   1   36.60    3.10
  -4  -2   1   38.00    2.70
   3   2  -1    2.70    1.40
   3   2  -1    3.40    1.30
  -3  -2   1    2.20    1.10
  -3  -2   1    2.90    1.30
  -3  -2   1    2.80    1.40
   2   2  -1  133.59    5.50
   2   2  -1  135.29    5.60
   2   2  -1  131.09    5.60
   2   2  -1  129.89    5.60
   2   2  -1  133.29    5.50
   2   2  -1  127.89    6.30
   2   2  -1  130.99    5.60
   2   2  -1  126.29    5.60
   2   2  -1  138.79    5.50
  -2  -2   1  132.69    5.60
  -2  -2   1  128.39    6.30
  -2  -2   1  127.49    5.60
  -2  -2   1  134.49    5.40
  -2  -2   1  135.39    5.50
  -2  -2   1  132.19    5.40
  -2  -2   1  128.69    5.40
  -2  -2   1  134.09    5.70
   1   2  -1  151.28    6.20
   1   2  -1  149.59    6.00
   1   2  -1  153.88    6.10
   1   2  -1  158.78    5.90
   1   2  -1  157.68    6.20
   1   2  -1  154.88    6.20
   1   2  -1  152.48    6.10
   1   2  -1  142.59    6.00
  -1  -2   1  169.28    6.10
  -1  -2   1  152.68    6.10
  -1  -2   1  147.79    6.10
  -1  -2   1  144.59    6.00
  -1  -2   1  154.48    6.00
  -1  -2   1  154.98    6.20
  -1  -2   1  156.48    6.00
   0   2  -1   29.00    1.80
   0   2  -1   31.80    1.80
   0   2  -1   27.40    1.70
   0   2  -1   28.50    1.70
   0   2  -1   30.00    1.70
   0   2  -1   29.80    1.70
   0   2  -1   30.70    1.60
   0   2  -1   31.10    1.80
   0  -2   1   31.30    1.70
   0  -2   1   29.20    1.70
   0  -2   1   29.00    1.90
   0  -2   1   30.50    1.80
   0  -2   1   29.20    1.60
   0  -2   1   28.30    1.60
  -1   2  -1  495.45   18.20
  -1   2  -1  472.85   17.90
  -1   2  -1  482.75   17.90
  -1   2  -1  477.35   18.00
  -1   2  -1  477.55   18.00
  -1   2  -1  461.45   17.90
  -1   2  -1  470.85   18.00
  -1   2  -1  468.55   17.80
   1  -2   1  488.85   18.00
   1  -2   1  454.65   17.90
   1  -2   1  456.75   18.00
   1  -2   1  462.85   18.00
   1  -2   1  491.95   18.00
   1  -2   1  488.55   17.90
   1  -2   1  480.05   17.80
   1  -2   1  468.45   17.90
   1  -2   1  491.85   18.30
  -2   2  -1    2.40    1.10
  -2   2  -1    3.10    1.20
  -2   2  -1    3.20    1.00
  -2   2  -1    3.40    1.10
  -2   2  -1    2.10    1.10
  -2   2  -1    3.70    1.30
  -2   2  -1    3.90    1.30
  -2   2  -1    3.50    1.20
   2  -2   1    2.40    1.20
   2  -2   1    4.30    1.20
   2  -2   1    3.70    1.30
   2  -2   1    3.00    1.30
   2  -2   1    2.40    1.10
   2  -2   1    3.70    1.00
   2  -2   1    4.10    1.20
   2  -2   1    3.80    1.20
  -3   2  -1    6.70    1.60
  -3   2  -1    5.90    1.50
  -3   2  -1    5.00    1.30
  -3   2  -1    3.50    1.40
  -3   2  -1    6.80    1.50
   3  -2   1    3.30    1.40
   3  -2   1    4.80    1.40
   3  -2   1    6.40    1.70
   3  -2   1    4.90    1.80
   3  -2   1    5.40    1.70
   3  -2   1    6.70    1.40
  -4   2  -1   96.89    5.10
  -4   2  -1   92.99    4.90
  -4   2  -1   92.29    4.90
  -4   2  -1   86.69    4.70
  -4   2  -1   85.49    5.00
  -4   2  -1   89.59    5.10
  -4   2  -1   94.39    5.40
  -4   2  -1   94.99    5.10
   4  -2   1   95.09    4.60
   4  -2   1   88.49    4.90
   4  -2   1   98.89    4.70
   4  -2   1   90.69    4.80
   4  -2   1   98.79    5.10
   4  -2   1   91.09    5.00
   4  -2   1   89.79    5.10
   4  -2   1   90.19    5.00
   4  -2   1   88.49    5.20
  -5   2  -1   -0.50    1.50
  -5   2  -1   -0.60    1.60
  -5   2  -1   -0.60    1.60
  -5   2  -1   -1.20    1.80
  -5   2  -1   -1.20    1.80
  -5   2  -1    0.40    1.60
  -5   2  -1   -0.60    1.50
  -5   2  -1    1.40    1.50
   5  -2   1   -1.70    1.80
   5  -2   1    0.60    1.50
   5  -2   1    1.50    1.30
   5  -2   1    1.10    1.60
   5  -2   1   -0.90    2.00
   5  -2   1    0.30    1.70
   5  -2   1    0.10    1.20
   5  -2   1   -0.40    1.60
  -6   2  -1    8.90    2.40
  -6   2  -1   14.20    3.20
  -6   2  -1   11.20    2.30
  -6   2  -1   11.40    2.60
  -6   2  -1   15.40    3.00
  -6   2  -1   14.60    3.20
  -6   2  -1   13.80    2.60
   6  -2   1   13.20    3.10
   6  -2   1   10.00    2.60
   6  -2   1   12.50    2.70
   6  -2   1   12.80    3.00
   6  -2   1   12.40    2.60
   6  -2   1   14.00    2.70
   6  -2   1    8.40    2.00
   6  -2   1   10.40    2.20
  -7   2  -1  112.09    6.60
  -7   2  -1   99.09    7.50
  -7   2  -1  109.59    6.60
  -7   2  -1  100.49    6.40
  -7   2  -1  109.59    7.90
  -7   2  -1   99.89    7.60
  -7   2  -1  110.29    7.00
   7  -2   1  103.99    6.00
   7  -2   1   97.29    8.90
   7  -2   1  105.49    6.50
   7  -2   1  107.59    6.60
   7  -2   1  117.49    6.80
   7  -2   1  100.89    6.40
   7  -2   1  104.49    7.00
   7  -2   1   98.89    7.10
  -8   2  -1  102.19    7.50
  -8   2  -1   85.09    6.60
  -8   2  -1  106.99    8.20
  -8   2  -1   84.09    8.60
  -8   2  -1   77.59    6.00
  -8   2  -1   86.99    6.30
   8  -2   1   83.99    6.50
   8  -2   1   82.49   10.90
   8  -2   1   75.59    5.90
   8  -2   1   95.39   10.70
   8  -2   1   79.49    6.10
   8  -2   1   80.99    6.00
   8  -2   1   78.19    6.50
   8  -2   1   81.19    5.50
   8  -2   1   88.09    6.60
 -10   2  -1    3.00    2.60
 -10   2  -1    2.30    3.30
 -10   2  -1    5.60    3.10
 -10   2  -1   -0.30    2.30
  10  -2   1   -0.90    2.20
  10  -2   1    2.40    2.90
  10   1  -1   -0.90    2.50
  10   1  -1    1.40    2.40
  10   1  -1    1.40    2.50
  10   1  -1    1.40    2.30
 -10  -1   1   -0.30    2.40
 -10  -1   1    1.50    2.40
 -10  -1   1    4.50    3.20
 -10  -1   1   -1.90    2.00
 -10  -1   1    2.50    2.50
   9   1  -1  118.59    9.20
   9   1  -1   99.39    6.60
   9   1  -1   99.29    7.00
   9   1  -1   96.59    8.70
   9   1  -1  109.59    8.10
   9   1  -1  103.89    7.10
  -9  -1   1  108.49    8.90
  -9  -1   1  106.49    7.20
  -9  -1   1   93.79    9.40
  -9  -1   1  101.29    6.80
  -9  -1   1   96.99    5.90
   8   1  -1  123.19   12.40
   8   1  -1  104.99    7.80
   8   1  -1  113.69    7.10
   8   1  -1  116.89    7.50
   8   1  -1  109.49    6.80
   8   1  -1  102.19    8.10
  -8  -1   1  106.49    7.50
  -8  -1   1  104.09    7.20
  -8  -1   1  105.69    6.70
  -8  -1   1  103.89    8.60
  -8  -1   1  110.99    7.20
  -8  -1   1  111.69    6.70
  -8  -1   1  104.69    5.90
  -8  -1   1  107.19    5.90
   7   1  -1  576.74   23.30
   7   1  -1  601.04   24.10
   7   1  -1  581.34   23.10
   7   1  -1  558.04   23.50
   7   1  -1  573.44   23.40
   7   1  -1  561.54   22.80
  -7  -1   1  584.54   23.00
  -7  -1   1  549.65   23.40
  -7  -1   1  544.45   24.40
  -7  -1   1  576.44   23.30
  -7  -1   1  604.04   22.50
  -7  -1   1  558.04   22.90
  -7  -1   1  569.04   22.30
  -7  -1   1  566.14   23.20
   6   1  -1    2.50    1.30
   6   1  -1    1.40    2.30
   6   1  -1    3.20    2.10
   6   1  -1    0.20    1.80
   6   1  -1    1.60    1.90
   6   1  -1    0.10    1.90
   6   1  -1    0.50    1.70
   6   1  -1    0.90    1.90
  -6  -1   1    1.00    1.90
  -6  -1   1    0.20    1.70
  -6  -1   1    1.00    1.80
  -6  -1   1    2.60    2.30
  -6  -1   1    1.10    2.40
  -6  -1   1    0.60    1.50
  -6  -1   1    3.50    1.40
  -6  -1   1    0.30    1.70
  -6  -1   1    1.00    1.80
   5   1  -1   90.09    5.00
   5   1  -1   85.39    5.00
   5   1  -1   82.19    4.90
   5   1  -1   86.89    5.20
   5   1  -1   86.49    4.30
   5   1  -1   88.89    5.10
   5   1  -1   92.39    5.70
  -5  -1   1   80.89    7.00
  -5  -1   1   90.49    5.00
  -5  -1   1   93.09    5.90
  -5  -1   1   87.79    5.00
  -5  -1   1   93.19    4.30
  -5  -1   1   87.99    4.40
  -5  -1   1   84.99    4.80
  -5  -1   1   84.69    4.80
   4   1  -1  294.87   12.50
   4   1  -1  285.57   12.20
   4   1  -1  292.77   12.20
   4   1  -1  316.77   12.80
   4   1  -1  293.87   12.30
   4   1  -1  322.67   13.70
   4   1  -1  304.77   11.70
   4   1  -1  296.37   12.40
  -4  -1   1  288.17   13.00
  -4  -1   1  319.07   11.70
  -4  -1   1  293.97   12.20
  -4  -1   1  301.27   12.20
  -4  -1   1  296.17   12.00
  -4  -1   1  290.77   12.30
  -4  -1   1  303.87   12.30
  -4  -1   1  304.37   11.80
  -4  -1   1  283.97   12.10
   3   1  -1   23.80    2.40
   3   1  -1   35.60    2.70
   3   1  -1   32.20    2.70
   3   1  -1   28.10    1.70
   3   1  -1   27.10    3.50
   3   1  -1   34.60    2.60
   3   1  -1   23.80    2.70
   3   1  -1   29.50    2.50
   3   1  -1   23.10    2.50
  -3  -1   1   27.70    3.30
  -3  -1   1   24.60    1.70
  -3  -1   1   27.90    2.60
  -3  -1   1   26.00    2.40
  -3  -1   1   27.20    2.20
  -3  -1   1   25.00    2.00
  -3  -1   1   23.00    2.40
  -3  -1   1   28.90    2.30
  -3  -1   1   29.90    2.60
   2   1  -1   33.50    2.30
   2   1  -1   31.50    2.20
   2   1  -1   35.10    2.70
   2   1  -1   31.30    2.10
   2   1  -1   35.50    2.10
   2   1  -1   35.70    1.90
   2   1  -1   31.10    2.10
   2   1  -1   34.50    2.10
   2   1  -1   31.90    2.30
  -2  -1   1   33.30    2.10
  -2  -1   1   33.50    2.10
  -2  -1   1   33.80    2.20
  -2  -1   1   38.10    1.90
  -2  -1   1   32.80    2.70
  -2  -1   1   36.20    2.10
  -2  -1   1   33.50    2.10
  -2  -1   1   33.10    2.00
   0   1  -1    6.00    0.70
   0   1  -1    3.90    0.60
   0   1  -1    5.10    0.70
   0   1  -1    3.90    0.50
   0   1  -1    5.80    0.70
   0   1  -1    4.30    0.70
   0   1  -1    4.90    0.80
   0  -1   1    4.40    0.50
   0  -1   1    5.50    0.80
   0  -1   1    5.20    0.60
   0  -1   1    6.40    0.70
  -1   1  -1    6.60    0.90
  -1   1  -1    7.40    1.10
  -1   1  -1    7.00    0.80
  -1   1  -1    5.90    0.80
  -1   1  -1    6.30    1.10
  -1   1  -1    5.80    0.90
  -1   1  -1    5.80    1.00
  -1   1  -1    6.60    0.90
   1  -1   1    7.00    1.00
   1  -1   1    6.30    0.90
   1  -1   1    7.30    0.90
   1  -1   1    7.50    1.10
   1  -1   1    5.60    0.90
   1  -1   1    6.90    0.80
   1  -1   1    6.30    0.90
  -2   1  -1  274.27   10.90
  -2   1  -1  270.77   11.00
  -2   1  -1  289.67   11.00
  -2   1  -1  278.57   10.90
  -2   1  -1  277.77   10.90
  -2   1  -1  283.27   11.10
  -2   1  -1  273.87   10.90
  -2   1  -1  275.97   10.70
  -2   1  -1  299.07   11.10
   2  -1   1  272.87   10.90
   2  -1   1  273.17   11.00
   2  -1   1  272.17   10.90
   2  -1   1  280.07   10.90
   2  -1   1  275.17   10.80
   2  -1   1  284.37   11.10
   2  -1   1  283.27   11.00
   2  -1   1  282.47   10.70
  -3   1  -1 2944.71  113.29
   3  -1   1 3023.80  113.09
  -4   1  -1   43.80    3.20
  -4   1  -1   42.40    3.40
  -4   1  -1   41.90    3.30
  -4   1  -1   40.10    3.20
  -4   1  -1   46.30    3.90
  -4   1  -1   46.00    3.50
  -4   1  -1   44.80    3.50
   4  -1   1   42.80    2.90
   4  -1   1   43.70    3.40
   4  -1   1   44.90    3.20
   4  -1   1   44.50    3.30
   4  -1   1   44.00    3.30
   4  -1   1   41.90    3.40
   4  -1   1   43.20    3.10
   4  -1   1   44.30    3.20
   4  -1   1   45.70    3.50
  -5   1  -1  277.87   11.40
  -5   1  -1  270.47   11.30
  -5   1  -1  270.17   11.40
  -5   1  -1  229.08   13.80
  -5   1  -1  248.68   11.30
  -5   1  -1  268.17   11.40
  -5   1  -1  258.77   11.50
   5  -1   1  279.17   11.40
   5  -1   1  257.17   11.50
   5  -1   1  260.37   10.90
   5  -1   1  289.07   11.90
   5  -1   1  260.67   11.40
   5  -1   1  261.37   11.20
   5  -1   1  269.87   11.20
   5  -1   1  265.67   11.40
  -6   1  -1  109.89    6.70
  -6   1  -1  122.29    6.50
  -6   1  -1  115.59    7.00
  -6   1  -1  119.69    6.50
  -6   1  -1  115.69    6.70
  -6   1  -1  125.09    6.50
  -6   1  -1  120.49    7.40
   6  -1   1  121.79    6.60
   6  -1   1  113.49    6.60
   6  -1   1  128.29    7.40
   6  -1   1  117.99    6.30
   6  -1   1  116.59    6.90
   6  -1   1  112.49    6.70
   6  -1   1  116.89    6.10
   6  -1   1  106.79    6.70
   6  -1   1  122.89    6.50
  -7   1  -1   39.50    5.70
  -7   1  -1   36.80    5.30
  -7   1  -1   38.60    4.80
  -7   1  -1   36.80    4.20
  -7   1  -1   36.60    4.80
  -7   1  -1   37.50    4.50
  -7   1  -1   42.20    4.00
   7  -1   1   41.20    3.90
   7  -1   1   43.50    4.90
   7  -1   1   38.40    3.80
   7  -1   1   34.40    4.20
   7  -1   1   38.70    4.90
   7  -1   1   42.80    4.30
   7  -1   1   39.70    5.00
   7  -1   1   47.80    5.80
   7  -1   1   39.70    4.60
   7  -1   1   44.20    4.80
  -8   1  -1   15.90    2.80
  -8   1  -1   14.00    2.90
  -8   1  -1   14.20    3.10
  -8   1  -1   13.10    3.50
  -8   1  -1   18.20    6.30
  -8   1  -1   20.50    4.50
  -8   1  -1   13.90    2.90
  -8   1  -1   21.80    4.10
   8  -1   1   20.90    4.30
   8  -1   1   10.40    3.60
   8  -1   1   11.40    2.60
   8  -1   1   11.90    2.60
   8  -1   1   12.40    2.90
   8  -1   1   15.60    3.30
   8  -1   1   20.50    3.90
   8  -1   1   14.30    3.50
   8  -1   1   19.10    3.70
   8  -1   1   10.70    2.50
  -9   1  -1  103.59    7.40
  -9   1  -1  108.59    7.20
  -9   1  -1  104.29    6.30
  -9   1  -1  104.79    6.90
  -9   1  -1  108.09    7.20
   9  -1   1  118.69    7.30
   9  -1   1  109.79    7.30
   9  -1   1   95.99    8.70
   9  -1   1  117.39    7.20
   9  -1   1  103.19    6.60
   9  -1   1  106.89    7.70
 -10   1  -1   36.10    5.30
 -10   1  -1   26.30    4.60
 -10   1  -1   33.00    4.90
 -10   1  -1   17.00    3.50
  10  -1   1   14.10    3.60
  10  -1   1   31.50    4.50
  10  -1   1   20.90    3.40
  10  -1   1   26.90    4.50
  10   0  -1    3.80    2.50
  10   0  -1    3.70    2.90
  10   0  -1   14.00    3.70
  10   0  -1    4.40    2.70
  10   0  -1    0.30    3.00
 -10   0   1    4.40    2.90
 -10   0   1    6.20    3.30
 -10   0   1    5.60    2.80
   9   0  -1  110.39    7.90
   9   0  -1   95.59    8.60
   9   0  -1   83.89    8.80
   9   0  -1   92.89    8.20
   9   0  -1   92.99    6.30
   9   0  -1  122.99   12.50
   9   0  -1   93.79    6.80
  -9   0   1   92.49    6.70
  -9   0   1   98.39    7.00
  -9   0   1   88.79    6.00
  -9   0   1   98.49    6.70
  -9   0   1  107.49    9.80
   8   0  -1   46.40    7.70
   8   0  -1   50.49    6.50
   8   0  -1   44.60    5.80
   8   0  -1   42.40    6.30
   8   0  -1   42.90    4.50
   8   0  -1   44.60    6.00
   8   0  -1   43.00    4.50
   8   0  -1   41.70    4.10
  -8   0   1   46.00    5.20
  -8   0   1   49.30    5.40
  -8   0   1   43.10    3.80
  -8   0   1   39.10    5.30
  -8   0   1   38.30    6.20
  -8   0   1   48.10    5.30
  -8   0   1   46.10    4.00
  -8   0   1   47.60    4.80
   7   0  -1   95.99    6.90
   7   0  -1   78.49    5.40
   7   0  -1   78.19    6.30
   7   0  -1   80.29    5.00
   7   0  -1   74.29    6.40
   7   0  -1   77.99    5.50
   7   0  -1   79.09    5.70
   7   0  -1   72.49    6.50
  -7   0   1   76.49    7.00
  -7   0   1   80.59    5.50
  -7   0   1   76.19    5.30
  -7   0   1   74.59    5.70
  -7   0   1   83.49    6.00
  -7   0   1   89.19    5.10
  -7   0   1   82.19    4.70
  -7   0   1   80.39    5.60
  -7   0   1   73.59    5.80
   6   0  -1  313.77   14.30
   6   0  -1  318.57   13.50
   6   0  -1  326.07   13.70
   6   0  -1  313.67   13.20
   6   0  -1  344.37   14.40
   6   0  -1  303.27   13.90
   6   0  -1  319.87   13.30
   6   0  -1  312.77   14.10
   6   0  -1  316.47   13.80
   6   0  -1  310.97   13.70
  -6   0   1  314.17   12.80
  -6   0   1  301.57   13.80
  -6   0   1  320.67   13.40
  -6   0   1  324.77   13.80
  -6   0   1  316.47   13.60
  -6   0   1  304.17   14.60
  -6   0   1  326.97   13.50
  -6   0   1  307.57   13.60
  -6   0   1  334.47   13.20
   5   0  -1  123.19    6.70
   5   0  -1  119.49    6.30
   5   0  -1  121.79    6.70
   5   0  -1  119.39    6.10
   5   0  -1  110.39    6.30
   5   0  -1  124.09    5.80
   5   0  -1  117.49    6.00
   5   0  -1  134.99    6.90
   5   0  -1  120.39    6.20
  -5   0   1  119.89    7.20
  -5   0   1  108.89    7.20
  -5   0   1  120.99    6.10
  -5   0   1  119.19    6.20
  -5   0   1  134.59    5.80
  -5   0   1  119.29    5.50
  -5   0   1  115.89    6.00
  -5   0   1  124.79    6.10
  -5   0   1  128.09    6.30
   4   0  -1    6.70    1.90
   4   0  -1   11.70    2.40
   4   0  -1    7.20    1.80
   4   0  -1    7.40    1.80
   4   0  -1    9.50    2.00
   4   0  -1    9.60    2.20
   4   0  -1    6.20    1.80
   4   0  -1    7.30    1.30
   4   0  -1    6.50    2.00
  -4   0   1   10.20    2.20
  -4   0   1   10.30    1.50
  -4   0   1    9.40    2.20
  -4   0   1    6.10    1.70
  -4   0   1    9.80    2.00
  -4   0   1    6.40    1.90
  -4   0   1   10.20    1.90
  -4   0   1    8.50    1.50
   3   0  -1  552.24   21.70
   3   0  -1  553.24   21.60
   3   0  -1  544.65   21.30
   3   0  -1  578.24   21.30
  -3   0   1  602.74   21.30
  -3   0   1  503.15   21.20
   2   0  -1 3081.79  114.49
  -2   0   1 3029.30  114.59
   1   0  -1   34.00    2.20
   1   0  -1   32.30    1.80
   1   0  -1   38.10    1.60
   1   0  -1   33.40    1.70
   1   0  -1   32.60    1.80
   1   0  -1   31.30    1.70
   1   0  -1   34.40    1.70
  -1   0   1   36.70    1.50
  -1   0   1   32.10    1.80
  -1   0   1   34.00    1.70
  -1   0   1   30.80    2.10
  -1   0   1   30.60    1.70
  -1   0   1   32.00    1.70
  -1   0   1   35.40    1.50
  -2   0  -1 1467.95   55.79
   2   0   1 1437.36   55.59
  -3   0  -1   59.79    3.50
  -3   0  -1   68.09    3.50
  -3   0  -1   64.99    3.80
  -3   0  -1   66.19    3.80
  -3   0  -1   66.89    3.60
  -3   0  -1   64.29    3.50
  -3   0  -1   62.39    3.60
  -3   0  -1   64.59    3.80
   3   0   1   69.09    3.80
   3   0   1   63.79    3.40
   3   0   1   63.19    3.50
   3   0   1   68.39    3.40
   3   0   1   57.69    3.30
   3   0   1   64.39    3.60
   3   0   1   61.99    3.50
   3   0   1   61.29    3.70
   3   0   1   63.59    3.60
  -4   0  -1  648.94   25.30
  -4   0  -1  652.63   25.30
  -4   0  -1  707.23   26.20
  -4   0  -1  638.94   25.40
  -4   0  -1  698.13   25.30
  -4   0  -1  638.54   25.60
  -4   0  -1  643.34   25.20
   4   0   1  663.73   25.30
   4   0   1  649.34   25.40
   4   0   1  635.74   25.30
   4   0   1  641.44   25.50
   4   0   1  664.53   25.30
   4   0   1  657.03   25.20
   4   0   1  644.44   25.30
   4   0   1  664.93   25.50
  -5   0  -1   13.40    2.60
  -5   0  -1   13.60    2.20
  -5   0  -1   14.30    2.30
  -5   0  -1   11.70    1.80
  -5   0  -1   15.70    2.70
  -5   0  -1   13.00    2.30
  -5   0  -1   14.50    2.30
   5   0   1   16.10    2.40
   5   0   1   13.80    2.50
   5   0   1   14.70    2.00
   5   0   1   14.20    2.20
   5   0   1   13.70    2.10
   5   0   1   14.20    2.30
   5   0   1   14.50    2.50
   5   0   1   21.70    3.50
   5   0   1   13.30    2.10
  -6   0  -1    4.70    1.80
  -6   0  -1    5.40    2.40
  -6   0  -1    3.80    2.10
  -6   0  -1    4.60    2.00
  -6   0  -1    6.00    2.30
  -6   0  -1    6.60    2.30
  -6   0  -1    5.00    2.00
  -6   0  -1    3.30    1.80
   6   0   1    2.50    1.80
   6   0   1    3.00    1.70
   6   0   1    2.30    2.10
   6   0   1    6.80    2.30
   6   0   1    4.50    2.50
   6   0   1    1.20    1.70
   6   0   1    2.00    2.10
   6   0   1    4.50    2.00
   6   0   1    4.10    1.90
  -7   0  -1   69.19    5.30
  -7   0  -1   75.29    5.30
  -7   0  -1   67.39    5.40
  -7   0  -1   78.29    6.60
  -7   0  -1   69.79    5.70
  -7   0  -1   76.49    5.40
  -7   0  -1   78.49    5.10
  -7   0  -1   71.19    5.50
   7   0   1   75.19    5.60
   7   0   1   72.19    5.30
   7   0   1   77.09    4.90
   7   0   1   86.79    6.10
   7   0   1   71.59    5.30
   7   0   1   70.59    4.90
   7   0   1   76.59    5.80
   7   0   1   70.89    5.40
   7   0   1   73.99    5.80
  -8   0  -1   49.50    4.20
  -8   0  -1   49.00    7.40
  -8   0  -1   51.49    4.60
  -8   0  -1   57.69    5.70
  -8   0  -1   49.60    4.50
  -8   0  -1   53.09    5.50
  -8   0  -1   69.59    9.80
  -8   0  -1   48.70    4.80
   8   0   1   60.29    5.00
   8   0   1   54.09    5.50
   8   0   1   54.59    5.60
   8   0   1   56.99    5.70
   8   0   1   53.59    5.00
   8   0   1   54.59    6.30
   8   0   1   48.10    5.20
  -9   0  -1    6.50    2.60
  -9   0  -1    2.50    2.90
  -9   0  -1    3.00    2.10
  -9   0  -1   11.00    3.50
  -9   0  -1    3.30    2.60
  -9   0  -1    2.50    2.10
   9   0   1    3.40    2.70
   9   0   1    6.10    2.40
   9   0   1    7.90    2.70
   9   0   1   -1.60    3.20
   9   0   1    2.30    2.30
   9   0   1    6.20    5.40
 -10   0  -1   31.20    4.60
 -10   0  -1   50.19    5.40
 -10   0  -1   41.20    5.30
 -10   0  -1   43.90    5.10
  10   0   1   39.40    4.50
  10   0   1   30.60    6.10
  10   0   1   48.40    5.20
  10   0   1   50.69    5.30
  10  -1  -1   58.59    5.60
  10  -1  -1   41.10    6.80
  10  -1  -1   66.09    6.00
 -10   1   1   63.49    6.20
 -10   1   1   43.60    8.30
 -10   1   1   56.99    5.40
 -10   1   1   62.89    5.60
   9  -1  -1   -1.70    2.00
   9  -1  -1    3.80    2.70
   9  -1  -1   -1.40    2.30
   9  -1  -1    2.50    2.40
   9  -1  -1    6.60    3.60
  -9   1   1   19.10    5.70
  -9   1   1    3.20    2.70
  -9   1   1    0.30    2.00
  -9   1   1    0.80    2.60
  -9   1   1   -1.00    2.60
   8  -1  -1   72.49    7.00
   8  -1  -1   93.89   10.20
   8  -1  -1   72.59    5.60
   8  -1  -1   69.69    5.10
   8  -1  -1   63.59    6.90
   8  -1  -1   79.79    6.30
   8  -1  -1   74.39    6.40
   8  -1  -1   59.69    4.90
   8  -1  -1   64.89    5.60
   8  -1  -1   70.49    6.50
  -8   1   1   62.89    7.50
  -8   1   1   67.59    5.10
  -8   1   1   71.09    5.50
  -8   1   1   79.89    6.60
  -8   1   1   61.89    5.80
  -8   1   1   60.59    4.50
  -8   1   1   67.29    5.50
  -8   1   1   62.19    5.20
   7  -1  -1   53.29    5.50
   7  -1  -1   43.10    4.20
   7  -1  -1   52.89    4.80
   7  -1  -1   49.60    4.70
   7  -1  -1   59.99    6.30
   7  -1  -1   54.49    5.50
   7  -1  -1   56.59    5.80
   7  -1  -1   42.70    4.00
  -7   1   1   48.30    4.50
  -7   1   1   43.20    3.70
  -7   1   1   50.99    5.30
  -7   1   1   48.20    4.60
  -7   1   1   44.00    4.40
  -7   1   1   52.89    6.20
  -7   1   1   42.30    4.90
  -7   1   1   45.20    4.10
  -7   1   1   55.39    5.70
   6  -1  -1   38.90    4.20
   6  -1  -1   34.00    4.20
   6  -1  -1   44.10    3.80
   6  -1  -1   46.10    5.20
   6  -1  -1   29.90    3.30
   6  -1  -1   37.40    4.20
   6  -1  -1   34.20    4.60
   6  -1  -1   31.50    4.50
   6  -1  -1   34.70    3.90
   6  -1  -1   39.10    3.80
  -6   1   1   42.50    4.70
  -6   1   1   32.90    3.50
  -6   1   1   31.70    4.30
  -6   1   1   45.30    4.00
  -6   1   1   33.70    3.80
  -6   1   1   48.00    4.40
   5  -1  -1  329.27   14.20
   5  -1  -1  315.87   13.90
   5  -1  -1  326.17   13.60
   5  -1  -1  332.87   13.40
   5  -1  -1  338.17   13.80
   5  -1  -1  353.96   14.40
   5  -1  -1  327.77   13.90
   5  -1  -1  330.97   13.70
   5  -1  -1  336.97   14.20
   5  -1  -1  314.47   13.80
  -5   1   1  321.07   14.50
  -5   1   1  311.77   13.70
  -5   1   1  312.47   13.90
  -5   1   1  332.77   13.70
  -5   1   1  345.87   13.70
  -5   1   1  347.37   13.60
  -5   1   1  342.67   13.90
   4  -1  -1  345.27   14.50
   4  -1  -1  366.16   14.60
   4  -1  -1  339.17   14.30
   4  -1  -1  350.76   14.00
   4  -1  -1  350.26   13.80
   4  -1  -1  347.17   14.40
   4  -1  -1  338.07   14.10
   4  -1  -1  366.96   14.10
   4  -1  -1  347.17   14.20
   4  -1  -1  345.37   14.10
  -4   1   1  338.97   14.20
  -4   1   1  357.16   14.10
  -4   1   1  339.57   14.70
  -4   1   1  332.17   14.00
  -4   1   1  340.87   14.10
  -4   1   1  356.16   14.10
  -4   1   1  369.36   14.00
   3  -1  -1   63.49    4.00
   3  -1  -1   63.89    3.60
   3  -1  -1   70.29    4.30
   3  -1  -1   67.69    3.90
   3  -1  -1   63.49    4.10
   3  -1  -1   70.59    3.90
   3  -1  -1   60.69    3.70
   3  -1  -1   67.59    3.70
   3  -1  -1   56.69    3.50
   3  -1  -1   67.29    4.00
  -3   1   1   65.19    4.20
  -3   1   1   65.69    3.80
  -3   1   1   59.69    3.70
  -3   1   1   63.89    3.90
  -3   1   1   64.79    3.70
  -3   1   1   67.49    3.60
  -3   1   1   60.69    3.60
  -3   1   1   60.99    3.70
   2  -1  -1   95.39    4.10
   2  -1  -1   79.39    4.20
   2  -1  -1   95.89    3.90
   2  -1  -1   85.09    4.00
   2  -1  -1   78.99    4.00
   2  -1  -1   83.29    4.30
   2  -1  -1   85.49    4.00
   2  -1  -1   95.39    4.00
  -2   1   1   95.19    3.90
  -2   1   1   84.59    3.90
  -2   1   1   87.19    3.90
  -2   1   1   83.89    4.00
  -2   1   1   78.09    3.90
  -2   1   1   81.89    4.00
   1  -1  -1  350.46   13.10
   1  -1  -1  353.76   13.20
   1  -1  -1  352.36   13.20
   1  -1  -1  340.27   13.00
   1  -1  -1  337.47   13.10
   1  -1  -1  359.56   13.10
   1  -1  -1  345.07   13.00
   1  -1  -1  340.87   13.10
  -1   1   1  339.07   13.00
  -1   1   1  336.77   13.10
  -1   1   1  344.87   13.20
  -1   1   1  335.97   13.00
  -1   1   1  347.07   13.20
  -1   1   1  334.07   13.00
  -1   1   1  364.06   13.10
  -1   1   1  336.47   13.10
  -1   1   1  346.87   13.10
   0   1   1  866.81   32.90
  -1  -1  -1   20.10    1.50
  -1  -1  -1   22.40    1.40
  -1  -1  -1   20.80    1.50
  -1  -1  -1   21.30    1.30
  -1  -1  -1   22.10    1.40
  -1  -1  -1   22.90    1.50
  -1  -1  -1   22.90    1.40
  -1  -1  -1   23.10    1.30
   1   1   1   22.70    1.30
   1   1   1   22.00    1.30
   1   1   1   20.70    1.40
   1   1   1   22.00    1.40
   1   1   1   22.30    1.40
   1   1   1   22.40    1.50
   1   1   1   21.10    1.50
   1   1   1   22.90    1.40
  -2  -1  -1 1595.24   61.19
   2   1   1 1604.14   61.19
  -3  -1  -1  323.67   14.20
  -3  -1  -1  363.26   14.00
  -3  -1  -1  321.27   14.50
  -3  -1  -1  342.87   14.30
  -3  -1  -1  372.76   14.50
  -3  -1  -1  344.87   14.30
  -3  -1  -1  312.07   14.10
  -3  -1  -1  406.56   14.50
  -3  -1  -1  390.76   14.30
   3   1   1  395.66   14.30
   3   1   1  371.26   14.40
   3   1   1  389.16   14.30
   3   1   1  397.16   14.50
   3   1   1  380.06   14.40
   3   1   1  376.36   14.50
  -4  -1  -1   28.30    2.30
  -4  -1  -1   27.50    3.10
  -4  -1  -1   24.70    2.90
  -4  -1  -1   25.90    3.30
  -4  -1  -1   22.50    3.00
  -4  -1  -1   25.80    2.70
  -4  -1  -1   22.70    2.70
  -4  -1  -1   23.30    2.40
  -4  -1  -1   22.30    3.10
  -4  -1  -1   23.60    2.60
   4   1   1   25.40    3.10
   4   1   1   22.70    2.90
   4   1   1   26.00    2.70
   4   1   1   18.40    3.10
   4   1   1   28.30    3.40
   4   1   1   30.50    2.70
   4   1   1   26.80    2.80
   4   1   1   21.60    2.90
  -5  -1  -1   -0.50    1.50
  -5  -1  -1    1.00    1.40
  -5  -1  -1    0.10    1.70
  -5  -1  -1    1.20    1.10
  -5  -1  -1    0.50    1.60
  -5  -1  -1    0.70    1.30
  -5  -1  -1    0.90    1.30
  -5  -1  -1    1.50    1.50
  -5  -1  -1   -0.70    1.30
  -5  -1  -1   -0.30    1.30
   5   1   1   -1.30    1.40
   5   1   1   -0.80    1.40
   5   1   1    2.10    1.60
   5   1   1    0.40    1.70
   5   1   1    0.90    1.40
   5   1   1    1.40    1.70
   5   1   1    0.40    1.40
   5   1   1   -0.30    1.30
  -6  -1  -1  210.88    9.60
  -6  -1  -1  220.38    9.10
  -6  -1  -1  201.78    9.70
  -6  -1  -1  195.98    9.40
  -6  -1  -1  222.78    9.30
  -6  -1  -1  201.38   10.40
  -6  -1  -1  199.08    9.30
  -6  -1  -1  216.58    9.70
  -6  -1  -1  213.48    9.70
   6   1   1  205.58    9.20
   6   1   1  195.78    9.50
   6   1   1  207.28    9.70
   6   1   1  196.38    9.90
   6   1   1  210.78    9.50
   6   1   1  202.48    9.80
   6   1   1  227.48   10.20
   6   1   1  208.78    9.70
  -7  -1  -1  147.79    8.90
  -7  -1  -1  135.39    7.70
  -7  -1  -1  148.79    7.70
  -7  -1  -1  158.28    7.40
  -7  -1  -1  141.39    8.00
  -7  -1  -1  138.59    7.40
  -7  -1  -1  146.79    7.70
  -7  -1  -1  143.29    7.00
  -7  -1  -1  140.19    8.00
   7   1   1  146.29    8.10
   7   1   1  146.19    7.70
   7   1   1  136.29    7.30
   7   1   1  152.68    8.20
   7   1   1  145.09    7.90
   7   1   1  164.88    8.70
   7   1   1  140.69    7.80
  -8  -1  -1   53.09    5.50
  -8  -1  -1   61.39    5.20
  -8  -1  -1   59.69    6.60
  -8  -1  -1   52.59    5.30
  -8  -1  -1   54.79    6.80
  -8  -1  -1   53.59    4.20
  -8  -1  -1   53.09    4.70
  -8  -1  -1   58.39    4.60
   8   1   1   57.49    5.00
   8   1   1   63.79    6.70
   8   1   1   60.79    5.50
   8   1   1   55.29    5.90
   8   1   1   62.19    6.40
   8   1   1   52.79    5.70
   8   1   1   49.99    5.60
   8   1   1   53.59    5.00
  -9  -1  -1   18.90    2.90
  -9  -1  -1   18.70    3.40
  -9  -1  -1   23.40    4.20
  -9  -1  -1   32.50    6.40
  -9  -1  -1   16.60    2.80
  -9  -1  -1   19.90    3.60
   9   1   1   17.70    3.30
   9   1   1   21.10    5.30
   9   1   1   15.40    3.10
   9   1   1   20.20    3.60
   9   1   1   12.60    3.90
   9   1   1   13.70    2.80
   9   1   1   25.90    4.10
 -10  -1  -1   27.60    6.30
 -10  -1  -1   37.70    4.90
 -10  -1  -1   41.90    5.40
 -10  -1  -1   30.90    4.90
  10   1   1   39.90    6.20
  10   1   1   27.40    4.60
  10   1   1   36.90    4.60
  10   1   1   36.30    4.80
  10  -2  -1    5.80    2.80
  10  -2  -1    3.70    2.50
 -10   2   1    6.40    2.90
 -10   2   1    4.70    3.20
 -10   2   1    4.40    3.00
 -10   2   1   -0.60    2.60
   9  -2  -1    8.10    2.90
   9  -2  -1    4.20    2.80
   9  -2  -1    8.40    2.70
   9  -2  -1    1.60    3.50
   9  -2  -1    2.20    2.80
  -9   2   1    7.30    2.90
  -9   2   1    4.80    2.80
  -9   2   1    5.80    2.60
  -9   2   1    7.00    2.60
   8  -2  -1   46.00    6.90
   8  -2  -1   47.70    4.70
   8  -2  -1   55.09    5.30
   8  -2  -1   49.60    5.00
   8  -2  -1   59.69    6.50
   8  -2  -1   68.89    7.40
   8  -2  -1   53.09    6.00
   8  -2  -1   39.20    4.40
  -8   2   1   50.69    7.80
  -8   2   1   62.99    8.20
  -8   2   1   50.19    4.90
  -8   2   1   59.39    5.40
  -8   2   1   48.60    4.70
   7  -2  -1   13.20    2.80
   7  -2  -1   11.60    3.20
   7  -2  -1   18.80    3.80
   7  -2  -1   15.30    3.20
   7  -2  -1   10.10    2.20
   7  -2  -1    9.60    2.40
   7  -2  -1   15.30    3.80
  -7   2   1   12.90    2.90
  -7   2   1   11.40    2.60
  -7   2   1   22.80    4.00
  -7   2   1   17.20    4.00
  -7   2   1   15.30    3.40
  -7   2   1   11.70    2.80
   6  -2  -1  224.68   11.00
   6  -2  -1  237.38   10.40
   6  -2  -1  265.57   13.90
   6  -2  -1  228.38   10.70
   6  -2  -1  221.68   11.20
   6  -2  -1  229.98   11.40
   6  -2  -1  256.17   11.30
   6  -2  -1  243.38   11.80
   6  -2  -1  242.78   10.80
   6  -2  -1  237.18   10.90
  -6   2   1  232.98   12.00
  -6   2   1  221.08   11.00
  -6   2   1  233.08   11.00
  -6   2   1  232.78   11.00
  -6   2   1  251.67   10.90
  -6   2   1  235.78   10.70
  -6   2   1  240.48   10.90
   5  -2  -1  254.07   10.70
   5  -2  -1  245.88   11.20
   5  -2  -1  241.48   10.30
   5  -2  -1  252.17   11.50
   5  -2  -1  243.08   11.10
   5  -2  -1  240.08   10.90
   5  -2  -1  238.38   10.80
   5  -2  -1  245.08   10.80
   5  -2  -1  260.47   11.10
  -5   2   1  229.08   10.60
  -5   2   1  261.57   10.80
  -5   2   1  249.68   10.90
  -5   2   1  234.08   10.80
  -5   2   1  240.58   11.50
  -5   2   1  250.17   10.70
  -5   2   1  238.98   10.90
   4  -2  -1    8.40    2.00
   4  -2  -1   13.70    2.30
   4  -2  -1    8.30    1.70
   4  -2  -1    8.50    1.60
   4  -2  -1    8.20    1.70
   4  -2  -1    9.20    1.90
   4  -2  -1    8.00    1.80
   4  -2  -1    8.90    1.90
   4  -2  -1    9.50    2.20
   4  -2  -1    8.50    2.20
  -4   2   1    9.10    2.00
  -4   2   1   11.80    2.00
  -4   2   1    6.30    2.00
  -4   2   1    8.30    1.60
  -4   2   1    9.40    1.80
  -4   2   1   12.60    2.40
  -4   2   1    9.70    1.80
  -4   2   1    7.20    2.10
   2  -2  -1 1336.97   49.70
   2  -2  -1 1330.47   49.70
   2  -2  -1 1303.97   49.70
   2  -2  -1 1373.06   49.90
   2  -2  -1 1339.97   49.50
   2  -2  -1 1284.27   49.70
   2  -2  -1 1374.96   49.80
   2  -2  -1 1403.86   49.80
  -2   2   1 1316.07   49.70
  -2   2   1 1281.17   49.60
  -2   2   1 1326.37   49.60
  -2   2   1 1297.47   49.90
  -2   2   1 1303.57   49.70
  -2   2   1 1300.07   49.90
  -2   2   1 1345.87   49.70
  -2   2   1 1368.36   49.70
  -2   2   1 1400.16   49.80
   1  -2  -1   19.10    1.50
   1  -2  -1   17.00    1.80
   1  -2  -1   16.90    1.60
   1  -2  -1   17.30    1.40
   1  -2  -1   19.00    1.60
   1  -2  -1   19.60    1.60
   1  -2  -1   16.80    1.50
   1  -2  -1   14.70    1.60
  -1   2   1   16.80    1.60
  -1   2   1   19.60    1.50
  -1   2   1   17.50    1.50
  -1   2   1   18.50    1.60
  -1   2   1   20.90    2.00
  -1   2   1   20.30    1.70
  -1   2   1   15.80    1.60
  -1   2   1   17.10    1.40
  -1   2   1   17.10    1.50
  -1   2   1   16.20    1.60
   0   2   1 1440.56   54.39
  -1  -2  -1 3291.27  122.29
   1   2   1 3275.27  122.39
  -2  -2  -1  232.28    9.10
  -2  -2  -1  225.68    9.00
  -2  -2  -1  228.28    9.10
  -2  -2  -1  220.28    9.40
  -2  -2  -1  227.38    9.10
  -2  -2  -1  233.68    9.20
  -2  -2  -1  223.28    9.10
  -2  -2  -1  218.38    9.10
  -2  -2  -1  243.18    9.00
   2   2   1  222.38    9.10
   2   2   1  233.58    9.20
   2   2   1  237.18    8.90
   2   2   1  227.18    9.00
   2   2   1  223.18    9.00
   2   2   1  232.48    9.20
   2   2   1  219.48    9.30
   2   2   1  231.38    9.10
   2   2   1  234.28    9.10
  -3  -2  -1    4.90    1.30
  -3  -2  -1    3.20    1.10
  -3  -2  -1    3.50    1.20
  -3  -2  -1    4.10    1.30
  -3  -2  -1    3.90    1.10
  -3  -2  -1    4.70    1.50
   3   2   1    3.30    1.30
   3   2   1    4.80    1.40
   3   2   1    5.70    1.30
   3   2   1    3.70    1.20
  -4  -2  -1  403.66   16.30
  -4  -2  -1  402.36   16.20
  -4  -2  -1  430.06   15.90
  -4  -2  -1  413.56   15.80
  -4  -2  -1  389.16   16.00
  -4  -2  -1  412.16   16.20
  -4  -2  -1  420.96   16.20
  -4  -2  -1  405.86   16.30
  -4  -2  -1  416.26   16.50
  -4  -2  -1  395.06   16.80
   4   2   1  413.16   16.40
   4   2   1  406.46   16.40
   4   2   1  411.96   16.30
   4   2   1  413.26   16.70
   4   2   1  383.56   16.10
   4   2   1  411.76   16.40
   4   2   1  405.36   16.20
   4   2   1  406.16   16.20
  -5  -2  -1   64.69    3.60
  -5  -2  -1   64.89    4.30
  -5  -2  -1   61.89    4.10
  -5  -2  -1   67.19    4.00
  -5  -2  -1   71.69    3.70
  -5  -2  -1   58.59    4.90
  -5  -2  -1   64.29    4.30
  -5  -2  -1   62.99    4.40
  -5  -2  -1   62.19    4.00
  -5  -2  -1   62.09    4.40
   5   2   1   65.89    4.30
   5   2   1   58.59    4.00
   5   2   1   60.89    4.50
   5   2   1   64.59    4.30
   5   2   1   64.99    4.70
   5   2   1   63.49    4.50
   5   2   1   61.39    4.20
  -6  -2  -1   23.50    3.50
  -6  -2  -1   22.90    3.10
  -6  -2  -1   23.50    3.20
  -6  -2  -1   26.20    3.40
  -6  -2  -1   28.70    3.00
  -6  -2  -1   24.00    4.50
  -6  -2  -1   27.40    3.50
  -6  -2  -1   22.30    3.20
  -6  -2  -1   25.80    2.80
   6   2   1   29.40    4.10
   6   2   1   25.20    3.60
   6   2   1   23.00    3.30
   6   2   1   24.60    3.80
   6   2   1   27.60    3.30
   6   2   1   33.80    4.40
   6   2   1   23.40    3.60
   6   2   1   24.80    3.50
  -7  -2  -1   11.30    2.60
  -7  -2  -1   11.50    2.00
  -7  -2  -1   16.60    3.00
  -7  -2  -1   13.10    2.90
  -7  -2  -1   10.30    2.90
  -7  -2  -1   11.50    2.20
  -7  -2  -1    9.90    2.40
  -7  -2  -1   12.00    3.00
  -7  -2  -1   11.30    2.60
   7   2   1   10.50    2.70
   7   2   1   12.00    3.20
   7   2   1   13.80    3.30
   7   2   1   13.30    2.90
   7   2   1   11.50    2.60
   7   2   1   15.60    3.20
  -8  -2  -1  120.59    6.50
  -8  -2  -1  116.89    6.50
  -8  -2  -1  125.89    7.30
  -8  -2  -1  121.29    7.20
  -8  -2  -1  114.59    7.20
  -8  -2  -1  115.69    7.50
  -8  -2  -1  116.99    9.00
  -8  -2  -1  134.69    9.00
   8   2   1  111.69    7.60
   8   2   1  118.59    7.60
   8   2   1  128.59    8.40
   8   2   1  122.59    7.00
   8   2   1  116.99    7.10
   8   2   1  117.49    7.20
  -9  -2  -1   75.09    5.90
  -9  -2  -1   81.19    5.40
  -9  -2  -1   77.09    6.10
  -9  -2  -1   92.29   12.40
  -9  -2  -1   76.39    5.20
   9   2   1   79.39    7.70
   9   2   1   77.89    5.70
   9   2   1   73.19    6.10
   9   2   1   85.29    7.30
   9   2   1   81.69    6.80
   9   2   1   76.49    5.90
 -10  -2  -1   42.00    5.20
 -10  -2  -1   44.10    5.10
 -10  -2  -1   52.99    5.80
  10   2   1   61.69    6.60
  10   2   1   52.89    6.00
  10   2   1   54.19    5.40
  10   2   1   47.00    5.40
  10   2   1   48.80    5.00
 -11  -2  -1   55.79    6.20
 -11  -2  -1   63.29    5.80
 -11  -2  -1   57.49    5.90
  11   2   1   56.19    5.60
  11   2   1   59.79    5.70
  11   2   1   47.70    6.30
  11   2   1   60.89    6.90
   9  -3  -1    4.90    2.50
   9  -3  -1    2.50    2.50
   9  -3  -1    2.10    2.50
  -9   3   1   -1.00    2.40
  -9   3   1   -0.10    2.40
  -9   3   1    1.80    3.20
  -9   3   1    4.50    3.10
   8  -3  -1   12.40    3.00
   8  -3  -1   13.80    3.30
   8  -3  -1   31.90    6.40
   8  -3  -1   11.40    2.80
   8  -3  -1    9.50    2.90
   8  -3  -1   11.10    2.70
  -8   3   1   15.20    3.50
  -8   3   1   12.40    3.10
  -8   3   1    8.40    2.50
  -8   3   1   14.30    3.00
   7  -3  -1  199.08   10.60
   7  -3  -1  206.88   10.50
   7  -3  -1  201.58   10.10
   7  -3  -1  213.18   10.40
   7  -3  -1  187.38   10.20
   7  -3  -1  229.38   11.30
   7  -3  -1  212.48   10.60
  -7   3   1  212.48   10.30
  -7   3   1  237.98   11.60
  -7   3   1  208.18   10.30
  -7   3   1  214.68   10.90
  -7   3   1  204.28   11.80
  -7   3   1  213.58   10.50
   6  -3  -1   16.00    3.40
   6  -3  -1   11.90    2.40
   6  -3  -1   15.00    3.10
   6  -3  -1   10.90    2.30
   6  -3  -1   15.10    3.40
   6  -3  -1   15.40    3.40
   6  -3  -1   11.70    2.50
   6  -3  -1   12.10    2.70
   6  -3  -1   16.40    3.10
  -6   3   1   13.10    2.80
  -6   3   1   14.10    2.60
  -6   3   1   15.50    3.10
  -6   3   1   16.50    3.40
  -6   3   1   16.70    3.50
  -6   3   1   12.30    3.20
  -6   3   1   10.90    2.80
   5  -3  -1   23.20    3.70
   5  -3  -1   26.40    3.90
   5  -3  -1   21.60    3.30
   5  -3  -1   26.40    3.60
   5  -3  -1   27.10    3.90
   5  -3  -1   21.80    3.30
   5  -3  -1   21.50    3.00
   5  -3  -1   20.20    3.10
   5  -3  -1   23.10    3.00
  -5   3   1   23.30    4.30
  -5   3   1   22.10    3.30
  -5   3   1   24.60    3.00
  -5   3   1   26.90    3.70
  -5   3   1   27.40    3.40
  -5   3   1   23.70    3.30
  -5   3   1   27.50    3.30
  -5   3   1   20.70    3.20
   4  -3  -1  347.27   14.90
   4  -3  -1  386.06   14.90
   4  -3  -1  370.26   14.90
   4  -3  -1  351.46   15.10
   4  -3  -1  360.46   15.10
   4  -3  -1  366.16   14.50
   4  -3  -1  366.66   14.70
   4  -3  -1  391.06   15.70
  -4   3   1  379.66   15.00
  -4   3   1  359.16   14.90
  -4   3   1  348.97   15.30
  -4   3   1  359.06   14.80
  -4   3   1  349.07   14.80
  -4   3   1  350.76   14.60
  -4   3   1  366.86   14.80
   3  -3  -1  423.26   16.00
   3  -3  -1  410.06   16.20
   3  -3  -1  399.46   15.90
   3  -3  -1  412.96   16.00
   3  -3  -1  396.76   16.00
   3  -3  -1  408.96   15.70
   3  -3  -1  398.86   16.00
   3  -3  -1  392.76   16.00
  -3   3   1  393.06   16.30
  -3   3   1  376.16   15.80
  -3   3   1  412.26   15.90
  -3   3   1  408.06   16.00
  -3   3   1  415.66   16.10
  -3   3   1  428.36   16.20
  -3   3   1  391.46   15.70
  -3   3   1  376.16   16.10
  -3   3   1  386.06   16.00
   2  -3  -1  397.86   15.10
   2  -3  -1  395.16   15.30
   2  -3  -1  420.36   15.50
   2  -3  -1  402.06   15.50
   2  -3  -1  369.46   15.30
   2  -3  -1  370.36   15.40
   2  -3  -1  395.46   15.40
   2  -3  -1  372.56   15.30
  -2   3   1  395.86   15.30
  -2   3   1  406.36   15.50
  -2   3   1  382.96   15.10
  -2   3   1  411.56   15.80
  -2   3   1  399.56   15.50
  -2   3   1  372.26   15.30
  -2   3   1  387.06   15.30
  -2   3   1  391.56   15.40
  -2   3   1  379.46   15.40
   1  -3  -1 4064.79  150.78
  -1   3   1 4008.90  150.78
   0  -3  -1  247.48    9.60
   0  -3  -1  242.28    9.60
   0  -3  -1  241.28    9.50
   0  -3  -1  250.37    9.60
   0  -3  -1  242.08    9.50
   0  -3  -1  239.78    9.50
   0  -3  -1  243.68    9.50
   0  -3  -1  240.98   10.00
   0   3   1  232.18    9.50
   0   3   1  241.78    9.50
   0   3   1  250.57    9.60
   0   3   1  241.58    9.50
   0   3   1  233.18    9.80
   0   3   1  241.78    9.40
   0   3   1  244.58    9.60
   0   3   1  246.88    9.50
   0   3   1  256.87    9.60
  -1  -3  -1   12.30    1.50
  -1  -3  -1   13.80    1.80
  -1  -3  -1   13.30    1.40
  -1  -3  -1   13.60    1.70
  -1  -3  -1   13.10    1.40
  -1  -3  -1   10.60    1.50
  -1  -3  -1   14.40    1.80
  -1  -3  -1   12.40    1.40
  -1  -3  -1   12.30    1.30
   1   3   1   12.20    1.60
   1   3   1   11.40    1.40
   1   3   1   13.10    1.60
   1   3   1   15.60    1.60
   1   3   1   13.00    1.70
   1   3   1   15.00    1.30
   1   3   1   13.50    1.50
   1   3   1   12.90    1.60
  -2  -3  -1   13.00    1.80
  -2  -3  -1   14.40    1.70
  -2  -3  -1   13.70    2.00
  -2  -3  -1   13.80    1.70
  -2  -3  -1   12.70    1.70
  -2  -3  -1   15.40    2.00
  -2  -3  -1   12.20    1.70
   2   3   1   14.20    1.50
   2   3   1   11.10    1.70
   2   3   1   12.40    1.90
   2   3   1   15.10    1.90
   2   3   1   12.90    2.00
   2   3   1   13.00    1.70
   2   3   1   13.70    2.00
   2   3   1   10.70    1.70
   2   3   1   16.80    2.00
  -3  -3  -1 1510.95   58.39
  -3  -3  -1 1385.76   58.19
  -3  -3  -1 1465.65   58.29
  -3  -3  -1 1577.54   58.29
  -3  -3  -1 1500.15   58.39
  -3  -3  -1 1657.53   58.49
   3   3   1 1612.34   58.49
   3   3   1 1577.44   58.49
   3   3   1 1625.34   58.39
   3   3   1 1807.52   58.49
   3   3   1 1480.55   58.29
  -4  -3  -1    8.20    1.30
  -4  -3  -1    3.90    2.00
  -4  -3  -1    7.00    1.60
  -4  -3  -1    7.20    1.80
  -4  -3  -1    8.40    1.50
  -4  -3  -1    7.10    2.00
  -4  -3  -1    7.00    2.00
  -4  -3  -1    7.70    2.10
  -4  -3  -1   10.10    1.90
   4   3   1    9.30    2.30
   4   3   1    4.80    2.00
   4   3   1    7.60    1.80
   4   3   1    9.40    1.80
   4   3   1    7.70    1.70
   4   3   1    7.00    1.90
   4   3   1   10.40    2.00
   4   3   1    9.20    2.10
  -5  -3  -1   58.69    4.20
  -5  -3  -1   48.70    3.70
  -5  -3  -1   50.39    4.90
  -5  -3  -1   48.80    3.90
  -5  -3  -1   48.40    4.20
  -5  -3  -1   52.29    3.10
  -5  -3  -1   53.69    3.50
  -5  -3  -1   45.80    4.00
  -5  -3  -1   53.29    3.90
  -5  -3  -1   53.99    3.70
   5   3   1   60.39    4.30
   5   3   1   52.39    4.00
   5   3   1   49.80    4.20
   5   3   1   59.39    5.10
   5   3   1   45.00    4.20
   5   3   1   46.40    3.70
   5   3   1   49.90    4.10
  -6  -3  -1  165.58    8.20
  -6  -3  -1  183.58    8.90
  -6  -3  -1  163.48    8.20
  -6  -3  -1  168.08    7.60
  -6  -3  -1  157.78    8.40
  -6  -3  -1  175.08    7.40
  -6  -3  -1  160.28    9.30
  -6  -3  -1  160.38    7.90
  -6  -3  -1  162.28    8.30
  -6  -3  -1  162.68    8.40
   6   3   1  161.98    8.50
   6   3   1  164.78    8.50
   6   3   1  175.88    9.00
   6   3   1  165.88    8.30
   6   3   1  156.28    8.10
   6   3   1  164.18    8.20
   6   3   1  158.88    8.30
  -7  -3  -1   35.40    4.30
  -7  -3  -1   30.60    5.70
  -7  -3  -1   33.50    3.10
  -7  -3  -1   31.40    3.60
  -7  -3  -1   35.70    4.30
  -7  -3  -1   28.20    4.10
  -7  -3  -1   31.90    4.40
  -7  -3  -1   32.70    4.00
  -7  -3  -1   30.80    3.90
   7   3   1   28.10    4.10
   7   3   1   27.00    4.20
   7   3   1   32.90    4.30
   7   3   1   28.80    4.90
   7   3   1   38.10    4.70
   7   3   1   40.40    5.00
   7   3   1   32.60    4.50
  -8  -3  -1    1.30    2.30
  -8  -3  -1   -1.20    2.00
  -8  -3  -1    3.70    3.10
  -8  -3  -1   -3.40    1.90
  -8  -3  -1    0.80    1.50
  -8  -3  -1   -2.50    2.00
  -8  -3  -1   -0.10    2.20
   8   3   1   -2.40    2.20
   8   3   1   -0.20    2.30
   8   3   1    3.40    4.70
   8   3   1    1.70    2.50
   8   3   1   -1.90    2.30
   8   3   1    3.30    2.50
   8   3   1    1.70    2.80
  -9  -3  -1  289.97   12.40
  -9  -3  -1  277.37   13.20
  -9  -3  -1  293.47   13.70
  -9  -3  -1  277.97   13.20
  -9  -3  -1  273.77   12.50
  -9  -3  -1  287.87   14.50
  -9  -3  -1  320.37   21.00
  -9  -3  -1  283.07   13.40
   9   3   1  258.17   13.30
   9   3   1  278.27   13.80
   9   3   1  274.77   14.10
   9   3   1  289.47   14.50
   9   3   1  272.87   13.20
   9   3   1  284.07   12.90
 -10  -3  -1   21.50    3.00
 -10  -3  -1   24.60    3.80
 -10  -3  -1   21.50    4.10
 -10  -3  -1   27.20    4.40
  10   3   1   27.00    4.30
  10   3   1   36.00    4.40
  10   3   1   21.60    3.90
  10   3   1   31.60    6.80
 -11  -3  -1   69.99    6.80
  11   3   1   73.79    6.90
  11   3   1   66.19    6.40
  11   3   1   71.69    5.80
  11   3   1   73.69    6.20
   9  -4  -1   -2.20    3.60
   9  -4  -1    1.50    2.70
   9  -4  -1    1.10    2.50
  -9   4   1    0.10    2.70
  -9   4   1    1.80    2.50
  -9   4   1   -1.10    2.50
  -8   4   1    6.70    3.10
  -8   4   1    7.70    3.10
   7  -4  -1    4.70    3.40
   7  -4  -1    4.60    2.80
   7  -4  -1   10.60    3.80
   7  -4  -1    3.10    2.30
   7  -4  -1    0.20    2.00
   7  -4  -1    3.40    2.30
   7  -4  -1    4.70    3.10
   7  -4  -1    7.30    2.80
   7  -4  -1   -0.10    1.80
  -7   4   1    1.50    2.30
  -7   4   1    1.20    2.80
  -7   4   1    0.80    2.20
  -7   4   1    0.30    2.40
  -7   4   1    7.60    3.20
  -7   4   1   11.70    3.50
  -7   4   1   13.70    4.30
   6  -4  -1  158.08    7.90
   6  -4  -1  167.98    8.40
   6  -4  -1  162.48    9.20
   6  -4  -1  144.09    8.40
   6  -4  -1  159.38    9.00
   6  -4  -1  162.98    9.00
   6  -4  -1  161.38    8.20
   6  -4  -1  165.88    8.40
  -6   4   1  164.28    8.50
  -6   4   1  160.68    8.80
  -6   4   1  157.08    8.30
  -6   4   1  164.78    9.00
  -6   4   1  158.88    8.60
  -6   4   1  155.88    8.30
   5  -4  -1  260.87   11.80
   5  -4  -1  244.78   11.80
   5  -4  -1  258.07   11.90
   5  -4  -1  264.57   11.30
   5  -4  -1  259.77   11.00
   5  -4  -1  241.98   11.50
   5  -4  -1  243.88   11.70
   5  -4  -1  269.17   11.50
   5  -4  -1  254.47   11.40
  -5   4   1  248.18   11.30
  -5   4   1  264.17   11.70
  -5   4   1  266.17   11.90
  -5   4   1  259.67   11.50
  -5   4   1  252.57   11.70
  -5   4   1  256.47   11.60
   4  -4  -1    7.80    1.90
   4  -4  -1   10.10    2.40
   4  -4  -1    7.50    2.30
   4  -4  -1   10.60    2.00
   4  -4  -1    9.70    2.40
   4  -4  -1    9.60    2.60
   4  -4  -1   10.90    2.20
   4  -4  -1   11.30    2.30
  -4   4   1    9.70    2.20
  -4   4   1   10.50    2.50
  -4   4   1   12.80    2.70
  -4   4   1   10.00    2.30
  -4   4   1    9.90    2.00
  -4   4   1    7.90    2.20
  -4   4   1    8.40    1.90
  -4   4   1    8.10    2.10
  -4   4   1    9.70    2.00
   3  -4  -1   26.70    3.20
   3  -4  -1   25.00    2.60
   3  -4  -1   26.40    3.20
   3  -4  -1   28.00    2.80
   3  -4  -1   31.10    2.90
   3  -4  -1   30.90    3.00
   3  -4  -1   28.40    2.90
   3  -4  -1   35.50    3.10
  -3   4   1   32.30    3.00
  -3   4   1   25.20    3.00
  -3   4   1   26.60    2.90
  -3   4   1   31.60    5.70
  -3   4   1   27.20    3.00
  -3   4   1   32.50    3.10
  -3   4   1   25.90    2.90
  -3   4   1   30.50    3.10
  -3   4   1   23.40    2.90
   2  -4  -1  161.98    7.50
   2  -4  -1  175.98    7.20
   2  -4  -1  172.98    7.50
   2  -4  -1  171.08    7.40
   2  -4  -1  162.28    7.40
   2  -4  -1  177.78    7.80
   2  -4  -1  168.88    7.60
   2  -4  -1  162.08    7.40
  -2   4   1  166.58    7.40
  -2   4   1  176.38    7.70
  -2   4   1  164.68    7.50
  -2   4   1  173.58    7.20
  -2   4   1  160.88    7.40
  -2   4   1  173.18    7.60
  -2   4   1  166.68    7.20
  -2   4   1  166.78    7.50
  -2   4   1  172.78    7.50
  -2   4   1  167.98    7.90
   1  -4  -1    8.50    1.60
   1  -4  -1   12.00    1.80
   1  -4  -1   10.50    2.00
   1  -4  -1    9.30    1.90
   1  -4  -1    7.10    1.50
   1  -4  -1    9.40    1.70
   1  -4  -1   11.80    1.80
   1  -4  -1   10.70    1.90
  -1   4   1    9.10    1.50
  -1   4   1   11.10    1.80
  -1   4   1   14.80    2.70
  -1   4   1   10.20    1.80
  -1   4   1    9.20    1.50
  -1   4   1   11.70    1.80
  -1   4   1   12.10    2.00
  -1   4   1   12.00    1.80
  -1   4   1    8.30    1.70
   0  -4  -1   60.79    3.30
   0  -4  -1   54.69    3.30
   0  -4  -1   59.39    3.40
   0  -4  -1   58.79    3.40
   0  -4  -1   54.89    3.20
   0  -4  -1   58.49    3.20
   0  -4  -1   57.69    4.60
   0   4   1   60.59    3.40
   0   4   1   63.39    3.60
   0   4   1   57.09    3.30
   0   4   1   57.59    3.30
   0   4   1   58.39    3.40
   0   4   1   55.79    3.10
   0   4   1   55.39    3.30
   0   4   1   61.09    3.30
   0   4   1   55.79    3.90
  -1  -4  -1  196.68    8.10
  -1  -4  -1  193.98    8.10
  -1  -4  -1  197.08    8.10
  -1  -4  -1  192.28    8.00
  -1  -4  -1  197.58    8.00
  -1  -4  -1  200.38    8.00
  -1  -4  -1  196.98    8.20
  -1  -4  -1  203.08    8.00
  -1  -4  -1  193.88    7.80
   1   4   1  193.98    8.80
   1   4   1  194.78    8.00
   1   4   1  185.48    8.20
   1   4   1  198.18    8.00
   1   4   1  193.18    8.10
   1   4   1  199.58    8.10
  -2  -4  -1   50.79    3.70
  -2  -4  -1   49.99    3.40
  -2  -4  -1   40.00    3.20
  -2  -4  -1   50.59    3.10
  -2  -4  -1   51.09    3.10
  -2  -4  -1   48.50    3.50
  -2  -4  -1   52.19    2.80
  -2  -4  -1   46.00    3.00
  -2  -4  -1   46.60    3.30
   2   4   1   49.90    3.30
   2   4   1   40.80    4.30
   2   4   1   47.40    3.40
   2   4   1   52.59    3.60
   2   4   1   47.00    3.20
   2   4   1   50.49    3.00
   2   4   1   50.19    3.40
   2   4   1   48.10    3.20
   2   4   1   49.70    3.30
  -3  -4  -1   37.20    3.30
  -3  -4  -1   44.00    3.10
  -3  -4  -1   49.30    3.30
  -3  -4  -1   48.80    3.30
  -3  -4  -1   46.90    3.60
  -3  -4  -1   47.40    3.60
  -3  -4  -1   52.09    3.80
  -3  -4  -1   47.70    3.40
   3   4   1   45.00    3.50
   3   4   1   43.00    4.10
   3   4   1   48.50    3.60
   3   4   1   42.80    3.40
   3   4   1   47.00    3.40
   3   4   1   45.70    3.30
   3   4   1   43.50    3.50
   3   4   1   49.00    3.70
   3   4   1   46.90    3.50
  -4  -4  -1  106.59    5.80
  -4  -4  -1  112.29    5.50
  -4  -4  -1  109.59    5.40
  -4  -4  -1  113.89    5.80
  -4  -4  -1  111.89    5.70
  -4  -4  -1  110.59    5.60
  -4  -4  -1  108.89    5.30
  -4  -4  -1  112.69    5.70
   4   4   1  103.79    5.60
   4   4   1  108.19    5.80
   4   4   1  104.39    5.70
   4   4   1  111.89    5.70
   4   4   1  112.99    5.40
   4   4   1  111.79    5.80
   4   4   1  112.09    5.60
   4   4   1  109.79    6.50
  -5  -4  -1    2.40    2.00
  -5  -4  -1    2.20    1.10
  -5  -4  -1    2.10    1.50
  -5  -4  -1    0.70    2.00
  -5  -4  -1    1.20    1.70
  -5  -4  -1    1.60    1.70
  -5  -4  -1    1.50    2.00
  -5  -4  -1    2.90    1.80
  -5  -4  -1    1.80    2.00
   5   4   1    4.80    1.90
   5   4   1    1.10    1.60
   5   4   1    1.70    1.70
   5   4   1    0.80    2.10
   5   4   1    3.10    2.00
   5   4   1    1.30    1.70
   5   4   1    3.70    1.80
   5   4   1    1.30    1.80
   5   4   1    0.60    1.90
  -6  -4  -1   34.00    3.90
  -6  -4  -1   35.50    4.30
  -6  -4  -1   41.10    4.00
  -6  -4  -1   35.90    4.10
  -6  -4  -1   39.40    2.90
  -6  -4  -1   36.20    5.20
  -6  -4  -1   40.80    3.90
  -6  -4  -1   33.50    3.80
  -6  -4  -1   36.90    4.30
  -6  -4  -1   37.80    3.50
   6   4   1   31.70    4.20
   6   4   1   36.50    4.00
   6   4   1   32.90    4.10
   6   4   1   41.80    4.30
   6   4   1   41.10    5.30
   6   4   1   39.40    4.20
   6   4   1   40.40    4.70
   6   4   1   32.50    4.10
  -7  -4  -1   57.69    4.40
  -7  -4  -1   51.89    5.10
  -7  -4  -1   60.29    5.50
  -7  -4  -1   61.09    5.20
  -7  -4  -1   69.69    4.00
  -7  -4  -1   71.39    6.70
   7   4   1   76.89    6.40
   7   4   1   56.09    5.40
   7   4   1   59.49    5.50
   7   4   1   55.09    5.40
   7   4   1   65.49    5.40
  -8  -4  -1   15.80    3.30
  -8  -4  -1   10.50    3.30
  -8  -4  -1   12.30    3.20
  -8  -4  -1   10.80    2.80
  -8  -4  -1   12.70    3.80
  -8  -4  -1   14.20    3.80
  -8  -4  -1   12.50    2.00
   8   4   1   11.00    3.70
   8   4   1   15.20    3.50
   8   4   1   12.40    3.30
   8   4   1   12.70    3.20
   8   4   1   16.00    4.90
   8   4   1   14.00    3.60
  -9  -4  -1   20.00    3.90
  -9  -4  -1   21.10    3.50
  -9  -4  -1   20.10    3.70
  -9  -4  -1   19.70    3.10
  -9  -4  -1   18.10    3.20
  -9  -4  -1   22.30    4.30
  -9  -4  -1   16.60    3.00
   9   4   1   15.90    3.40
   9   4   1   17.20    3.70
   9   4   1   24.50    4.40
   9   4   1   23.90    5.00
   9   4   1   15.80    3.50
   9   4   1   20.30    4.20
 -10  -4  -1   -1.30    1.60
 -10  -4  -1    2.50    3.10
 -10  -4  -1    1.90    2.40
 -10  -4  -1    4.40    2.60
  10   4   1    6.10    3.00
  10   4   1   -3.60    3.10
  10   4   1    3.20    2.50
  10   4   1    2.30    3.20
  10   4   1    4.70    2.40
 -11  -4  -1   60.09    5.30
 -11  -4  -1   51.39    6.00
  11   4   1   43.10    5.50
  11   4   1   59.09    5.50
  11   4   1   61.59    5.40
   8  -5  -1   26.10    5.10
   8  -5  -1   38.50    4.60
   8  -5  -1   37.50    5.00
   8  -5  -1   31.20    4.40
  -8   5   1   36.40    5.20
  -8   5   1   42.70    5.00
  -8   5   1   41.80    4.90
  -8   5   1   37.70    5.10
   7  -5  -1   58.89    4.90
   7  -5  -1   54.49    5.60
   7  -5  -1   56.79    5.20
   7  -5  -1   60.99    5.50
  -7   5   1   61.59    5.40
  -7   5   1   52.79    5.10
  -7   5   1   64.79    5.70
  -7   5   1   59.29    5.50
   6  -5  -1    3.50    2.50
   6  -5  -1   10.50    3.10
   6  -5  -1    1.30    2.10
   6  -5  -1    7.50    2.90
   6  -5  -1    5.60    3.10
   6  -5  -1    3.60    2.70
   6  -5  -1    1.20    1.70
   6  -5  -1    1.10    2.10
  -6   5   1    1.40    3.10
  -6   5   1    4.40    2.80
  -6   5   1    3.90    3.20
  -6   5   1   -0.40    2.20
  -6   5   1    2.30    2.30
   5  -5  -1  482.95   19.90
   5  -5  -1  481.25   19.40
   5  -5  -1  471.85   19.90
   5  -5  -1  469.55   19.40
   5  -5  -1  489.35   19.40
   5  -5  -1  459.75   19.70
   5  -5  -1  450.25   19.70
   5  -5  -1  470.85   18.90
   5  -5  -1  454.75   19.50
  -5   5   1  470.05   21.00
  -5   5   1  478.85   19.40
  -5   5   1  474.05   19.40
  -5   5   1  472.35   19.70
  -5   5   1  473.95   19.80
  -5   5   1  476.95   18.90
  -5   5   1  461.65   19.50
   4  -5  -1  121.59    6.90
   4  -5  -1  128.99    6.30
   4  -5  -1  124.09    6.90
   4  -5  -1  131.89    6.80
   4  -5  -1  117.79    6.90
   4  -5  -1  122.69    6.70
   4  -5  -1  125.39    6.80
  -4   5   1  113.59    6.90
  -4   5   1  120.49    7.30
  -4   5   1  121.49    6.50
  -4   5   1  125.59    6.70
  -4   5   1  126.29    6.90
  -4   5   1  120.79    7.00
  -4   5   1  119.79    6.30
  -4   5   1  117.59    6.60
  -4   5   1  122.69    6.60
  -4   5   1  132.39    6.20
   3  -5  -1   16.10    2.70
   3  -5  -1   14.50    2.40
   3  -5  -1   16.70    2.30
   3  -5  -1   14.80    2.50
   3  -5  -1   10.00    2.10
   3  -5  -1   11.10    2.10
   3  -5  -1   15.20    2.10
   3  -5  -1   13.90    2.30
  -3   5   1    9.60    2.40
  -3   5   1   14.00    2.40
  -3   5   1    9.20    1.90
  -3   5   1   12.30    2.20
  -3   5   1   14.00    2.20
  -3   5   1   12.70    2.10
  -3   5   1   15.30    2.10
  -3   5   1   13.40    2.10
  -3   5   1   12.30    2.40
  -3   5   1   13.90    2.20
   2  -5  -1    2.30    1.50
   2  -5  -1    2.40    1.40
   2  -5  -1    2.20    1.40
   2  -5  -1    1.60    1.30
   2  -5  -1    2.30    1.60
  -2   5   1    2.60    1.50
  -2   5   1    3.20    1.80
  -2   5   1    1.60    1.30
  -2   5   1    4.30    1.70
  -2   5   1    2.40    1.30
  -2   5   1    1.90    1.40
  -2   5   1    1.60    1.40
  -2   5   1    2.40    1.50
  -2   5   1    2.60    2.80
   1  -5  -1   40.60    3.00
   1  -5  -1   41.80    3.20
   1  -5  -1   44.80    4.30
   1  -5  -1   45.30    3.20
   1  -5  -1   36.40    3.00
   1  -5  -1   43.20    3.10
   1  -5  -1   47.90    3.00
   1  -5  -1   40.10    3.20
  -1   5   1   42.30    3.20
  -1   5   1   39.20    3.20
  -1   5   1   46.00    3.50
  -1   5   1   45.40    3.30
  -1   5   1   42.20    3.20
  -1   5   1   41.30    3.20
  -1   5   1   39.50    3.40
  -1   5   1   44.80    2.90
   0  -5  -1  168.58    7.20
   0  -5  -1  171.18    7.40
   0  -5  -1  159.98    7.20
   0  -5  -1  159.68    8.30
   0  -5  -1  170.78    7.30
   0  -5  -1  167.38    7.40
   0  -5  -1  161.78    7.20
   0  -5  -1  164.88    7.20
   0  -5  -1  163.68    6.80
   0   5   1  168.78    7.10
   0   5   1  194.28    7.60
   0   5   1  157.48    7.20
   0   5   1  167.78    7.30
   0   5   1  162.18    7.30
   0   5   1  174.88    7.60
   0   5   1  167.08    7.40
   0   5   1  159.98    7.80
  -1  -5  -1   28.20    2.90
  -1  -5  -1   33.10    3.20
  -1  -5  -1   29.80    2.70
  -1  -5  -1   32.90    3.00
  -1  -5  -1   34.80    3.20
  -1  -5  -1   28.40    2.60
  -1  -5  -1   31.90    2.60
  -1  -5  -1   27.90    2.70
  -1  -5  -1   29.70    2.40
   1   5   1   24.30    3.40
   1   5   1   34.80    2.80
   1   5   1   30.30    2.80
   1   5   1   34.70    2.90
   1   5   1   27.90    2.80
   1   5   1   31.20    4.00
  -2  -5  -1   16.70    2.30
  -2  -5  -1   20.80    2.70
  -2  -5  -1   21.60    2.30
  -2  -5  -1   21.50    3.10
  -2  -5  -1   16.80    2.40
  -2  -5  -1   21.00    2.40
  -2  -5  -1   28.40    3.10
  -2  -5  -1   17.90    2.40
  -2  -5  -1   19.10    2.00
   2   5   1   18.70    2.40
   2   5   1   22.70    2.60
   2   5   1   20.10    2.50
   2   5   1   16.70    2.40
   2   5   1   19.70    3.00
   2   5   1   20.20    3.00
   2   5   1   19.80    2.20
   2   5   1   24.00    2.70
   2   5   1   18.10    3.80
  -3  -5  -1  257.97   10.70
  -3  -5  -1  255.77   10.80
  -3  -5  -1  254.77   10.90
  -3  -5  -1  259.57   10.80
  -3  -5  -1  270.37   10.50
  -3  -5  -1  261.57   11.20
  -3  -5  -1  252.67   10.80
  -3  -5  -1  268.17   11.10
   3   5   1  275.67   11.30
   3   5   1  260.97   10.90
   3   5   1  256.67   12.10
   3   5   1  267.27   11.00
   3   5   1  256.87   10.70
   3   5   1  275.47   11.20
   3   5   1  259.97   11.10
   3   5   1  271.97   10.90
   3   5   1  273.67   11.00
  -4  -5  -1  255.87   11.10
  -4  -5  -1  272.77   11.40
  -4  -5  -1  262.47   11.30
  -4  -5  -1  260.37   11.30
  -4  -5  -1  295.27   11.50
  -4  -5  -1  263.27   11.50
  -4  -5  -1  261.57   11.10
   4   5   1  259.77   12.20
   4   5   1  264.47   11.40
   4   5   1  271.77   11.10
   4   5   1  274.07   11.30
   4   5   1  256.27   11.20
   4   5   1  262.57   11.30
   4   5   1  265.37   11.50
   4   5   1  268.77   11.30
   4   5   1  267.87   11.30
  -5  -5  -1  238.48   10.40
  -5  -5  -1  235.08   10.80
  -5  -5  -1  242.08   10.60
  -5  -5  -1  239.98   10.40
  -5  -5  -1  236.78   10.70
  -5  -5  -1  238.48   10.60
  -5  -5  -1  234.88   10.10
   5   5   1  243.98   10.50
   5   5   1  228.18   10.40
   5   5   1  230.88   10.50
   5   5   1  242.58   10.70
   5   5   1  223.78   11.30
   5   5   1  234.28   10.70
   5   5   1  226.08   10.50
   5   5   1  247.88   10.20
   5   5   1  233.48   10.50
  -6  -5  -1  166.98    8.10
  -6  -5  -1  162.28    8.40
  -6  -5  -1  160.98    8.50
  -6  -5  -1  159.28    8.10
  -6  -5  -1  163.38    8.60
  -6  -5  -1  160.48    7.80
  -6  -5  -1  168.58    8.30
  -6  -5  -1  169.68    7.20
  -6  -5  -1  156.28    7.90
   6   5   1  160.58    8.50
   6   5   1  153.68    8.50
   6   5   1  160.58    8.30
   6   5   1  172.88    8.30
   6   5   1  165.78    8.40
   6   5   1  162.98    8.30
   6   5   1  157.68    8.40
   6   5   1  170.68    8.00
   6   5   1  160.78    9.30
  -7  -5  -1    4.90    2.40
  -7  -5  -1    4.80    1.50
  -7  -5  -1    3.00    2.40
  -7  -5  -1    7.20    3.00
  -7  -5  -1    5.70    2.90
  -7  -5  -1    8.00    5.20
  -7  -5  -1    1.50    2.10
  -7  -5  -1    7.00    2.40
  -7  -5  -1    3.50    2.30
   7   5   1    2.60    2.70
   7   5   1    3.20    3.10
   7   5   1    5.30    2.90
   7   5   1    4.30    3.00
   7   5   1    1.90    2.60
   7   5   1    6.00    2.80
   7   5   1    5.00    3.00
   7   5   1    5.10    2.70
  -8  -5  -1   13.30    3.00
  -8  -5  -1   10.50    3.70
  -8  -5  -1   13.70    2.40
  -8  -5  -1   12.40    3.20
  -8  -5  -1   13.80    3.80
  -8  -5  -1   11.70    6.90
  -8  -5  -1   12.00    3.20
   8   5   1   12.30    3.80
   8   5   1   10.90    3.20
   8   5   1   17.20    3.80
   8   5   1   13.00    3.90
   8   5   1   17.20    5.20
   8   5   1   13.20    3.40
   8   5   1   12.50    3.30
  -9  -5  -1   49.80    5.40
   9   5   1   39.30    5.30
 -10  -5  -1   14.00    3.40
 -10  -5  -1    8.90    2.80
 -10  -5  -1    9.20    3.30
  10   5   1   14.00    3.10
  10   5   1    6.70    3.70
  10   5   1    6.00    3.50
  10   5   1    6.80    3.20
  10   5   1   12.30    3.10
   8  -6  -1    0.40    2.80
   8  -6  -1   -1.70    2.40
   8  -6  -1   -2.90    4.10
   8  -6  -1   -0.30    2.60
  -8   6   1    2.40    2.70
  -8   6   1    2.90    2.80
  -8   6   1   -2.10    2.50
  -8   6   1   -0.40    2.30
  -8   6   1    2.20    3.50
  -7   6   1    5.70    3.20
   6  -6  -1    4.70    2.50
   6  -6  -1   -0.30    2.20
   6  -6  -1    1.40    2.30
   6  -6  -1    2.30    2.80
   6  -6  -1    0.00    2.20
   6  -6  -1    6.20    3.10
  -6   6   1    2.30    2.30
  -6   6   1    1.80    2.10
  -6   6   1    2.40    2.40
  -6   6   1    1.50    2.50
  -6   6   1    2.00    2.30
  -6   6   1   10.90    3.70
   5  -6  -1   28.90    4.20
   5  -6  -1   40.90    5.00
   5  -6  -1   27.60    3.70
   5  -6  -1   26.80    4.20
   5  -6  -1   28.90    4.80
   5  -6  -1   37.10    5.30
   5  -6  -1   27.80    3.90
   5  -6  -1   39.40    4.70
  -5   6   1   28.00    3.70
  -5   6   1   40.60    5.40
  -5   6   1   34.20    4.40
  -5   6   1   30.20    4.00
  -5   6   1   36.40    5.00
  -5   6   1   29.90    4.70
   4  -6  -1    0.90    2.10
   4  -6  -1    0.70    1.90
   4  -6  -1    0.60    2.10
   4  -6  -1    1.30    2.30
   4  -6  -1    0.00    2.10
   4  -6  -1    1.40    2.50
   4  -6  -1   -0.80    2.30
   4  -6  -1    0.40    2.00
  -4   6   1   -0.30    2.00
  -4   6   1    0.60    2.00
  -4   6   1    1.00    1.90
  -4   6   1    1.20    2.50
  -4   6   1    0.00    2.20
  -4   6   1   -1.20    2.10
  -4   6   1   -2.80    1.90
  -4   6   1   -1.20    1.90
   3  -6  -1  108.39    7.20
   3  -6  -1  147.59    6.90
   3  -6  -1  105.59    6.30
   3  -6  -1  145.59    6.70
   3  -6  -1  109.19    6.40
   3  -6  -1  114.69    6.10
  -3   6   1  106.29    7.20
  -3   6   1  119.49    6.40
  -3   6   1  120.39    6.10
  -3   6   1  126.99    6.70
  -3   6   1  127.29    6.90
  -3   6   1  136.99    6.70
  -3   6   1  135.89    6.70
  -3   6   1   98.79    6.50
   2  -6  -1  109.99    5.80
   2  -6  -1  114.79    5.80
   2  -6  -1  109.09    5.80
   2  -6  -1  121.29    5.70
   2  -6  -1  110.29    5.80
   2  -6  -1  106.69    6.10
   2  -6  -1  108.79    5.90
   2  -6  -1  111.99    7.00
  -2   6   1  116.99    5.70
  -2   6   1  106.99    5.90
  -2   6   1  106.19    6.10
  -2   6   1  110.39    6.10
  -2   6   1  110.89    5.90
  -2   6   1  112.99    6.10
  -2   6   1  115.49    5.90
  -2   6   1  108.99    5.80
  -2   6   1  109.29    5.60
   1  -6  -1   17.80    2.50
   1  -6  -1   15.40    2.60
   1  -6  -1   17.30    2.40
   1  -6  -1   16.10    2.60
   1  -6  -1   22.80    2.80
   1  -6  -1   19.90    2.60
  -1   6   1   21.80    2.60
  -1   6   1   21.10    3.20
  -1   6   1   16.20    2.50
  -1   6   1   19.20    2.70
  -1   6   1   18.00    2.70
  -1   6   1   21.50    2.70
  -1   6   1   19.30    3.00
  -1   6   1   19.30    2.40
  -1   6   1   18.30    2.60
   0  -6  -1  545.85   21.40
   0  -6  -1  553.64   21.80
   0  -6  -1  553.74   21.50
   0  -6  -1  540.95   21.40
   0  -6  -1  529.75   21.40
   0  -6  -1  580.34   21.40
   0   6   1  559.94   21.50
   0   6   1  551.84   21.50
   0   6   1  547.85   21.30
   0   6   1  520.85   21.90
   0   6   1  555.54   21.70
   0   6   1  564.64   21.60
   0   6   1  537.05   21.50
   0   6   1  603.24   21.80
   0   6   1  560.04   21.50
  -1  -6  -1  701.43   27.10
  -1  -6  -1  707.43   26.90
  -1  -6  -1  686.73   26.90
  -1  -6  -1  708.33   27.00
  -1  -6  -1  684.83   26.80
  -1  -6  -1  683.13   27.10
  -1  -6  -1  703.03   27.00
  -1  -6  -1  697.13   27.00
   1   6   1  698.93   27.00
   1   6   1  699.43   26.90
   1   6   1  701.43   27.00
   1   6   1  707.63   27.00
   1   6   1  707.23   27.70
   1   6   1  732.53   27.20
   1   6   1  758.92   27.10
   1   6   1  684.23   26.80
  -2  -6  -1   38.80    2.90
  -2  -6  -1   40.10    3.10
  -2  -6  -1   42.00    3.00
  -2  -6  -1   44.40    3.30
  -2  -6  -1   48.00    4.00
  -2  -6  -1   36.50    3.50
  -2  -6  -1   42.70    3.50
  -2  -6  -1   37.30    2.90
  -2  -6  -1   44.80    3.60
   2   6   1   38.80    3.10
   2   6   1   48.20    3.50
   2   6   1   39.70    3.70
   2   6   1   39.90    4.70
   2   6   1   41.70    3.20
   2   6   1   39.40    3.30
   2   6   1   39.50    3.10
   2   6   1   39.90    2.60
  -3  -6  -1   33.10    2.50
  -3  -6  -1   33.70    3.00
  -3  -6  -1   32.40    3.00
  -3  -6  -1   32.90    3.60
  -3  -6  -1   34.70    3.00
  -3  -6  -1   38.20    3.60
  -3  -6  -1   33.70    3.40
  -3  -6  -1   36.60    3.60
  -3  -6  -1   34.50    2.90
   3   6   1   37.10    4.70
   3   6   1   31.80    3.10
   3   6   1   37.90    3.50
   3   6   1   31.30    4.40
   3   6   1   34.80    3.30
   3   6   1   34.30    3.20
   3   6   1   33.20    2.80
   3   6   1   38.90    3.50
   3   6   1   31.80    3.10
  -4  -6  -1   10.90    1.90
  -4  -6  -1   11.10    1.90
  -4  -6  -1   15.50    2.50
  -4  -6  -1   13.80    2.60
  -4  -6  -1   13.70    2.20
  -4  -6  -1   12.70    1.60
  -4  -6  -1   14.00    2.40
  -4  -6  -1   13.00    2.50
   4   6   1   16.70    2.60
   4   6   1   16.40    2.40
   4   6   1   15.20    2.60
   4   6   1   15.40    2.80
   4   6   1   14.90    2.30
   4   6   1   14.30    2.40
   4   6   1   11.40    2.50
   4   6   1   13.60    2.30
   4   6   1   18.40    2.70
  -5  -6  -1   74.29    5.30
  -5  -6  -1   77.59    5.40
  -5  -6  -1   72.89    4.90
  -5  -6  -1   78.59    5.20
  -5  -6  -1   76.89    4.90
  -5  -6  -1   78.59    5.20
  -5  -6  -1   76.09    5.10
  -5  -6  -1   78.39    4.80
   5   6   1   82.39    5.40
   5   6   1   83.59    5.40
   5   6   1   75.79    5.10
   5   6   1   73.39    5.00
   5   6   1   73.89    4.90
   5   6   1   78.19    5.40
   5   6   1   76.99    5.40
   5   6   1   67.99    5.40
   5   6   1   68.89    6.10
  -6  -6  -1   76.69    5.20
  -6  -6  -1   79.69    5.60
  -6  -6  -1   74.09    4.00
  -6  -6  -1   74.99    5.90
  -6  -6  -1   72.29    5.00
  -6  -6  -1   72.29    5.40
  -6  -6  -1   69.59    4.90
  -6  -6  -1   71.89    5.50
   6   6   1   70.39    6.70
   6   6   1   73.09    5.70
   6   6   1   70.59    5.50
   6   6   1   73.19    5.80
   6   6   1   69.89    5.50
   6   6   1   80.49    5.70
   6   6   1   77.19    5.80
   6   6   1   72.29    5.00
   6   6   1   76.49    5.70
  -7  -6  -1   44.20    5.10
  -7  -6  -1   60.29    4.70
  -7  -6  -1   51.59    4.80
  -7  -6  -1   48.50    5.00
  -7  -6  -1   47.90    4.90
   7   6   1   53.49    6.20
   7   6   1   43.00    5.30
   7   6   1   44.50    5.10
   7   6   1   49.60    5.40
   7   6   1   49.90    5.20
   7   6   1   52.59    5.20
   7   6   1   47.10    5.40
   7   6   1   56.59    5.40
  -8  -6  -1   18.10    3.40
  -8  -6  -1   17.60    3.60
  -8  -6  -1   20.00    4.30
  -8  -6  -1   15.60    3.10
  -8  -6  -1   14.30    3.00
  -8  -6  -1   19.50    3.50
   8   6   1   17.60    3.70
   8   6   1   20.60    3.90
   8   6   1   14.00    3.60
   8   6   1   16.00    4.60
   8   6   1   16.90    3.80
   8   6   1   14.90    3.60
   8   6   1   13.20    5.30
  -9  -6  -1   13.30    3.10
  -9  -6  -1   11.20    3.30
  -9  -6  -1   14.30    3.10
  -9  -6  -1   11.50    3.50
   9   6   1    8.60    3.30
   9   6   1   10.40    3.50
   9   6   1   12.40    3.80
   9   6   1    7.20    3.10
   9   6   1   16.80    3.50
 -10  -6  -1    3.40    2.60
 -10  -6  -1    1.50    3.30
 -10  -6  -1    5.90    2.80
  10   6   1    4.30    2.60
  10   6   1   -0.80    2.90
  10   6   1   -3.60    3.00
  10   6   1   -0.20    2.60
  10   6   1    0.80    2.20
   7  -7  -1   68.79    6.10
   7  -7  -1   76.39    5.80
   7  -7  -1   59.79    6.70
   7  -7  -1   72.19    6.20
  -7   7   1   75.69    6.20
  -7   7   1   78.09    7.20
  -7   7   1   78.59    6.40
  -7   7   1   67.09    6.50
  -7   7   1   69.89    5.20
   6  -7  -1   -1.10    2.40
   6  -7  -1   -0.50    2.30
   6  -7  -1   -0.60    2.30
   6  -7  -1   -1.40    2.40
  -6   7   1    0.70    2.60
  -6   7   1   -0.20    2.60
  -6   7   1    0.00    2.20
  -6   7   1   -1.10    2.50
  -6   7   1   -1.30    2.40
   5  -7  -1   36.30    4.50
   5  -7  -1   28.80    4.20
   5  -7  -1   40.10    4.90
   5  -7  -1   26.90    3.40
   5  -7  -1   28.10    4.20
   5  -7  -1   25.60    5.40
  -5   7   1   28.60    4.50
  -5   7   1   35.70    5.20
  -5   7   1   32.60    4.50
  -5   7   1   29.80    3.90
  -5   7   1   33.30    3.70
  -5   7   1   30.10    4.30
   4  -7  -1   21.70    2.90
   4  -7  -1   16.00    3.10
   4  -7  -1   19.70    3.40
   4  -7  -1   23.10    3.40
   4  -7  -1   27.10    4.40
   4  -7  -1   18.90    3.10
   4  -7  -1   25.40    3.90
  -4   7   1   27.20    4.20
  -4   7   1   18.50    3.20
  -4   7   1   19.70    3.50
  -4   7   1   24.90    5.10
  -4   7   1   17.70    2.90
  -4   7   1   27.60    4.80
  -4   7   1   16.50    2.70
   3  -7  -1   27.70    4.30
   3  -7  -1   29.30    3.80
   3  -7  -1   27.40    5.40
   3  -7  -1   27.50    3.80
   3  -7  -1   29.00    3.70
   3  -7  -1   29.10    4.10
   3  -7  -1   33.10    3.80
  -3   7   1   33.20    4.40
  -3   7   1   31.80    3.90
  -3   7   1   24.10    4.20
  -3   7   1   31.50    3.60
  -3   7   1   22.80    3.70
  -3   7   1   20.50    3.00
  -3   7   1   34.70    3.90
  -3   7   1   28.90    3.50
  -3   7   1   26.50    3.70
   2  -7  -1  325.97   14.60
   2  -7  -1  326.97   14.10
   2  -7  -1  347.17   15.20
   2  -7  -1  338.27   14.50
   2  -7  -1  346.07   13.90
   2  -7  -1  336.77   14.20
   2  -7  -1  326.97   14.10
   2  -7  -1  343.67   14.20
  -2   7   1  340.07   14.40
  -2   7   1  332.77   14.00
  -2   7   1  342.57   14.20
  -2   7   1  330.07   13.80
  -2   7   1  337.67   14.50
  -2   7   1  330.37   14.40
  -2   7   1  338.47   14.30
  -2   7   1  345.07   14.60
  -2   7   1  334.27   14.20
   1  -7  -1  553.24   21.10
   1  -7  -1  516.45   22.20
   1  -7  -1  529.05   21.70
   1  -7  -1  550.74   21.30
   1  -7  -1  525.85   21.30
   1  -7  -1  528.25   21.20
   1  -7  -1  525.85   21.20
  -1   7   1  546.95   21.60
  -1   7   1  542.85   21.00
  -1   7   1  573.94   22.30
  -1   7   1  539.95   21.30
  -1   7   1  525.75   21.30
  -1   7   1  538.15   21.40
  -1   7   1  529.65   21.30
  -1   7   1  526.35   21.20
  -1   7   1  533.65   21.30
   0  -7  -1    8.10    2.10
   0  -7  -1    9.50    2.60
   0  -7  -1    9.40    2.20
   0  -7  -1    7.30    2.10
   0  -7  -1   11.20    2.30
   0  -7  -1    4.80    1.70
   0  -7  -1    5.50    1.80
   0  -7  -1   13.10    2.30
   0   7   1    8.50    2.30
   0   7   1    6.60    2.10
   0   7   1    7.50    2.00
   0   7   1    7.10    1.80
   0   7   1    5.90    1.80
   0   7   1    6.40    2.10
   0   7   1    8.50    2.00
   0   7   1   10.80    2.60
   0   7   1    9.50    2.20
  -1  -7  -1   25.50    3.40
  -1  -7  -1   23.60    2.90
  -1  -7  -1   23.20    2.90
  -1  -7  -1   23.90    3.50
  -1  -7  -1   27.90    3.60
  -1  -7  -1   20.00    2.80
  -1  -7  -1   20.00    2.70
  -1  -7  -1   24.50    2.80
   1   7   1   20.60    2.90
   1   7   1   26.40    4.20
   1   7   1   18.30    2.70
   1   7   1   23.80    3.30
   1   7   1   20.80    3.00
   1   7   1   33.60    3.80
   1   7   1   24.70    3.00
  -2  -7  -1  104.89    5.50
  -2  -7  -1  102.79    5.30
  -2  -7  -1  106.69    5.80
  -2  -7  -1  103.59    5.40
  -2  -7  -1  105.39    6.60
  -2  -7  -1  101.09    5.30
  -2  -7  -1  103.19    5.60
  -2  -7  -1  104.69    5.70
   2   7   1  100.49    5.70
   2   7   1   99.19    5.70
   2   7   1   99.89    5.50
   2   7   1  100.59    5.40
   2   7   1   99.19    5.50
   2   7   1   94.89    5.90
   2   7   1   97.89    6.90
  -3  -7  -1  430.36   17.00
  -3  -7  -1  402.76   16.80
  -3  -7  -1  368.06   16.50
  -3  -7  -1  453.45   16.90
  -3  -7  -1  383.86   16.80
   3   7   1  378.96   16.30
   3   7   1  380.06   18.10
   3   7   1  501.45   17.20
   3   7   1  482.85   17.30
   3   7   1  505.65   17.60
   3   7   1  380.46   16.80
   3   7   1  389.66   16.90
  -4  -7  -1   49.00    4.60
  -4  -7  -1   46.60    4.00
  -4  -7  -1   47.20    3.20
  -4  -7  -1   46.20    4.10
  -4  -7  -1   50.09    3.80
  -4  -7  -1   53.99    4.60
  -4  -7  -1   44.00    4.00
  -4  -7  -1   42.30    3.80
  -4  -7  -1   42.20    3.80
   4   7   1   43.50    4.20
   4   7   1   47.40    4.20
   4   7   1   47.40    4.20
   4   7   1   49.20    4.40
   4   7   1   45.10    3.70
   4   7   1   46.30    4.20
   4   7   1   36.30    5.70
   4   7   1   46.40    4.50
   4   7   1   44.70    5.40
   4   7   1   48.50    4.10
  -5  -7  -1   31.80    3.80
  -5  -7  -1   30.20    3.50
  -5  -7  -1   31.10    4.10
  -5  -7  -1   26.40    3.80
  -5  -7  -1   25.90    2.60
  -5  -7  -1   33.90    3.70
  -5  -7  -1   29.30    4.10
  -5  -7  -1   27.20    4.30
   5   7   1   27.30    4.10
   5   7   1   27.80    4.10
   5   7   1   35.60    5.50
   5   7   1   27.70    5.20
   5   7   1   27.00    3.70
   5   7   1   28.90    3.90
   5   7   1   26.40    4.00
   5   7   1   30.40    4.40
   5   7   1   30.10    4.30
  -6  -7  -1   -0.30    1.30
  -6  -7  -1    0.60    2.20
  -6  -7  -1    3.00    2.30
  -6  -7  -1    1.10    2.00
  -6  -7  -1   -0.60    2.30
  -6  -7  -1   -0.70    2.40
  -6  -7  -1   -1.20    2.00
   6   7   1   -3.20    2.40
   6   7   1   -1.60    2.20
   6   7   1    1.20    2.30
   6   7   1    1.20    2.20
   6   7   1    1.40    3.10
   6   7   1    1.50    2.40
   6   7   1   -1.30    2.20
   6   7   1   -0.50    2.50
   6   7   1   -1.00    2.40
  -7  -7  -1    9.40    2.60
  -7  -7  -1   10.60    2.60
  -7  -7  -1   10.90    3.20
  -7  -7  -1   14.40    3.70
   7   7   1    9.80    3.30
   7   7   1   10.50    4.10
   7   7   1   15.60    3.00
   7   7   1    9.60    3.10
   7   7   1   13.10    3.10
   7   7   1   10.00    3.20
   7   7   1    8.60    3.40
   7   7   1   15.10    3.50
  -8  -7  -1   28.60    4.60
  -8  -7  -1   31.60    4.20
  -8  -7  -1   26.50    5.20
  -8  -7  -1   34.00    5.10
   8   7   1   23.80    4.60
   8   7   1   34.70    5.00
   8   7   1   33.10    7.30
   8   7   1   29.30    4.80
   8   7   1   30.60    4.60
   8   7   1   31.30    4.20
   8   7   1   28.20    4.40
  -9  -7  -1   14.60    3.40
  -9  -7  -1   17.80    3.30
  -9  -7  -1   19.50    4.20
   9   7   1   16.60    3.90
   9   7   1   14.40    3.80
   9   7   1   13.40    3.70
   9   7   1   17.00    4.30
   9   7   1   25.30    4.10
 -10  -7  -1   77.99    6.50
 -10  -7  -1   93.89    7.20
  10   7   1   62.19    7.90
  10   7   1   90.59    7.00
   6  -8  -1   21.30    3.30
   6  -8  -1   16.60    3.60
   6  -8  -1   17.80    3.40
   6  -8  -1   22.30    3.80
  -6   8   1   19.70    3.80
  -6   8   1   20.10    3.70
  -6   8   1   25.40    4.10
  -6   8   1   16.50    3.50
  -6   8   1   18.30    3.10
   5  -8  -1   11.00    2.80
   5  -8  -1   13.40    5.70
   5  -8  -1    6.90    3.00
   5  -8  -1   10.30    2.80
  -5   8   1   11.20    3.10
  -5   8   1    8.10    2.80
  -5   8   1    9.20    2.50
  -5   8   1   11.40    3.70
  -5   8   1   10.10    3.00
   4  -8  -1    5.20    2.70
   4  -8  -1   11.70    3.90
   4  -8  -1    7.10    2.60
   4  -8  -1    8.50    2.90
   4  -8  -1    4.60    2.50
  -4   8   1    5.00    2.90
  -4   8   1    5.40    2.50
  -4   8   1   12.30    3.90
  -4   8   1   11.60    3.10
  -4   8   1    5.20    2.40
  -4   8   1    7.30    2.60
  -4   8   1    6.20    2.80
   3  -8  -1    7.30    2.50
   3  -8  -1   13.40    3.60
   3  -8  -1    9.70    2.80
   3  -8  -1   11.20    2.90
   3  -8  -1    6.00    2.70
   3  -8  -1    6.00    2.10
   3  -8  -1   15.50    3.10
  -3   8   1    8.50    2.80
  -3   8   1   15.60    3.50
  -3   8   1    9.20    2.50
  -3   8   1    9.40    2.40
  -3   8   1   11.10    3.40
  -3   8   1    9.70    4.60
  -3   8   1   10.00    2.50
   2  -8  -1  219.68    9.20
   2  -8  -1  191.98    9.40
   2  -8  -1  193.68    9.40
   2  -8  -1  203.08    9.20
   2  -8  -1  200.78    9.50
   2  -8  -1  193.58   10.70
  -2   8   1  195.38    9.80
  -2   8   1  199.08    9.60
  -2   8   1  196.88    9.50
  -2   8   1  200.98    9.80
  -2   8   1  183.78    9.10
  -2   8   1  193.28    9.60
  -2   8   1  195.08    9.80
  -2   8   1  197.48    9.90
  -2   8   1  199.98    9.40
   1  -8  -1   44.40    4.40
   1  -8  -1   48.10    4.20
   1  -8  -1   52.69    4.70
   1  -8  -1   50.99    4.60
   1  -8  -1   46.20    4.20
  -1   8   1   44.80    4.60
  -1   8   1   48.80    4.80
  -1   8   1   47.20    4.70
  -1   8   1   47.90    4.10
  -1   8   1   44.80    4.50
  -1   8   1   48.60    5.00
  -1   8   1   48.50    4.30
  -1   8   1   48.50    5.10
  -1   8   1   50.19    4.60
   0  -8  -1  721.13   26.20
   0  -8  -1  721.93   26.60
   0  -8  -1  635.14   26.50
   0  -8  -1  701.33   26.40
   0  -8  -1  662.13   26.10
   0  -8  -1  648.84   26.00
   0  -8  -1  626.74   26.00
   0   8   1  644.14   25.90
   0   8   1  650.93   26.40
   0   8   1  646.84   26.20
   0   8   1  677.33   26.30
   0   8   1  713.23   26.50
   0   8   1  608.54   26.70
   0   8   1  645.14   26.20
   0   8   1  721.43   26.60
  -1  -8  -1   14.80    2.50
  -1  -8  -1   12.20    2.60
  -1  -8  -1   19.10    3.00
  -1  -8  -1   11.80    2.40
  -1  -8  -1   17.20    2.70
  -1  -8  -1   18.60    3.50
  -1  -8  -1   16.40    2.90
  -1  -8  -1   14.30    2.50
   1   8   1   12.00    2.30
   1   8   1   14.20    2.70
   1   8   1   16.80    3.00
   1   8   1   13.70    2.80
   1   8   1   12.10    2.70
   1   8   1   24.30    3.80
  -2  -8  -1    5.70    2.40
  -2  -8  -1    3.80    1.90
  -2  -8  -1    8.00    2.70
  -2  -8  -1    4.30    2.00
  -2  -8  -1    3.40    2.40
  -2  -8  -1    2.90    2.10
  -2  -8  -1    6.20    2.40
  -2  -8  -1    5.90    3.10
   2   8   1    3.90    2.60
   2   8   1    3.20    2.40
   2   8   1    6.30    2.40
   2   8   1    1.70    2.30
   2   8   1    4.70    2.60
   2   8   1    2.30    1.70
   2   8   1    5.60    2.30
   2   8   1    3.10    2.30
  -3  -8  -1   75.69    4.90
  -3  -8  -1   73.09    4.60
  -3  -8  -1   72.99    4.70
  -3  -8  -1   77.39    5.80
  -3  -8  -1   70.89    5.30
  -3  -8  -1   71.09    5.50
   3   8   1   75.89    7.00
   3   8   1   76.99    5.30
   3   8   1   72.09    5.20
   3   8   1   73.29    5.60
   3   8   1   77.39    5.50
   3   8   1   74.39    5.00
  -4  -8  -1    2.20    2.10
  -4  -8  -1    1.10    2.20
  -4  -8  -1    2.20    2.30
  -4  -8  -1    3.40    1.70
  -4  -8  -1    3.00    2.50
  -4  -8  -1    3.10    2.40
  -4  -8  -1    3.60    2.20
   4   8   1    1.30    3.10
   4   8   1    2.70    2.40
   4   8   1    3.20    2.30
   4   8   1    5.40    2.10
   4   8   1    3.90    2.20
   4   8   1    5.00    2.50
   4   8   1    3.60    2.20
   4   8   1    4.00    2.70
   4   8   1    2.50    2.80
   4   8   1    2.30    2.90
  -5  -8  -1    8.60    3.20
  -5  -8  -1    9.70    1.80
  -5  -8  -1    7.60    2.60
  -5  -8  -1    9.90    2.70
  -5  -8  -1   11.10    2.80
  -5  -8  -1    9.00    2.70
  -5  -8  -1   11.50    2.40
   5   8   1    6.70    2.80
   5   8   1    5.50    2.80
   5   8   1    7.30    2.70
   5   8   1    9.90    2.90
   5   8   1    9.60    2.80
   5   8   1    8.10    2.90
   5   8   1    8.00    2.60
   5   8   1   11.40    2.90
   5   8   1    8.50    2.60
  -6  -8  -1   21.90    4.00
  -6  -8  -1   19.20    2.90
  -6  -8  -1   22.40    4.10
   6   8   1   25.00    3.90
   6   8   1   28.00    5.90
   6   8   1   22.60    4.20
   6   8   1   31.70    4.30
   6   8   1   19.20    3.30
   6   8   1   24.80    3.60
   6   8   1   21.00    5.50
  -7  -8  -1   24.30    4.20
  -7  -8  -1   16.70    3.90
  -7  -8  -1   18.30    3.10
  -7  -8  -1   20.70    3.70
  -7  -8  -1   14.10    2.80
  -7  -8  -1   25.60    3.70
   7   8   1   18.90    4.50
   7   8   1   23.30    4.40
   7   8   1   16.40    3.30
   7   8   1   19.30    3.80
   7   8   1   14.70    4.00
   7   8   1   20.10    3.80
   7   8   1   15.60    3.60
   7   8   1   19.20    3.80
   7   8   1   26.00    4.30
  -8  -8  -1   -3.80    2.40
  -8  -8  -1   -2.60    2.40
  -8  -8  -1    1.10    3.20
  -8  -8  -1   -1.10    2.50
   8   8   1    0.50    2.90
   8   8   1   -0.50    2.70
   8   8   1   -3.20    2.80
   8   8   1   -4.50    4.50
   8   8   1   -3.20    3.10
   8   8   1    1.50    3.10
   8   8   1   -3.50    2.40
   8   8   1    0.10    2.70
  -9  -8  -1    0.70    2.60
  -9  -8  -1   -0.20    3.90
  -9  -8  -1    0.10    2.40
   9   8   1    4.00    3.00
   9   8   1   -6.30    3.20
   9   8   1    0.70    3.40
   9   8   1   -0.80    3.40
   9   8   1    0.70    2.90
 -10  -8  -1    3.20    2.70
 -10  -8  -1    6.80    3.00
  10   8   1    5.00    3.10
  10   8   1    7.00    3.90
   6  -9  -1   -0.90    2.70
   6  -9  -1    2.70    3.40
   6  -9  -1   -0.10    2.80
   6  -9  -1    4.70    3.00
  -6   9   1    3.50    2.60
  -6   9   1    0.10    2.70
  -6   9   1    3.30    3.00
  -6   9   1   -2.70    3.50
  -6   9   1    0.50    3.20
  -5   9   1    1.50    2.80
  -5   9   1   -0.70    3.00
  -5   9   1   -0.70    2.70
  -5   9   1    0.60    2.30
   4  -9  -1  395.46   18.80
   4  -9  -1  408.06   17.40
   4  -9  -1  412.66   18.00
   4  -9  -1  456.55   18.50
   4  -9  -1  409.76   17.90
  -4   9   1  422.46   18.40
  -4   9   1  489.45   19.20
  -4   9   1  400.66   18.50
  -4   9   1  398.86   17.60
  -4   9   1  409.46   18.20
  -4   9   1  409.06   18.60
  -4   9   1  394.76   17.90
  -4   9   1  413.46   18.20
   3  -9  -1   37.40    4.60
  -3   9   1   36.40    4.50
  -3   9   1   52.49    5.50
  -3   9   1   41.70    5.60
   2  -9  -1    1.40    2.10
   2  -9  -1    2.80    2.40
   2  -9  -1    1.90    2.50
   2  -9  -1    0.10    1.80
   2  -9  -1    3.10    2.50
  -2   9   1   -1.00    2.20
  -2   9   1    2.80    3.30
  -2   9   1    1.70    3.10
  -2   9   1    1.70    2.90
  -2   9   1   -1.50    2.50
  -2   9   1   -0.40    2.10
  -2   9   1    5.00    3.30
  -2   9   1   -0.40    2.30
  -2   9   1    1.40    2.60
   1  -9  -1   29.90    4.60
   1  -9  -1   31.60    3.90
   1  -9  -1   34.60    4.50
  -1   9   1   28.40    5.20
  -1   9   1   25.40    7.60
  -1   9   1   33.90    4.00
  -1   9   1   30.70    4.10
  -1   9   1   31.70    3.90
  -1   9   1   31.20    3.90
  -1   9   1   25.10    4.90
  -1   9   1   37.30    4.40
  -1   9   1   27.20    4.30
   0  -9  -1  154.98    7.90
   0  -9  -1  163.98    8.60
   0  -9  -1  152.48    8.00
   0  -9  -1  164.68    8.70
   0  -9  -1  169.78    8.30
   0  -9  -1  149.29    8.20
   0   9   1  158.58    7.90
   0   9   1  174.38    8.90
   0   9   1  153.68    8.30
   0   9   1  157.78    8.40
   0   9   1  151.78    8.40
   0   9   1  167.08    8.50
   0   9   1  159.38    8.10
   0   9   1  159.48    8.30
   0   9   1  146.89    8.90
  -1  -9  -1  438.16   18.60
  -1  -9  -1  446.56   18.70
  -1  -9  -1  439.16   18.90
  -1  -9  -1  455.85   18.50
  -1  -9  -1  471.65   19.30
  -1  -9  -1  446.96   18.60
  -1  -9  -1  450.95   18.90
   1   9   1  470.85   18.80
   1   9   1  459.95   19.80
   1   9   1  437.26   19.10
   1   9   1  448.76   18.40
   1   9   1  527.15   19.10
   1   9   1  457.15   18.80
   1   9   1  445.16   18.80
   1   9   1  456.95   18.80
  -2  -9  -1   96.49    5.60
  -2  -9  -1   99.19    6.40
  -2  -9  -1   96.99    5.70
  -2  -9  -1  103.09    7.00
  -2  -9  -1   84.89    5.80
  -2  -9  -1   86.39    5.60
  -2  -9  -1   93.49    6.30
   2   9   1   99.99    6.20
   2   9   1   92.09    6.10
   2   9   1   94.19    5.70
   2   9   1   91.19    7.60
   2   9   1   92.99    6.20
   2   9   1   93.19    5.90
   2   9   1   93.19    6.00
   2   9   1   91.19    6.40
  -3  -9  -1   13.30    2.50
  -3  -9  -1   15.30    3.20
  -3  -9  -1   15.80    3.10
  -3  -9  -1   12.40    2.30
  -3  -9  -1   14.60    2.70
  -3  -9  -1   14.20    3.50
   3   9   1   18.70    3.50
   3   9   1   15.20    2.90
   3   9   1   13.50    3.20
   3   9   1   12.00    2.50
   3   9   1    9.40    3.20
   3   9   1   17.20    3.20
   3   9   1   14.60    3.20
   3   9   1   13.30    3.00
  -4  -9  -1   24.10    3.80
  -4  -9  -1   26.10    4.10
  -4  -9  -1   25.30    3.90
  -4  -9  -1   25.70    3.50
  -4  -9  -1   22.10    3.20
  -4  -9  -1   27.20    3.80
   4   9   1   22.80    3.10
   4   9   1   26.10    3.40
   4   9   1   21.90    3.90
   4   9   1   25.70    3.20
   4   9   1   19.90    3.40
   4   9   1   25.30    4.10
   4   9   1   24.00    3.40
   4   9   1   21.00    4.10
  -5  -9  -1   13.80    3.10
  -5  -9  -1   13.80    3.60
  -5  -9  -1   20.00    3.00
  -5  -9  -1   16.30    3.20
  -5  -9  -1    7.40    4.30
  -5  -9  -1   21.60    3.30
  -5  -9  -1   16.90    2.80
  -5  -9  -1   19.70    3.30
   5   9   1   14.50    3.20
   5   9   1   14.70    3.70
   5   9   1   11.30    3.00
   5   9   1   15.30    3.90
   5   9   1   20.80    3.50
   5   9   1   16.40    3.60
   5   9   1   12.90    3.20
   5   9   1   18.00    3.80
   5   9   1   20.00    3.00
   5   9   1   14.70    3.20
  -6  -9  -1  328.37   15.90
  -6  -9  -1  344.07   15.60
  -6  -9  -1  352.96   14.90
  -6  -9  -1  351.26   15.50
  -6  -9  -1  367.36   15.90
  -6  -9  -1  348.27   14.50
   6   9   1  336.97   15.00
   6   9   1  338.47   14.40
   6   9   1  339.87   15.20
   6   9   1  331.77   15.30
   6   9   1  327.27   15.20
   6   9   1  325.37   15.40
   6   9   1  314.77   16.70
   6   9   1  313.47   14.90
   6   9   1  324.97   14.70
  -7  -9  -1   17.30    3.20
  -7  -9  -1   18.40    4.30
  -7  -9  -1   18.50    3.80
   7   9   1   17.00    3.70
   7   9   1   18.10    3.90
   7   9   1   23.30    3.50
   7   9   1   16.50    3.70
   7   9   1   15.00    3.60
   7   9   1   17.30    4.70
   7   9   1   11.50    3.80
   7   9   1   17.40    4.00
  -8  -9  -1   38.20    5.30
  -8  -9  -1   41.50    5.70
  -8  -9  -1   33.70    5.50
  -8  -9  -1   30.00    3.70
   8   9   1   25.10    4.20
   8   9   1   26.50    5.00
   8   9   1   39.20    5.60
   8   9   1   28.60    4.90
   8   9   1   33.50    5.00
   8   9   1   41.50    5.50
   8   9   1   21.60    5.40
   8   9   1   35.60    7.00
  -9  -9  -1   11.90    2.90
  -9  -9  -1    5.70    2.60
  -9  -9  -1    7.80    3.40
   9   9   1   10.50    3.20
   9   9   1    2.30    3.40
   5 -10  -1   49.60    5.70
  -5  10   1   50.19    5.50
  -5  10   1   62.69    6.40
   4 -10  -1   12.40    3.50
   4 -10  -1    7.80    2.90
  -4  10   1   11.50    3.30
  -4  10   1    9.60    3.20
  -4  10   1    9.90    3.20
  -4  10   1    9.00    3.70
  -4  10   1   11.00    3.20
  -4  10   1   12.40    3.30
   3 -10  -1   34.40    4.70
  -3  10   1   36.50    5.20
  -3  10   1   26.90    4.20
  -3  10   1   20.60    3.70
  -3  10   1   26.60    3.80
  -3  10   1   32.80    5.00
   2 -10  -1   -0.10    5.10
  -2  10   1    4.90    2.80
  -2  10   1    5.10    3.00
  -2  10   1    2.00    3.60
  -2  10   1    1.10    2.80
  -2  10   1    2.60    2.60
  -2  10   1   16.60    3.90
  -2  10   1   10.30    5.70
   1 -10  -1   -0.20    2.60
   1 -10  -1    1.60    2.20
   1 -10  -1   -4.70    2.50
   1 -10  -1   -4.30    2.80
   1 -10  -1   -0.10    2.10
  -1  10   1   -2.30    2.50
  -1  10   1    0.10    2.50
  -1  10   1    0.60    2.80
  -1  10   1   -2.20    2.60
  -1  10   1    1.60    3.10
  -1  10   1    2.40    2.70
  -1  10   1    0.40    2.20
   0 -10  -1   13.70    2.60
   0 -10  -1   19.60    3.60
   0 -10  -1   11.50    3.60
   0 -10  -1   13.60    3.10
   0 -10  -1   12.80    2.80
   0 -10  -1   10.40    3.50
   0  10   1   11.10    3.20
   0  10   1   12.80    2.90
   0  10   1   14.30    3.50
   0  10   1   12.10    3.70
   0  10   1   16.50    3.30
   0  10   1   19.50    3.80
   0  10   1    8.40    2.50
  -1 -10  -1   -0.30    1.90
  -1 -10  -1    0.20    2.30
  -1 -10  -1   -3.40    2.70
  -1 -10  -1   -3.10    2.30
  -1 -10  -1   -1.10    2.40
  -1 -10  -1   -0.60    3.30
  -1 -10  -1    0.30    1.60
   1  10   1   -0.60    2.80
   1  10   1   -1.60    2.10
   1  10   1   -4.70    2.30
   1  10   1    3.60    2.70
   1  10   1    0.30    2.90
   1  10   1   -3.60    2.60
   1  10   1   -4.00    3.00
  -2 -10  -1   -2.20    3.30
  -2 -10  -1    0.40    1.90
  -2 -10  -1    2.40    2.80
  -2 -10  -1   -0.80    2.80
  -2 -10  -1   -1.80    2.10
  -2 -10  -1   -0.30    1.70
  -2 -10  -1    2.70    2.60
  -2 -10  -1    1.30    2.10
   2  10   1   -3.00    3.20
   2  10   1    2.70    2.10
   2  10   1   -1.00    2.90
   2  10   1   -1.40    2.50
   2  10   1    2.00    2.10
   2  10   1    3.60    2.70
  -3 -10  -1   78.29    5.20
  -3 -10  -1   73.59    6.70
  -3 -10  -1   81.09    5.30
  -3 -10  -1   77.39    6.30
  -3 -10  -1   73.89    5.70
  -3 -10  -1   75.89    5.40
  -3 -10  -1   78.89    5.50
  -3 -10  -1   70.29    6.00
   3  10   1   78.19    5.50
   3  10   1   76.09    6.40
   3  10   1   65.89    7.70
   3  10   1   75.69    5.70
   3  10   1   77.19    6.30
   3  10   1   81.59    5.90
   3  10   1   88.59    6.00
  -4 -10  -1  122.89    7.50
  -4 -10  -1  133.49    7.00
  -4 -10  -1  125.69   10.10
  -4 -10  -1  127.19    7.60
  -4 -10  -1  133.89    7.90
  -4 -10  -1  124.69    6.60
  -4 -10  -1  140.39    8.30
   4  10   1  122.09    7.50
   4  10   1  125.89    8.00
   4  10   1  122.09    9.80
   4  10   1  127.89    7.60
   4  10   1  121.49    9.50
   4  10   1  118.19    7.20
   4  10   1  112.79    7.30
   4  10   1  123.59    7.70
  -5 -10  -1   69.69    6.70
  -5 -10  -1   70.69    5.30
  -5 -10  -1   66.29    5.80
  -5 -10  -1   92.99    6.90
  -5 -10  -1   72.79    5.80
   5  10   1   81.59    5.00
   5  10   1   72.59    5.70
   5  10   1   64.59    7.70
   5  10   1   73.59    6.10
   5  10   1   65.19    5.80
   5  10   1   73.19    6.00
   5  10   1   69.49    6.20
  -6 -10  -1    0.90    2.60
  -6 -10  -1    1.60    3.00
  -6 -10  -1   -3.90    2.40
  -6 -10  -1   -3.70    2.40
   6  10   1   -3.90    2.30
   6  10   1    0.50    3.00
   6  10   1   -0.10    2.50
   6  10   1   -1.70    2.80
   6  10   1   -1.90    2.20
   6  10   1   -3.40    2.60
   6  10   1   -0.60    2.50
   6  10   1   -0.80    3.20
  -7 -10  -1    2.50    3.20
  -7 -10  -1    1.20    3.00
  -7 -10  -1    2.00    2.90
   7  10   1    0.50    2.70
   7  10   1   -0.60    2.80
   7  10   1   -0.10    2.70
   7  10   1  -11.90    5.60
   7  10   1   -6.90    3.10
   7  10   1    0.50    2.90
   7  10   1   -3.50    2.80
   7  10   1    1.30    2.90
  -8 -10  -1   17.70    5.60
  -8 -10  -1    9.80    2.90
  -8 -10  -1    9.30    4.10
   8  10   1    7.50    3.40
   8  10   1   -3.40    3.30
   8  10   1    5.40    3.30
   8  10   1   -3.40    3.20
   8  10   1    2.90    3.20
   8  10   1    5.80    2.90
   8  10   1  -10.80    5.80
   8  10   1    5.00    4.20
   3 -11  -1   -6.20    2.60
  -3  11   1    1.90    2.90
  -3  11   1    0.70    2.90
  -3  11   1   -7.10    4.20
   2 -11  -1   36.50    4.50
   2 -11  -1   44.60    5.70
   2 -11  -1   34.20    4.80
  -2  11   1   31.90    5.20
  -2  11   1   45.20    5.90
  -2  11   1   36.70    4.90
  -2  11   1   31.40    5.20
  -2  11   1   36.70    4.90
   1 -11  -1   94.49    7.60
   1 -11  -1   90.39    6.90
   1 -11  -1  109.29    7.50
   1 -11  -1   84.89    7.40
  -1  11   1  124.79   11.50
  -1  11   1   99.99    7.30
  -1  11   1   94.89    6.60
  -1  11   1   91.49    7.20
  -1  11   1   90.99    7.70
   0 -11  -1   -2.70    3.40
   0 -11  -1   -1.00    3.00
   0 -11  -1    0.40    2.80
   0  11   1   -0.20    3.60
   0  11   1    1.80    3.00
   0  11   1   -0.30    2.80
   0  11   1    5.70    3.20
   0  11   1    1.30    2.40
   0  11   1    5.90    3.10
  -1 -11  -1   -5.60    2.60
  -1 -11  -1    1.00    2.00
  -1 -11  -1   -1.70    1.90
  -1 -11  -1   -2.50    4.00
  -1 -11  -1   -6.00    3.00
   1  11   1   -1.70    2.80
   1  11   1   -3.90    3.00
   1  11   1   -3.50    2.40
   1  11   1    2.10    2.70
   1  11   1   -2.50    2.90
   1  11   1    4.00    2.90
   1  11   1   -1.40    2.60
  -2 -11  -1   -1.70    2.80
  -2 -11  -1   -2.80    4.00
  -2 -11  -1    6.20    2.30
  -2 -11  -1   -2.50    3.10
   2  11   1    2.50    3.10
   2  11   1    1.00    2.80
   2  11   1    0.20    2.20
   2  11   1   -0.50    2.80
   2  11   1   -1.00    3.50
   2  11   1    0.80    2.80
  -3 -11  -1   67.59    5.40
  -3 -11  -1   93.79    6.90
  -3 -11  -1   92.29    7.70
   3  11   1   91.29    6.40
   3  11   1   75.19    6.40
   3  11   1  103.29    6.80
   3  11   1   77.29    6.50
   3  11   1  103.79    7.20
  -4 -11  -1   12.90    2.50
  -4 -11  -1   11.40    3.20
  -4 -11  -1   12.00    3.30
  -4 -11  -1   15.20    4.20
  -4 -11  -1   19.60    2.90
   4  11   1    7.80    3.20
   4  11   1   13.90    3.20
   4  11   1   12.70    3.40
   4  11   1   12.20    4.10
   4  11   1   19.40    3.90
   4  11   1   11.00    3.30
   4  11   1    8.70    3.80
  -5 -11  -1   28.40    4.50
  -5 -11  -1   26.50    3.80
  -5 -11  -1   23.30    3.40
  -5 -11  -1   32.90    4.90
  -5 -11  -1   26.30    4.00
   5  11   1   26.00    4.30
   5  11   1   32.70    4.70
   5  11   1   37.30    5.40
   5  11   1   29.30    4.20
   5  11   1   22.70    4.80
   5  11   1   29.50    4.70
  -6 -11  -1   23.00    4.40
   6  11   1   24.30    3.90
   6  11   1   14.30    3.60
   6  11   1   18.00    3.90
   6  11   1   16.80    3.60
   6  11   1   16.90    4.30
   6  11   1   16.00    4.20
  -7 -11  -1    4.50    2.60
  -7 -11  -1    8.00    3.00
  -7 -11  -1    5.30    3.40
   7  11   1    2.90    3.30
   7  11   1    3.60    3.40
   7  11   1   -2.90    2.90
   7  11   1    1.00    3.20
   7  11   1   -1.70    2.50
  -8 -11  -1   54.19    5.50
  -8 -11  -1   56.29    6.30
   8  11   1   38.00    5.40
   2 -12  -1   -1.60    4.00
   2 -12  -1   -5.00    3.50
   1 -12  -1   -3.80    5.60
  -1  12   1    0.40    3.90
  -1  12   1   -4.50    6.00
  -1  12   1    3.10    2.90
  -1  12   1    2.40    3.80
   0 -12  -1   42.50    6.00
   0 -12  -1   48.40    7.20
   0 -12  -1   50.19    5.80
   0  12   1   50.39    6.00
   0  12   1   44.30    5.30
   0  12   1   41.00    5.90
   0  12   1   59.89    6.90
   0  12   1   51.19    6.60
  -1 -12  -1   12.00    4.70
  -1 -12  -1    3.80    4.60
  -1 -12  -1   10.40    3.90
   1  12   1   10.20    3.60
   1  12   1    9.70    3.80
   1  12   1   20.60    4.00
   1  12   1   14.60    3.50
  -2 -12  -1   -0.30    2.30
  -2 -12  -1   -4.40    5.80
   2  12   1   -5.20    2.50
   2  12   1   -1.90    2.90
   2  12   1   -2.80    3.20
   2  12   1   -0.90    2.60
   2  12   1   -5.10    3.40
  -3 -12  -1   -4.40    3.20
  -3 -12  -1   -7.50    3.90
  -3 -12  -1   -1.80    2.10
   3  12   1   -1.50    2.50
   3  12   1   -5.90    2.50
   3  12   1   -4.00    2.90
   3  12   1    4.90    5.30
   3  12   1    2.10    3.00
   3  12   1   -4.20    2.50
  -4 -12  -1    7.20    3.00
  -4 -12  -1    6.00    3.80
   4  12   1    1.20    2.80
   4  12   1    5.90    4.20
   4  12   1   12.20    3.40
   4  12   1    6.50    3.50
   4  12   1   10.90    3.40
   4  12   1    8.80    4.10
   4  12   1    8.50    3.50
  -5 -12  -1   -3.10    1.80
  -5 -12  -1   -1.90    3.60
  -5 -12  -1    1.50    2.70
  -5 -12  -1    2.20    3.40
   5  12   1    4.20    3.50
   5  12   1    3.10    4.20
   5  12   1    3.40    3.00
   5  12   1   -3.10    2.80
   5  12   1   -1.90    2.60
   5  12   1    0.30    3.20
   5  12   1    0.30    2.90
  -6 -12  -1   20.80    4.20
  -6 -12  -1    6.90    4.00
  -6 -12  -1   19.50    3.80
  -6 -12  -1   20.10    3.40
   6  12   1    9.50    3.40
   6  12   1   12.30    6.40
   6  12   1   22.10    7.30
   6  12   1   14.10    3.70
  -2 -13  -1   -4.30    4.10
   2  13   1    5.70    3.70
   2  13   1   -4.00    3.70
   2  13   1    2.30    3.90
   2  13   1   -0.80    3.20
  -3 -13  -1   10.00    4.00
  -3 -13  -1    3.40    3.00
  -3 -13  -1    5.40    3.10
   3  13   1    9.20    3.40
   3  13   1    4.30    2.90
   3  13   1    6.00    4.60
  -4 -13  -1   -1.50    3.30
   3  12  -2    0.60    2.90
   3  12  -2   -0.60    3.00
   3  12  -2    4.50    3.80
   3  12  -2   -1.20    2.90
   3  12  -2   -0.80    3.10
   3  12  -2    4.40    3.00
   3  12  -2   -4.20    2.30
  -3 -12   2   -2.20    2.80
   2  12  -2    1.60    3.10
   2  12  -2   -1.80    2.40
   2  12  -2   -1.90    2.40
   2  12  -2   -4.10    2.90
   2  12  -2    9.80    3.00
   2  12  -2    3.70    2.90
  -2 -12   2    0.60    2.50
  -2 -12   2   -3.30    3.40
   1  12  -2   -1.70    2.60
   1  12  -2    4.90    3.40
   1  12  -2   -4.10    3.70
   1  12  -2    1.00    2.90
   1  12  -2   -1.90    2.90
   6  11  -2    6.40    3.30
   6  11  -2    5.10    3.10
   6  11  -2    2.70    3.30
   6  11  -2    2.70    3.10
   6  11  -2    3.90    2.50
   6  11  -2    8.10    3.10
   5  11  -2    1.40    2.80
   5  11  -2    2.00    2.90
   5  11  -2    0.10    2.70
   5  11  -2   -0.50    4.70
   5  11  -2   -2.90    2.90
   5  11  -2    4.10    3.10
  -5 -11   2    5.70    2.90
   4  11  -2    3.90    3.00
   4  11  -2    4.90    3.10
   4  11  -2   10.60    3.30
   4  11  -2    9.90    3.20
   4  11  -2    5.80    3.10
   4  11  -2    4.10    3.70
   4  11  -2    3.80    2.50
  -4 -11   2    7.40    2.20
  -4 -11   2    3.60    3.10
   3  11  -2   32.80    4.90
   3  11  -2   30.80    4.50
   3  11  -2   34.50    5.10
   3  11  -2   38.80    7.70
   3  11  -2   43.20    5.30
   3  11  -2   35.40    5.00
   3  11  -2   40.60    4.70
  -3 -11   2   20.50    5.00
  -3 -11   2   26.80    3.50
  -3 -11   2   43.30    5.60
   2  11  -2    1.00    2.50
   2  11  -2    0.90    2.40
   2  11  -2    3.20    2.70
   2  11  -2    2.90    2.90
   2  11  -2    3.10    3.10
   2  11  -2   -2.00    2.20
  -2 -11   2   -6.20    3.40
  -2 -11   2   -3.40    2.50
   1  11  -2   12.00    3.00
   1  11  -2   11.50    3.80
   1  11  -2   11.80    3.10
   1  11  -2   10.00    3.00
   1  11  -2   19.20    3.50
   1  11  -2    6.80    2.80
  -1 -11   2    6.30    4.30
  -1 -11   2    9.20    2.60
  -1 -11   2    5.50    3.50
   0  11  -2   13.30    3.60
   0  11  -2    7.40    3.00
   0  11  -2    6.50    3.30
   0  11  -2    5.30    3.00
   0  11  -2    6.70    3.10
   0  11  -2    3.00    2.70
   0  11  -2    5.50    2.60
   0  11  -2   -0.20    3.40
   0 -11   2   12.00    4.40
  -1  11  -2   90.29    8.20
  -1  11  -2   94.99    7.90
  -1  11  -2   82.39    6.90
  -1  11  -2   72.79    7.30
  -1  11  -2   76.09    6.60
  -1  11  -2  103.49    6.90
   1 -11   2   78.29    7.40
   1 -11   2   64.09    8.00
  -2  11  -2   14.00    3.70
  -2  11  -2    5.40    3.20
  -2  11  -2    4.40    3.90
  -2  11  -2    5.80    2.90
  -2  11  -2    5.80    3.20
   2 -11   2   12.90    4.20
   7  10  -2    3.30    2.90
   7  10  -2    9.50    5.60
   7  10  -2    8.40    3.80
   7  10  -2    6.10    3.50
   7  10  -2    1.90    2.80
   7  10  -2   -3.70    2.80
   7  10  -2   -2.90    3.80
   6  10  -2   -4.40    2.60
   6  10  -2   -0.40    2.90
   6  10  -2    0.90    2.90
   6  10  -2   -2.60    2.10
   6  10  -2   -3.10    2.50
   6  10  -2   -0.30    3.00
  -6 -10   2    6.90    3.20
   5  10  -2    7.60    3.10
   5  10  -2   14.20    3.60
   5  10  -2    7.00    3.30
   5  10  -2    8.60    2.90
   5  10  -2    7.50    2.70
   5  10  -2   11.20    3.20
  -5 -10   2   18.10    3.80
  -5 -10   2   10.80    3.40
   4  10  -2   83.09    6.40
   4  10  -2   99.09    6.20
   4  10  -2   80.29    6.30
   4  10  -2   98.79    6.30
   4  10  -2   84.89    6.40
   4  10  -2   87.49    6.00
   4  10  -2   82.39    8.60
  -4 -10   2   87.99    7.50
  -4 -10   2   79.79    6.30
   3  10  -2    4.00    2.90
   3  10  -2   -0.40    3.30
   3  10  -2    3.30    3.90
   3  10  -2    3.60    2.80
   3  10  -2    1.60    2.30
   3  10  -2   -0.80    2.40
   3  10  -2    3.60    2.50
   3  10  -2    2.60    2.80
  -3 -10   2    2.60    1.80
  -3 -10   2    3.80    5.60
  -3 -10   2    0.10    2.30
   2  10  -2    2.80    2.50
   2  10  -2   -1.00    2.20
   2  10  -2   -2.10    2.90
   2  10  -2    0.40    2.50
   2  10  -2   -0.30    2.90
   2  10  -2   -0.60    2.40
   2  10  -2   -1.30    2.60
  -2 -10   2   -5.20    5.60
  -2 -10   2    0.40    2.50
  -2 -10   2    2.70    1.80
   1  10  -2   -0.70    2.30
   1  10  -2   -1.00    2.10
   1  10  -2   -0.40    2.40
   1  10  -2    0.00    2.50
   1  10  -2   -0.30    3.10
   1  10  -2   -2.90    2.50
   1  10  -2    1.30    2.40
   1  10  -2   -3.30    2.60
  -1 -10   2   -3.10    4.10
  -1 -10   2   -4.20    2.70
  -1 -10   2   -2.20    3.50
  -1 -10   2    0.00    1.40
  -1 -10   2    2.80    1.80
   0  10  -2    5.10    3.20
   0  10  -2   13.50    3.30
   0  10  -2   11.00    2.90
   0  10  -2    8.10    4.20
   0  10  -2   11.70    3.00
   0  10  -2    4.90    3.00
   0  10  -2   10.20    2.80
   0  10  -2    8.10    2.80
   0 -10   2   14.00    2.30
   0 -10   2   14.80    4.00
   0 -10   2   11.80    2.60
   0 -10   2    6.30    2.40
  -1  10  -2    0.60    3.10
  -1  10  -2    0.40    2.50
  -1  10  -2    3.80    3.00
  -1  10  -2    1.00    2.40
  -1  10  -2   -0.20    2.30
  -1  10  -2    0.10    2.20
  -1  10  -2    0.70    2.60
   1 -10   2   -1.00    2.10
   1 -10   2    5.50    3.70
   1 -10   2   -1.80    2.50
   1 -10   2   -1.30    3.20
  -2  10  -2   18.10    3.60
  -2  10  -2   23.20    3.80
  -2  10  -2   20.30    3.70
  -2  10  -2   15.10    3.20
  -2  10  -2   21.30    4.20
   2 -10   2   18.00    3.40
   2 -10   2   21.40    2.90
   2 -10   2   23.00    4.20
  -3  10  -2   98.79    7.80
  -3  10  -2  122.79    8.10
  -3  10  -2  125.29    7.80
  -3  10  -2  120.69    7.50
  -3  10  -2  121.79    8.10
  -3  10  -2  135.29    7.90
   3 -10   2  122.09    7.40
   3 -10   2  108.19    6.70
   8   9  -2   56.49    8.50
   8   9  -2   34.20    4.80
   8   9  -2   44.10    5.30
   8   9  -2   52.89    5.60
   8   9  -2   44.20    6.20
   8   9  -2   54.19    6.00
  -8  -9   2   45.20    5.00
   7   9  -2   -3.80    2.70
   7   9  -2    0.50    3.20
   7   9  -2   -5.80    3.50
   7   9  -2    6.90    3.40
   7   9  -2    2.80    2.90
   7   9  -2    0.40    3.00
   7   9  -2   -3.20    2.70
   7   9  -2    0.40    2.30
  -7  -9   2    5.90    3.00
  -7  -9   2    5.10    2.00
   6   9  -2  128.19   10.20
   6   9  -2  139.19    8.00
   6   9  -2  133.69    8.00
   6   9  -2  137.79    8.60
   6   9  -2  133.19    7.20
   6   9  -2  130.49    8.50
   6   9  -2  140.89    7.90
   6   9  -2  127.39    8.30
  -6  -9   2  142.59    6.80
  -6  -9   2  147.59    6.80
  -6  -9   2  144.49    8.60
   5   9  -2    2.70    2.40
   5   9  -2   -1.50    2.70
   5   9  -2    5.10    2.80
   5   9  -2    3.20    2.60
   5   9  -2   10.50    3.20
   5   9  -2    5.10    3.00
  -5  -9   2    6.00    1.80
  -5  -9   2    4.60    3.20
  -5  -9   2    7.80    2.10
   4   9  -2    4.90    2.70
   4   9  -2    5.80    2.90
   4   9  -2    2.80    2.90
   4   9  -2    0.60    2.40
   4   9  -2    3.90    4.00
   4   9  -2    5.10    3.20
   4   9  -2    6.10    3.00
   4   9  -2    3.20    2.20
  -4  -9   2    4.90    3.30
  -4  -9   2    7.90    2.90
  -4  -9   2    3.30    2.50
  -4  -9   2    3.90    3.70
  -4  -9   2    6.00    1.70
   3   9  -2    4.70    3.50
   3   9  -2    0.20    2.10
   3   9  -2    4.50    2.60
   3   9  -2    2.50    2.30
   3   9  -2   -0.50    3.60
   3   9  -2    0.50    3.30
   3   9  -2   -2.40    2.10
   3   9  -2    5.50    2.70
  -3  -9   2   -1.10    1.90
  -3  -9   2    3.40    2.30
  -3  -9   2    3.70    2.20
  -3  -9   2   -1.00    1.40
  -3  -9   2    2.70    1.50
  -3  -9   2    0.90    2.50
  -3  -9   2    0.30    2.70
   2   9  -2   92.99    6.20
   2   9  -2   98.09    8.00
   2   9  -2   94.79    6.00
   2   9  -2   97.29    6.00
   2   9  -2   93.69    6.10
   2   9  -2   94.39    5.70
  -2  -9   2  102.09    5.00
  -2  -9   2   96.59    6.10
  -2  -9   2   80.09    6.80
  -2  -9   2   96.29    6.90
  -2  -9   2   99.99    7.00
  -2  -9   2   78.69    5.70
  -2  -9   2   94.99    5.60
   1   9  -2   14.20    2.50
   1   9  -2   11.60    2.40
   1   9  -2   14.80    3.10
   1   9  -2   17.20    3.20
   1   9  -2   13.60    3.10
   1   9  -2    7.90    4.50
   1   9  -2   13.70    2.80
   1   9  -2   11.60    2.70
   1   9  -2    9.30    3.00
  -1  -9   2   12.60    2.40
  -1  -9   2   10.90    3.40
  -1  -9   2   16.60    4.00
  -1  -9   2   14.50    2.90
  -1  -9   2   15.60    2.30
   0   9  -2   -0.20    2.20
   0   9  -2   -0.80    2.30
   0   9  -2    0.40    2.00
   0   9  -2   -2.20    2.20
   0   9  -2    0.40    2.90
   0   9  -2    0.60    2.50
   0   9  -2   -2.30    2.30
   0   9  -2   -2.30    3.40
   0   9  -2   -2.10    2.10
   0  -9   2   -0.50    1.80
   0  -9   2    1.20    1.90
   0  -9   2    3.20    2.20
   0  -9   2   -1.10    1.90
   0  -9   2   -3.00    3.70
   0  -9   2    0.90    1.70
  -1   9  -2   53.39    5.80
  -1   9  -2   49.10    4.70
  -1   9  -2   47.50    4.80
  -1   9  -2   51.79    5.40
  -1   9  -2   50.69    4.90
  -1   9  -2   43.90    4.80
  -1   9  -2   50.89    4.40
  -1   9  -2   45.00    5.40
  -1   9  -2   49.10    4.80
   1  -9   2   51.79    5.20
   1  -9   2   46.70    4.20
   1  -9   2   60.99    4.70
   1  -9   2   44.50    4.60
   1  -9   2   57.99    4.50
   1  -9   2   56.99    6.30
  -2   9  -2    6.10    3.10
  -2   9  -2   -0.40    2.90
  -2   9  -2    3.60    2.70
  -2   9  -2   -0.80    2.10
  -2   9  -2    1.40    2.40
  -2   9  -2    0.70    2.20
  -2   9  -2   -0.10    2.70
  -2   9  -2    0.00    2.40
   2  -9   2    2.90    2.30
   2  -9   2   -0.70    2.30
   2  -9   2   -0.50    2.10
   2  -9   2   -2.30    1.60
  -3   9  -2    8.20    2.80
  -3   9  -2   10.30    2.90
  -3   9  -2   10.00    3.10
  -3   9  -2    7.60    3.40
  -3   9  -2    4.70    2.80
  -3   9  -2   18.50    3.40
   3  -9   2    6.20    2.60
   3  -9   2    8.90    2.70
   3  -9   2   17.30    2.90
  -4   9  -2   44.70    5.50
  -4   9  -2   48.90    5.10
  -4   9  -2   46.00    4.90
  -4   9  -2   46.00    5.30
  -4   9  -2   42.20    5.40
   4  -9   2   41.70    4.80
   4  -9   2   36.80    4.30
  -5   9  -2   -0.60    3.00
  -5   9  -2    0.00    2.70
  -5   9  -2   -0.80    3.60
  -5   9  -2    0.10    2.70
   5  -9   2   -0.70    2.10
   5  -9   2    1.40    2.80
   9   8  -2   41.60    5.30
   9   8  -2   46.10    5.40
  -9  -8   2   57.09    5.80
  -9  -8   2   42.70    4.20
   8   8  -2    5.90    3.10
   8   8  -2    9.10    3.20
   8   8  -2    5.00    2.60
   8   8  -2    8.20    3.40
   8   8  -2    9.70    3.20
   8   8  -2    3.30    4.30
   8   8  -2    7.00    3.70
   8   8  -2    2.00    3.40
  -8  -8   2   11.40    3.30
  -8  -8   2    4.50    2.60
  -8  -8   2   12.50    2.60
   7   8  -2   95.79    8.90
   7   8  -2   89.09    6.90
   7   8  -2   96.69    6.50
   7   8  -2   86.59    6.30
   7   8  -2   73.79    6.70
   7   8  -2   90.79    6.50
   7   8  -2   86.99    7.20
   7   8  -2   65.99    7.40
  -7  -8   2  103.29    6.80
  -7  -8   2   98.69    7.10
  -7  -8   2   94.19    6.90
  -7  -8   2   93.59    5.50
   6   8  -2  145.89    7.90
   6   8  -2  133.29    8.40
   6   8  -2  138.99   10.20
   6   8  -2  134.49    7.50
   6   8  -2  132.29    8.10
   6   8  -2  131.89    8.30
   6   8  -2  144.09    8.10
   6   8  -2  143.59    8.60
  -6  -8   2  148.79    8.50
  -6  -8   2  148.09    8.30
  -6  -8   2  146.49    7.00
  -6  -8   2  140.39    7.70
  -6  -8   2  152.78    7.20
   5   8  -2   13.70    2.80
   5   8  -2    9.00    3.00
   5   8  -2   16.50    2.80
   5   8  -2   13.10    3.10
   5   8  -2   11.30    2.90
   5   8  -2   11.10    5.50
   5   8  -2   10.50    3.60
   5   8  -2   17.00    3.30
   5   8  -2   16.50    3.60
  -5  -8   2   16.60    4.00
  -5  -8   2   11.20    2.90
  -5  -8   2   15.30    2.30
  -5  -8   2   14.00    2.20
  -5  -8   2   18.20    3.30
   4   8  -2  185.38    9.50
   4   8  -2  167.48    8.80
   4   8  -2  174.68    9.10
   4   8  -2  178.08   11.80
   4   8  -2  173.68    8.90
   4   8  -2  181.88    8.90
  -4  -8   2  181.08    9.30
  -4  -8   2  182.78    7.80
   3   8  -2   -1.30    2.60
   3   8  -2    2.80    2.00
   3   8  -2   -1.30    2.60
   3   8  -2   -2.20    1.90
   3   8  -2   -0.60    2.30
   3   8  -2    0.90    2.40
   3   8  -2    0.60    2.10
   3   8  -2    0.50    2.30
  -3  -8   2   -1.00    2.70
  -3  -8   2   -1.40    2.10
  -3  -8   2   -0.70    2.10
  -3  -8   2    0.20    1.40
  -3  -8   2   -1.00    2.40
  -3  -8   2    0.00    1.50
   2   8  -2   31.80    3.70
   2   8  -2   25.00    3.60
   2   8  -2   27.70    4.20
   2   8  -2   20.30    3.70
   2   8  -2   25.30    3.60
   2   8  -2   26.50    3.80
   2   8  -2   24.20    3.60
   2   8  -2   31.00    3.90
  -2  -8   2   24.20    2.80
  -2  -8   2   29.50    5.00
  -2  -8   2   30.90    4.10
  -2  -8   2   33.20    3.50
  -2  -8   2   22.90    3.10
  -2  -8   2   23.70    3.00
   1   8  -2    1.50    2.50
   1   8  -2    2.50    2.60
   1   8  -2    0.10    2.00
   1   8  -2    0.90    2.40
   1   8  -2   -3.80    2.40
   1   8  -2    1.60    1.80
   1   8  -2   -0.60    1.70
   1   8  -2    1.20    2.30
  -1  -8   2    0.60    2.00
  -1  -8   2   -2.60    2.80
  -1  -8   2   -1.20    1.60
  -1  -8   2   -1.00    1.40
  -1  -8   2    0.20    2.80
   0   8  -2  255.27   11.20
   0   8  -2  232.18   11.90
   0   8  -2  263.97   11.50
   0   8  -2  251.77   11.30
   0   8  -2  253.57   11.20
   0   8  -2  266.57   11.30
   0   8  -2  250.87   11.40
   0   8  -2  253.67   10.80
   0   8  -2  230.68   11.70
   0  -8   2  266.47   11.20
   0  -8   2  267.47   10.60
   0  -8   2  272.67   11.50
   0  -8   2  217.18   11.30
   0  -8   2  238.78   11.30
  -1   8  -2   -0.40    2.10
  -1   8  -2    0.70    2.00
  -1   8  -2    1.50    1.90
  -1   8  -2   -0.50    2.10
  -1   8  -2   -0.10    2.40
  -1   8  -2    1.20    1.90
  -1   8  -2   -1.20    2.00
  -1   8  -2   -0.40    2.30
  -1   8  -2   -3.30    2.50
   1  -8   2    0.30    1.80
   1  -8   2    0.50    2.10
   1  -8   2   -0.40    1.90
   1  -8   2    0.50    1.60
   1  -8   2   -1.40    2.50
  -2   8  -2    3.90    4.80
  -2   8  -2    3.10    2.10
  -2   8  -2    4.30    2.90
  -2   8  -2    8.40    2.50
  -2   8  -2    8.50    4.40
  -2   8  -2    9.60    6.00
  -2   8  -2    3.20    2.20
  -2   8  -2    8.20    2.70
  -2   8  -2    7.00    2.50
   2  -8   2   11.10    2.60
   2  -8   2    5.90    2.40
   2  -8   2    7.20    2.20
   2  -8   2    4.20    2.10
  -3   8  -2    6.60    2.80
  -3   8  -2    3.90    2.80
  -3   8  -2    0.10    2.20
  -3   8  -2    5.40    2.20
  -3   8  -2    5.50    2.60
  -3   8  -2    7.70    3.40
  -3   8  -2    0.80    2.20
   3  -8   2    4.20    2.20
   3  -8   2    8.70    3.50
   3  -8   2    5.40    2.40
   3  -8   2    0.30    1.80
   3  -8   2    5.40    2.50
  -4   8  -2   17.30    3.30
  -4   8  -2    8.90    2.90
  -4   8  -2    7.60    2.60
  -4   8  -2    8.30    2.80
  -4   8  -2    7.40    2.60
  -4   8  -2    8.30    3.30
   4  -8   2    6.60    2.50
   4  -8   2   11.70    2.80
   4  -8   2    9.10    3.00
   4  -8   2    7.20    2.30
  -5   8  -2   84.69    6.50
  -5   8  -2   93.89    6.70
  -5   8  -2   83.09    6.80
  -5   8  -2   85.99    6.20
  -5   8  -2   84.69    6.20
   5  -8   2   93.59    6.10
   5  -8   2   75.89    5.80
   5  -8   2   86.99    5.90
  -6   8  -2   29.70    4.40
  -6   8  -2   41.20    6.00
  -6   8  -2   28.20    5.00
  -6   8  -2   34.30    4.80
  -6   8  -2   24.90    4.50
   6  -8   2   29.10    4.00
   6  -8   2   35.00    5.90
   6  -8   2   31.80    3.70
   9   7  -2   90.09    6.70
   9   7  -2   73.69    9.70
   9   7  -2   68.69    8.90
   9   7  -2   75.69    7.40
   9   7  -2   89.09    7.60
  -9  -7   2   88.09    7.30
  -9  -7   2   87.09    6.00
   8   7  -2    7.10    3.60
   8   7  -2   10.50    3.40
   8   7  -2   15.40    3.60
   8   7  -2    8.70    3.80
   8   7  -2   12.30    2.90
   8   7  -2    6.60    3.20
   8   7  -2   12.50    3.50
   8   7  -2    5.30    3.20
  -8  -7   2   10.50    2.50
  -8  -7   2   15.80    3.60
  -8  -7   2   11.80    3.40
  -8  -7   2   11.00    2.70
   7   7  -2   11.70    2.90
   7   7  -2   11.30    3.30
   7   7  -2   11.00    3.20
   7   7  -2    9.10    3.40
   7   7  -2    5.90    3.10
   7   7  -2    6.00    2.90
  -7  -7   2    6.30    2.60
  -7  -7   2    7.50    2.70
  -7  -7   2    7.30    3.20
  -7  -7   2    6.30    2.30
   6   7  -2   49.80    6.20
   6   7  -2   49.80    4.80
   6   7  -2   60.39    5.00
   6   7  -2   49.00    5.40
   6   7  -2   49.99    6.80
   6   7  -2   45.80    5.00
   6   7  -2   62.19    6.30
   6   7  -2   52.69    4.90
  -6  -7   2   48.00    5.20
  -6  -7   2   47.10    5.20
  -6  -7   2   61.19    5.70
   5   7  -2  411.06   17.50
   5   7  -2  408.36   17.50
   5   7  -2  432.56   17.70
   5   7  -2  420.26   17.10
   5   7  -2  433.36   17.70
   5   7  -2  401.36   17.70
   5   7  -2  432.66   17.50
   5   7  -2  405.56   19.50
   5   7  -2  427.06   17.40
  -5  -7   2  377.46   17.80
  -5  -7   2  433.56   17.90
  -5  -7   2  433.96   16.80
  -5  -7   2  415.26   17.40
  -5  -7   2  439.36   16.60
   4   7  -2   19.30    3.80
   4   7  -2   17.90    3.10
   4   7  -2   18.90    3.00
   4   7  -2   21.00    2.70
   4   7  -2   13.40    3.40
   4   7  -2   23.10    3.20
   4   7  -2   21.80    3.30
  -4  -7   2   20.50    3.00
  -4  -7   2   27.30    4.20
  -4  -7   2   21.60    2.90
  -4  -7   2   22.60    2.80
   3   7  -2  129.09    6.80
   3   7  -2  126.89    6.50
   3   7  -2  128.89    6.70
   3   7  -2  122.59    6.90
   3   7  -2  127.59    6.80
   3   7  -2  124.09    8.90
   3   7  -2  127.79    6.60
  -3  -7   2  123.49    6.60
  -3  -7   2  133.29    5.90
  -3  -7   2  127.69    5.80
  -3  -7   2  119.19    6.50
  -3  -7   2  127.39    7.00
  -3  -7   2  129.49    6.10
   2   7  -2   71.69    4.90
   2   7  -2   80.19    4.80
   2   7  -2   72.39    4.60
   2   7  -2   76.39    5.20
   2   7  -2   74.49    4.90
   2   7  -2   80.39    4.70
   2   7  -2   72.19    4.70
   2   7  -2   68.09    6.40
  -2  -7   2   79.19    4.70
  -2  -7   2   78.09    4.40
  -2  -7   2   70.09    4.70
  -2  -7   2   71.29    4.80
  -2  -7   2   73.39    4.30
  -2  -7   2   72.49    3.90
  -2  -7   2   78.09    5.40
  -2  -7   2   65.79    5.40
   1   7  -2   15.00    2.40
   1   7  -2   13.50    2.00
   1   7  -2   17.80    2.70
   1   7  -2   21.60    2.90
   1   7  -2   17.50    3.10
   1   7  -2   20.70    3.00
   1   7  -2   18.40    2.60
   1   7  -2   13.20    3.00
  -1  -7   2   14.60    1.90
  -1  -7   2   17.30    2.80
  -1  -7   2   16.80    2.30
  -1  -7   2   25.90    3.50
  -1  -7   2   15.90    2.20
  -1  -7   2   15.00    2.40
  -1  -7   2   17.70    2.30
   0   7  -2  366.96   15.60
   0   7  -2  335.77   16.60
   0   7  -2  356.76   15.00
   0   7  -2  362.56   15.20
   0   7  -2  398.36   15.50
   0   7  -2  373.36   15.50
   0   7  -2  379.16   15.30
   0   7  -2  354.46   15.30
   0   7  -2  394.76   15.40
   0  -7   2  410.56   15.10
   0  -7   2  358.86   15.70
   0  -7   2  422.06   15.60
   0  -7   2  361.56   15.10
   0  -7   2  378.86   14.80
  -1   7  -2    9.50    2.10
  -1   7  -2    7.70    2.50
  -1   7  -2    7.10    2.20
  -1   7  -2    5.60    2.40
  -1   7  -2    8.30    2.40
  -1   7  -2   10.40    2.80
  -1   7  -2   10.50    2.50
  -1   7  -2    9.40    2.30
  -1   7  -2    9.40    2.10
   1  -7   2   10.90    2.20
   1  -7   2    7.50    2.40
   1  -7   2   10.40    2.30
   1  -7   2    9.80    2.40
   1  -7   2    9.60    2.30
  -2   7  -2    3.20    2.40
  -2   7  -2    2.30    2.40
  -2   7  -2   -0.30    2.00
  -2   7  -2    0.50    1.70
  -2   7  -2    0.70    2.00
  -2   7  -2    1.00    1.90
  -2   7  -2   -0.80    2.00
  -2   7  -2   -1.00    2.10
  -2   7  -2    0.40    2.00
   2  -7   2    0.30    1.80
   2  -7   2    2.20    2.20
   2  -7   2    0.70    1.90
   2  -7   2    0.40    1.60
   2  -7   2    0.60    2.10
  -3   7  -2    4.70    2.60
  -3   7  -2    3.60    2.30
  -3   7  -2    4.00    2.40
  -3   7  -2    4.70    2.10
  -3   7  -2    3.00    2.20
  -3   7  -2    4.70    5.40
  -3   7  -2    2.70    2.10
  -3   7  -2    4.10    2.10
   3  -7   2    4.80    2.30
   3  -7   2    1.10    1.90
   3  -7   2    1.50    2.20
   3  -7   2    4.10    1.90
  -4   7  -2   28.40    4.40
  -4   7  -2   30.10    3.90
  -4   7  -2   31.40    4.20
  -4   7  -2   27.40    4.10
  -4   7  -2   36.20    4.60
  -4   7  -2   38.50    4.10
  -4   7  -2   48.90    5.90
   4  -7   2   39.90    4.60
   4  -7   2   30.90    4.00
   4  -7   2   34.20    3.60
   4  -7   2   26.70    3.70
   4  -7   2   29.10    4.10
   4  -7   2   28.80    3.50
   4  -7   2   39.90    4.20
   4  -7   2   37.10    4.40
  -5   7  -2    6.30    2.60
  -5   7  -2    4.50    2.60
  -5   7  -2    2.00    2.40
  -5   7  -2   14.60    3.30
  -5   7  -2    6.50    2.50
  -5   7  -2   17.40    3.80
  -5   7  -2    5.90    2.80
   5  -7   2   14.00    3.10
   5  -7   2    6.60    2.40
   5  -7   2    3.70    2.10
   5  -7   2    4.20    2.50
  -6   7  -2    0.10    2.60
  -6   7  -2    1.80    2.50
   6  -7   2   -0.20    2.60
   6  -7   2    0.40    2.50
   6  -7   2    3.30    2.20
  -7   7  -2   31.50    4.70
  -7   7  -2   27.30    4.30
  -7   7  -2   19.80    3.90
  -7   7  -2   22.30    3.60
   7  -7   2   34.50    4.70
   7  -7   2   26.80    3.40
   7  -7   2   31.70    4.00
   7  -7   2   29.90    4.40
  10   6  -2   56.99    5.60
  10   6  -2   76.59    6.40
  10   6  -2   58.69    5.80
 -10  -6   2   81.09    8.50
 -10  -6   2   73.79    5.50
   9   6  -2    7.80    2.80
  -9  -6   2   12.60    2.90
  -9  -6   2   13.60    3.40
   8   6  -2   -2.90    2.80
   8   6  -2    3.10    2.70
   8   6  -2    0.60    3.10
   8   6  -2    6.20    3.20
   8   6  -2    0.90    2.90
   8   6  -2    2.30    2.60
   8   6  -2    2.90    3.50
  -8  -6   2    4.50    3.00
  -8  -6   2    4.00    2.80
  -8  -6   2    2.20    2.20
  -8  -6   2   -3.10    2.30
  -8  -6   2    1.70    2.30
   7   6  -2   17.90    3.50
   7   6  -2   10.50    3.20
   7   6  -2   16.60    3.60
   7   6  -2   16.90    3.70
   7   6  -2   13.40    3.30
   7   6  -2   10.70    3.90
   7   6  -2   11.90    3.40
   7   6  -2   14.60    3.20
   7   6  -2   21.30    3.30
  -7  -6   2   16.70    3.40
  -7  -6   2   14.60    3.10
  -7  -6   2   17.30    3.60
  -7  -6   2   12.10    2.50
  -7  -6   2   12.30    3.60
  -7  -6   2   16.20    2.70
   6   6  -2    7.70    2.50
   6   6  -2    6.20    3.10
   6   6  -2    6.70    2.70
   6   6  -2   12.80    3.20
   6   6  -2    8.50    3.00
   6   6  -2    7.80    2.60
   6   6  -2    6.70    2.80
  -6  -6   2    6.60    2.90
  -6  -6   2    6.30    1.90
  -6  -6   2    5.70    2.20
  -6  -6   2    8.00    2.40
  -6  -6   2    6.80    2.00
   5   6  -2  100.19    8.10
   5   6  -2  111.49    6.80
   5   6  -2  107.59    6.40
   5   6  -2  114.59    6.50
   5   6  -2  107.29    6.70
   5   6  -2  103.99    6.20
   5   6  -2  108.89    6.60
   5   6  -2  116.79    6.60
   5   6  -2  116.29    6.20
  -5  -6   2  104.09    6.40
  -5  -6   2  109.69    6.10
  -5  -6   2  110.59    5.50
  -5  -6   2  113.89    5.70
  -5  -6   2  115.19    6.70
  -5  -6   2   99.79    6.30
   4   6  -2   72.09    5.00
   4   6  -2   68.79    4.50
   4   6  -2   59.69    4.30
   4   6  -2   70.39    5.10
   4   6  -2   69.99    4.90
   4   6  -2   72.09    4.80
   4   6  -2   68.09    4.80
   4   6  -2   58.49    6.40
   4   6  -2   67.39    4.80
  -4  -6   2   69.19    4.30
  -4  -6   2   71.49    4.60
  -4  -6   2   66.79    5.00
  -4  -6   2   67.39    3.90
  -4  -6   2   59.79    4.60
  -4  -6   2   71.59    4.30
   3   6  -2  169.98    8.00
   3   6  -2  175.48    7.80
   3   6  -2  170.58    7.80
   3   6  -2  181.28    8.20
   3   6  -2  171.98    9.90
   3   6  -2  190.28    8.00
   3   6  -2  166.08    7.90
  -3  -6   2  165.18    7.40
  -3  -6   2  183.28    8.20
  -3  -6   2  165.58    7.70
  -3  -6   2  165.78    7.50
  -3  -6   2  161.48    7.90
  -3  -6   2  169.08    7.20
   2   6  -2   62.09    4.20
   2   6  -2   64.39    3.50
   2   6  -2   59.59    4.00
   2   6  -2   58.49    3.90
   2   6  -2   59.89    4.40
   2   6  -2   55.59    3.90
  -2  -6   2   59.29    3.90
  -2  -6   2   55.89    4.10
  -2  -6   2   58.99    3.50
  -2  -6   2   75.79    4.20
  -2  -6   2   62.99    4.40
  -2  -6   2   58.69    3.30
  -2  -6   2   60.59    3.50
  -2  -6   2   64.99    3.70
   1   6  -2   61.59    4.90
   1   6  -2   60.09    4.10
   1   6  -2   57.99    3.60
   1   6  -2   56.29    3.60
   1   6  -2   56.79    3.70
   1   6  -2   54.99    4.00
   1   6  -2   62.29    3.80
   1   6  -2   53.99    5.10
   1   6  -2   55.59    3.60
  -1  -6   2   54.79    4.00
  -1  -6   2   56.99    3.50
  -1  -6   2   49.00    4.10
  -1  -6   2   55.39    3.60
  -1  -6   2   60.89    4.30
  -1  -6   2   54.79    3.60
  -1  -6   2   52.59    3.30
  -1  -6   2   54.79    3.20
   0   6  -2    6.20    1.80
   0   6  -2    4.30    2.00
   0   6  -2    5.00    1.70
   0   6  -2    4.60    1.50
   0   6  -2    7.60    1.80
   0   6  -2    7.00    1.80
   0   6  -2    5.50    1.80
   0   6  -2    7.60    2.20
   0  -6   2    4.50    1.50
   0  -6   2    5.20    1.50
   0  -6   2    5.40    1.70
   0  -6   2    5.80    1.80
   0  -6   2    5.50    1.90
   0  -6   2    8.80    1.60
  -1   6  -2    7.40    1.90
  -1   6  -2    7.00    1.90
  -1   6  -2    8.00    2.00
  -1   6  -2    4.50    2.00
  -1   6  -2   10.30    2.50
  -1   6  -2    7.10    2.10
  -1   6  -2   12.00    3.90
  -1   6  -2   10.80    2.10
  -1   6  -2   10.30    1.90
   1  -6   2   10.00    2.10
   1  -6   2    9.60    2.10
   1  -6   2    9.40    1.90
   1  -6   2   10.70    1.90
   1  -6   2    7.40    2.00
   1  -6   2   10.10    1.90
  -2   6  -2 1874.61   70.69
  -2   6  -2 1922.51   71.29
  -2   6  -2 1881.31   71.09
  -2   6  -2 1875.11   70.99
  -2   6  -2 1916.91   70.99
  -2   6  -2 1899.51   71.09
  -2   6  -2 1957.70   71.69
  -2   6  -2 1925.51   70.99
  -2   6  -2 1889.61   71.09
   2  -6   2 1935.51   70.99
   2  -6   2 1896.01   70.79
   2  -6   2 1911.01   70.99
   2  -6   2 1921.91   71.89
   2  -6   2 1806.72   70.99
   2  -6   2 1941.61   70.59
   2  -6   2 1815.42   70.99
  -3   6  -2 1169.08   44.00
  -3   6  -2 1112.29   42.90
  -3   6  -2 1088.79   43.20
  -3   6  -2 1143.89   43.20
  -3   6  -2 1151.78   43.40
  -3   6  -2 1120.79   43.30
  -3   6  -2 1148.79   43.40
  -3   6  -2 1095.99   43.40
   3  -6   2 1158.68   42.70
   3  -6   2 1082.89   43.30
   3  -6   2 1240.28   43.50
   3  -6   2 1098.39   43.30
   3  -6   2 1110.39   44.10
   3  -6   2 1153.38   42.80
   3  -6   2 1143.69   43.20
  -4   6  -2    5.70    2.10
  -4   6  -2    0.20    2.20
  -4   6  -2    2.00    2.20
  -4   6  -2    5.10    2.20
  -4   6  -2    4.60    2.40
  -4   6  -2    4.80    2.40
  -4   6  -2    5.40    2.20
  -4   6  -2    5.90    3.20
  -4   6  -2    3.60    2.30
   4  -6   2    6.30    2.40
   4  -6   2    5.40    2.20
   4  -6   2    4.20    2.40
   4  -6   2    6.70    2.00
   4  -6   2    3.60    2.30
   4  -6   2    3.50    2.10
  -5   6  -2    7.10    2.40
  -5   6  -2    4.30    2.70
  -5   6  -2   -1.20    3.40
  -5   6  -2   -0.20    2.10
  -5   6  -2   -0.40    3.90
  -5   6  -2    3.90    2.60
  -5   6  -2    4.90    3.20
   5  -6   2    1.10    1.90
   5  -6   2    8.20    2.50
   5  -6   2    3.00    2.30
   5  -6   2   10.10    2.90
   5  -6   2    0.80    2.10
   5  -6   2    0.60    2.20
   5  -6   2    3.10    1.90
   5  -6   2    5.60    2.60
  -6   6  -2   12.40    3.10
  -6   6  -2    6.30    2.70
  -6   6  -2   13.30    3.20
  -6   6  -2   11.00    2.90
  -6   6  -2    9.70    2.90
   6  -6   2   10.20    2.80
   6  -6   2   12.70    2.50
   6  -6   2   12.20    2.60
   6  -6   2   11.80    3.00
  -7   6  -2   46.60    5.50
  -7   6  -2   44.10    5.50
  -7   6  -2   42.10    5.20
  -7   6  -2   43.10    4.90
  -7   6  -2   49.00    5.20
   7  -6   2   56.19    4.80
   7  -6   2   41.00    5.60
   7  -6   2   44.80    4.40
   7  -6   2   47.80    4.80
  -8   6  -2   17.70    3.90
  -8   6  -2   14.10    3.50
  -8   6  -2   14.00    3.40
  -8   6  -2   20.30    3.50
  -8   6  -2   21.40    3.90
   8  -6   2   25.60    4.10
   8  -6   2   18.20    3.30
  10   5  -2   61.89    6.90
  10   5  -2   62.19    5.80
  10   5  -2   47.90    8.80
  10   5  -2   51.89    6.90
 -10  -5   2   70.89    7.20
 -10  -5   2   70.89    5.40
   9   5  -2   53.29    7.50
   9   5  -2   65.59    5.70
   9   5  -2   57.39    5.60
   9   5  -2   48.00    7.40
   9   5  -2   64.79    5.80
   9   5  -2   61.79    6.60
  -9  -5   2   47.50    4.70
  -9  -5   2   78.29    6.10
  -9  -5   2   74.79    6.60
   8   5  -2   73.69    6.80
   8   5  -2   91.69    7.20
   8   5  -2   80.49    8.20
   8   5  -2   72.99    6.50
   8   5  -2   69.79    6.00
   8   5  -2   83.19    6.20
  -8  -5   2   69.19    5.40
  -8  -5   2   84.59    6.50
  -8  -5   2   77.39    6.60
  -8  -5   2   79.59    5.60
   7   5  -2   44.00    5.10
   7   5  -2   59.39    5.60
   7   5  -2   46.10    5.50
   7   5  -2   40.10    5.10
   7   5  -2   43.40    5.60
   7   5  -2   46.90    5.30
  -7  -5   2   50.19    5.20
  -7  -5   2   49.30    4.50
  -7  -5   2   42.90    4.20
  -7  -5   2   45.40    4.30
  -7  -5   2   45.20    5.20
  -7  -5   2   46.10    5.10
  -7  -5   2   46.30    4.70
   6   5  -2   38.50    4.80
   6   5  -2   36.40    4.70
   6   5  -2   44.20    4.60
   6   5  -2   41.40    4.70
   6   5  -2   44.30    4.10
   6   5  -2   41.30    6.10
   6   5  -2   35.90    4.20
   6   5  -2   43.00    4.80
   6   5  -2   39.30    4.70
  -6  -5   2   48.40    7.50
  -6  -5   2   37.90    4.50
  -6  -5   2   41.90    3.90
  -6  -5   2   42.10    4.00
  -6  -5   2   43.30    4.00
  -6  -5   2   40.40    4.30
  -6  -5   2   43.70    3.90
   5   5  -2   12.60    2.80
   5   5  -2    9.20    2.60
   5   5  -2   11.90    2.50
   5   5  -2   10.70    2.50
   5   5  -2    6.10    2.80
   5   5  -2   11.70    2.40
   5   5  -2   11.70    2.30
   5   5  -2   10.70    2.60
   5   5  -2    9.60    2.40
  -5  -5   2   10.40    2.20
  -5  -5   2    8.00    2.50
  -5  -5   2    8.50    1.80
  -5  -5   2   12.00    2.40
  -5  -5   2    6.70    2.50
  -5  -5   2   11.70    2.40
  -5  -5   2    9.70    2.00
   4   5  -2   11.50    2.20
   4   5  -2   10.30    2.20
   4   5  -2    9.50    1.90
   4   5  -2   14.20    2.30
   4   5  -2    9.60    2.10
   4   5  -2    6.30    2.20
   4   5  -2    7.60    2.60
   4   5  -2   12.20    2.40
  -4  -5   2    9.20    3.30
  -4  -5   2    9.10    1.70
  -4  -5   2   14.10    2.50
  -4  -5   2    9.30    1.60
  -4  -5   2    9.50    2.30
  -4  -5   2    8.80    1.90
  -4  -5   2   11.50    1.90
   3   5  -2   71.19    4.00
   3   5  -2   65.79    4.10
   3   5  -2   60.59    3.70
   3   5  -2   66.79    5.60
   3   5  -2   67.39    4.20
   3   5  -2   63.79    4.20
   3   5  -2   73.39    4.80
   3   5  -2   66.59    3.90
   3   5  -2   65.89    4.20
  -3  -5   2   67.89    4.90
  -3  -5   2   59.79    3.60
  -3  -5   2   64.19    4.20
  -3  -5   2   68.69    3.70
  -3  -5   2   62.79    3.40
   2   5  -2   20.70    2.70
   2   5  -2   21.30    2.50
   2   5  -2   20.10    1.90
   2   5  -2   20.10    2.50
   2   5  -2   19.50    2.60
   2   5  -2   21.00    2.40
   2   5  -2   20.80    2.30
  -2  -5   2   18.10    1.80
  -2  -5   2   23.30    2.60
  -2  -5   2   19.70    2.00
  -2  -5   2   20.10    1.90
  -2  -5   2   20.30    2.40
  -2  -5   2   22.70    2.50
  -2  -5   2   20.70    2.40
   1   5  -2   25.00    2.80
   1   5  -2   20.00    2.30
   1   5  -2   23.20    2.20
   1   5  -2   22.00    2.60
   1   5  -2   23.80    2.30
   1   5  -2   21.40    2.30
   1   5  -2   24.40    2.40
  -1  -5   2   26.50    2.90
  -1  -5   2   19.20    2.50
  -1  -5   2   22.80    2.20
  -1  -5   2   20.60    2.50
  -1  -5   2   23.40    2.10
  -1  -5   2   20.20    1.80
  -1  -5   2   22.90    2.40
  -1  -5   2   22.50    2.20
   0   5  -2  302.17   12.30
   0   5  -2  319.37   12.30
   0   5  -2  339.77   12.50
   0   5  -2  306.07   12.30
   0   5  -2  287.57   12.20
   0   5  -2  278.67   12.70
   0   5  -2  310.37   12.60
   0   5  -2  300.47   12.10
   0   5  -2  306.57   13.10
   0  -5   2  346.27   12.50
   0  -5   2  310.87   12.70
   0  -5   2  332.67   12.10
   0  -5   2  299.07   12.00
   0  -5   2  313.77   12.30
   0  -5   2  304.37   12.40
   0  -5   2  282.87   12.90
  -1   5  -2   99.49    5.00
  -1   5  -2  100.89    5.20
  -1   5  -2  102.39    5.40
  -1   5  -2  101.79    4.80
  -1   5  -2  104.49    5.40
  -1   5  -2   99.49    5.40
  -1   5  -2  102.49    5.30
  -1   5  -2  100.69    5.10
  -1   5  -2  104.99    5.10
   1  -5   2  102.29    4.80
   1  -5   2  105.29    5.00
   1  -5   2  108.29    5.30
   1  -5   2   99.39    4.90
   1  -5   2  102.19    4.90
   1  -5   2  107.29    5.50
  -2   5  -2    1.20    2.40
  -2   5  -2    0.40    1.60
  -2   5  -2    1.40    1.70
  -2   5  -2   -0.20    1.40
  -2   5  -2    2.10    1.60
  -2   5  -2   -0.60    1.40
  -2   5  -2    0.40    1.60
  -2   5  -2    1.60    1.20
  -2   5  -2    0.80    1.40
   2  -5   2    0.80    1.40
   2  -5   2    0.20    1.40
   2  -5   2    0.60    1.40
   2  -5   2    0.20    1.60
   2  -5   2    0.10    1.50
   2  -5   2   -0.40    1.30
   2  -5   2    0.50    1.30
  -3   5  -2  136.99    6.60
  -3   5  -2  143.99    7.40
  -3   5  -2  131.49    7.10
  -3   5  -2  139.49    7.00
  -3   5  -2  143.19    6.80
  -3   5  -2  143.79    7.00
  -3   5  -2  136.59    6.90
  -3   5  -2  133.89    6.90
   3  -5   2  143.79    6.40
   3  -5   2  141.09    6.70
   3  -5   2  137.69    6.90
   3  -5   2  135.59    7.00
   3  -5   2  143.19    6.80
   3  -5   2  141.49    6.60
   3  -5   2  135.49    6.80
   3  -5   2  139.19    7.30
  -4   5  -2   29.70    3.80
  -4   5  -2   22.70    3.50
  -4   5  -2   26.70    3.30
  -4   5  -2   33.50    3.60
  -4   5  -2   27.50    3.80
  -4   5  -2   23.30    3.50
  -4   5  -2   27.10    3.80
  -4   5  -2   34.50    4.00
  -4   5  -2   22.70    4.70
   4  -5   2   26.30    3.70
   4  -5   2   27.20    3.30
   4  -5   2   30.30    3.40
   4  -5   2   28.10    3.20
   4  -5   2   41.60    5.60
   4  -5   2   23.10    3.70
   4  -5   2   33.40    3.70
  -5   5  -2   62.69    5.40
  -5   5  -2   61.39    5.00
  -5   5  -2   61.39    4.80
  -5   5  -2   52.99    5.60
  -5   5  -2   61.19    4.90
  -5   5  -2   58.39    5.10
  -5   5  -2   63.49    5.80
  -5   5  -2   65.59    4.90
   5  -5   2   60.49    4.30
   5  -5   2   56.09    5.20
   5  -5   2   58.59    5.20
   5  -5   2   57.89    5.00
   5  -5   2   63.89    4.60
   5  -5   2   68.69    5.00
  -6   5  -2   36.00    4.70
  -6   5  -2   29.40    4.20
  -6   5  -2   26.30    4.30
   6  -5   2   33.90    4.30
   6  -5   2   45.70    5.10
   6  -5   2   25.90    4.10
   6  -5   2   22.50    3.70
   6  -5   2   28.10    4.20
   6  -5   2   41.70    4.70
   6  -5   2   46.10    4.90
   6  -5   2   37.20    3.70
  -7   5  -2   51.49    5.10
  -7   5  -2   56.39    5.40
  -7   5  -2   56.49    5.60
  -7   5  -2   52.69    5.40
   7  -5   2   57.89    5.30
   7  -5   2   55.39    4.90
   7  -5   2   55.89    4.60
  -8   5  -2   18.60    3.70
  -8   5  -2   10.60    3.10
  -8   5  -2   19.80    3.60
  -8   5  -2   21.00    4.30
   8  -5   2   16.90    3.00
   8  -5   2   16.70    3.20
   8  -5   2   22.10    3.80
  10   4  -2    6.40    2.60
  10   4  -2    8.00    2.70
  10   4  -2    0.20    3.20
  10   4  -2    2.70    4.00
 -10  -4   2   10.60    3.30
 -10  -4   2    4.70    2.50
   9   4  -2    1.10    3.20
   9   4  -2   -2.70    3.70
   9   4  -2    0.10    3.60
   9   4  -2    2.60    2.70
   9   4  -2    4.40    2.70
   9   4  -2    4.10    2.50
  -9  -4   2    9.70    4.60
  -9  -4   2    5.40    3.00
  -9  -4   2   -1.60    2.20
  -9  -4   2    3.90    2.50
   8   4  -2   17.00    3.80
   8   4  -2   23.80    4.10
   8   4  -2   19.40    3.70
   8   4  -2   22.80    4.00
   8   4  -2   19.00    4.10
   8   4  -2   25.30    3.80
  -8  -4   2   19.40    2.90
  -8  -4   2   22.00    4.10
  -8  -4   2   22.20    3.10
  -8  -4   2   27.40    3.90
  -8  -4   2   24.90    4.10
  -8  -4   2   22.80    3.30
   7   4  -2  119.39    7.70
   7   4  -2  113.39    7.60
   7   4  -2  130.29    7.60
   7   4  -2  138.49    7.50
   7   4  -2  127.59    7.90
   7   4  -2  123.19    7.50
   7   4  -2  127.09    9.10
   7   4  -2  147.49    7.70
  -7  -4   2  131.39   13.60
  -7  -4   2  137.49    7.00
  -7  -4   2  131.99    7.60
  -7  -4   2  125.79    7.00
  -7  -4   2  118.19    7.60
  -7  -4   2  125.79    7.50
  -7  -4   2  119.09    6.60
   6   4  -2   17.20    3.30
   6   4  -2   21.00    3.40
   6   4  -2   13.40    2.90
   6   4  -2   21.20    3.50
   6   4  -2   20.30    3.20
   6   4  -2   13.40    3.10
   6   4  -2   20.90    2.90
   6   4  -2   29.30    4.30
   6   4  -2   16.30    3.20
  -6  -4   2   24.50    3.70
  -6  -4   2   19.70    3.50
  -6  -4   2   16.90    2.80
  -6  -4   2   17.50    2.50
  -6  -4   2   16.40    3.00
  -6  -4   2   16.70    3.70
  -6  -4   2   25.10    3.50
   5   4  -2   14.40    2.80
   5   4  -2   13.00    3.00
   5   4  -2   16.80    2.70
   5   4  -2   11.80    2.70
   5   4  -2   12.30    2.40
   5   4  -2   15.00    4.40
   5   4  -2   15.40    2.30
   5   4  -2   11.80    2.40
   5   4  -2   12.60    2.50
  -5  -4   2   14.10    2.80
  -5  -4   2   13.40    2.50
  -5  -4   2   12.50    2.00
  -5  -4   2   15.20    2.20
  -5  -4   2   15.60    2.60
  -5  -4   2   13.50    2.30
   4   4  -2    3.00    1.50
   4   4  -2    1.80    1.70
   4   4  -2    2.20    1.80
   4   4  -2    1.30    1.70
   4   4  -2   -0.90    1.40
   4   4  -2    2.30    1.60
   4   4  -2    1.20    1.60
   4   4  -2    1.80    1.50
   4   4  -2    3.10    1.90
  -4  -4   2    1.20    1.40
  -4  -4   2   -0.20    1.30
  -4  -4   2    3.60    1.40
  -4  -4   2    1.50    1.20
  -4  -4   2    1.70    1.80
  -4  -4   2    2.80    1.50
  -4  -4   2    3.10    2.20
   3   4  -2   22.40    2.60
   3   4  -2   18.80    2.50
   3   4  -2   23.30    3.80
   3   4  -2   18.10    2.20
   3   4  -2   21.60    2.50
   3   4  -2   20.10    2.60
   3   4  -2   22.40    2.70
  -3  -4   2   17.90    2.10
  -3  -4   2   21.20    2.40
  -3  -4   2   19.90    1.90
  -3  -4   2   13.60    2.10
   2   4  -2    2.20    1.30
   2   4  -2   -1.80    1.00
   2   4  -2   -0.10    1.20
   2   4  -2    1.20    1.10
   2   4  -2    0.30    1.40
   2   4  -2    1.20    1.20
   2   4  -2    1.70    1.80
  -2  -4   2    0.90    1.10
  -2  -4   2    0.40    1.20
  -2  -4   2    0.50    1.20
  -2  -4   2    0.40    0.90
  -2  -4   2    0.60    1.40
  -2  -4   2    1.20    1.10
  -2  -4   2   -0.20    1.00
   1   4  -2 2626.64   93.39
   1   4  -2 2459.95   93.29
  -1  -4   2 2444.06   93.09
  -1  -4   2 2506.15   93.29
  -1  -4   2 2451.65   93.29
  -1  -4   2 2536.65   93.39
  -1  -4   2 2537.25   92.99
  -1  -4   2 2637.14   93.49
   0   4  -2 2159.38   84.49
   0   4  -2 2095.09   85.09
   0   4  -2 2216.98   84.59
   0   4  -2 2304.97   84.59
   0   4  -2 2236.78   84.59
   0   4  -2 2415.06   85.49
   0   4  -2 2464.35   84.69
   0   4  -2 2320.27   84.89
   0  -4   2 2284.37   84.99
   0  -4   2 2274.67   84.69
   0  -4   2 2338.97   84.59
   0  -4   2 2293.77   84.59
   0  -4   2 2234.08   84.49
   0  -4   2 2278.57   84.39
   0  -4   2 2393.36   84.39
  -1   4  -2    0.50    1.30
  -1   4  -2    2.00    1.30
  -1   4  -2    2.70    1.60
  -1   4  -2    1.10    1.20
  -1   4  -2    0.70    1.30
  -1   4  -2    3.80    1.60
  -1   4  -2    1.40    1.20
  -1   4  -2    2.50    1.20
  -1   4  -2    3.10    1.30
   1  -4   2    3.40    1.50
   1  -4   2    1.20    1.20
   1  -4   2    2.30    1.30
   1  -4   2    2.50    1.30
   1  -4   2    1.70    1.20
   1  -4   2    3.90    1.30
  -2   4  -2   14.00    1.80
  -2   4  -2   16.20    2.20
  -2   4  -2   14.30    2.00
  -2   4  -2   14.00    2.10
  -2   4  -2   18.60    2.20
  -2   4  -2   11.70    1.90
  -2   4  -2   13.20    1.70
   2  -4   2   15.40    1.90
   2  -4   2   15.00    1.90
   2  -4   2   13.60    2.00
   2  -4   2   17.00    1.90
   2  -4   2   14.20    2.00
   2  -4   2   13.30    1.60
   2  -4   2   15.20    1.90
   2  -4   2   14.80    1.90
   3  -4   2   47.30    3.60
  -4   4  -2   17.70    2.70
  -4   4  -2   16.50    2.90
  -4   4  -2   16.70    2.60
  -4   4  -2   16.30    2.60
  -4   4  -2   17.00    2.40
  -4   4  -2   16.90    2.80
  -4   4  -2   16.30    2.50
  -4   4  -2   12.90    2.50
   4  -4   2   15.90    2.10
   4  -4   2   13.60    2.30
   4  -4   2   15.70    2.60
   4  -4   2   15.20    2.80
   4  -4   2   16.60    2.90
   4  -4   2   19.00    2.90
   4  -4   2   14.30    2.30
  -5   4  -2  562.74   22.30
  -5   4  -2  534.15   22.80
  -5   4  -2  554.04   22.10
  -5   4  -2  544.75   22.30
  -5   4  -2  546.15   22.00
  -5   4  -2  533.95   22.40
  -5   4  -2  562.24   22.80
  -5   4  -2  559.84   22.20
   5  -4   2  567.74   21.60
   5  -4   2  539.75   22.80
   5  -4   2  561.74   22.40
   5  -4   2  572.84   22.20
   5  -4   2  536.85   22.30
   5  -4   2  549.54   22.20
   5  -4   2  567.84   22.00
  -6   4  -2  151.28    8.20
  -6   4  -2  146.39    8.30
  -6   4  -2  153.48    8.70
  -6   4  -2  171.68    9.30
  -6   4  -2  151.88    7.90
  -6   4  -2  143.59   10.00
  -6   4  -2  141.79    8.10
   6  -4   2  145.89    8.20
   6  -4   2  152.48    8.40
   6  -4   2  151.08    7.80
   6  -4   2  148.29    8.30
   6  -4   2  158.58    7.80
   6  -4   2  148.79    7.30
  -7   4  -2    7.50    3.80
  -7   4  -2    1.50    2.40
  -7   4  -2    0.70    2.80
  -7   4  -2    1.60    2.10
  -7   4  -2    5.50    3.40
  -7   4  -2    1.30    2.60
   7  -4   2    2.10    2.10
   7  -4   2    0.80    2.50
   7  -4   2    7.60    3.00
  -8   4  -2   32.60    5.00
  -8   4  -2   33.50    4.50
  -8   4  -2   32.70    4.40
  -8   4  -2   24.00    3.90
   8  -4   2   26.20    4.10
   8  -4   2   32.10    3.80
   8  -4   2   27.10    4.40
  10   3  -2   39.80    4.80
  10   3  -2   45.90    4.90
  10   3  -2   38.80    5.50
  10   3  -2   39.10    5.90
  10   3  -2   50.69    6.90
 -10  -3   2   41.40    5.40
 -10  -3   2   30.10    4.70
   9   3  -2  174.98   10.40
   9   3  -2  172.18    9.60
   9   3  -2  161.58   10.90
   9   3  -2  174.78    9.30
   9   3  -2  170.58    9.10
  -9  -3   2  189.18    9.20
  -9  -3   2  149.19    8.70
  -9  -3   2  198.08   10.20
  -9  -3   2  171.08    9.90
   8   3  -2    7.00    3.10
   8   3  -2    9.20    3.10
   8   3  -2   10.00    3.10
   8   3  -2   16.80    3.70
   8   3  -2   11.90    3.50
   8   3  -2   11.90    3.90
   8   3  -2    9.60    3.50
  -8  -3   2   12.00    3.00
  -8  -3   2   11.90    3.60
  -8  -3   2   12.40    3.30
  -8  -3   2   13.20    3.90
  -8  -3   2   12.80    4.40
  -8  -3   2   11.30    2.80
  -8  -3   2   17.60    2.70
  -8  -3   2    9.00    2.60
   7   3  -2   27.40    5.80
   7   3  -2   38.40    5.10
   7   3  -2   28.60    3.80
   7   3  -2   24.80    3.70
   7   3  -2   32.20    4.80
   7   3  -2   23.00    3.60
   7   3  -2   25.20    4.40
  -7  -3   2   22.30    3.30
  -7  -3   2   24.50    3.90
  -7  -3   2   23.90    3.10
  -7  -3   2   40.80    7.20
  -7  -3   2   28.40    3.90
  -7  -3   2   28.60    3.90
  -7  -3   2   27.90    3.70
   6   3  -2  293.47   12.60
   6   3  -2  290.67   14.00
   6   3  -2  283.27   12.60
   6   3  -2  280.57   12.40
   6   3  -2  264.47   12.60
   6   3  -2  287.07   12.30
   6   3  -2  274.67   12.40
   6   3  -2  281.47   12.70
  -6  -3   2  288.87   12.30
  -6  -3   2  280.27   12.30
  -6  -3   2  279.17   12.60
  -6  -3   2  286.77   12.50
  -6  -3   2  293.47   12.10
  -6  -3   2  291.47   12.60
  -6  -3   2  280.97   14.00
   5   3  -2   94.29    5.50
   5   3  -2   93.29    5.40
   5   3  -2   93.59    5.60
   5   3  -2   95.09    5.50
   5   3  -2   96.89    4.90
   5   3  -2   91.39    5.40
   5   3  -2   87.19    5.60
   5   3  -2   92.59    6.60
  -5  -3   2   96.29    5.30
  -5  -3   2   99.19    4.90
  -5  -3   2   96.39    5.50
  -5  -3   2   93.89    5.10
  -5  -3   2   95.39    5.10
  -5  -3   2   85.79    5.40
  -5  -3   2   91.79    6.70
  -5  -3   2   99.39    5.10
   4   3  -2   18.00    2.60
   4   3  -2   19.50    2.80
   4   3  -2   19.40    2.60
   4   3  -2   28.20    3.00
   4   3  -2   20.20    2.70
   4   3  -2   22.20    2.80
   4   3  -2   23.10    3.90
  -4  -3   2   20.40    2.40
  -4  -3   2   20.40    2.40
  -4  -3   2   20.40    2.40
  -4  -3   2   21.10    4.00
  -4  -3   2   17.90    2.50
  -4  -3   2   20.80    2.80
  -4  -3   2   19.60    2.70
  -4  -3   2   20.60    2.30
   3   3  -2   77.39    3.90
   3   3  -2   78.49    4.20
   3   3  -2   60.29    3.80
  -3  -3   2   59.29    3.90
  -3  -3   2   69.89    3.40
  -3  -3   2   73.59    3.70
   2   3  -2 1802.02   67.09
   2   3  -2 1801.72   66.99
   2   3  -2 1748.82   66.99
   2   3  -2 1803.62   66.99
   2   3  -2 1856.41   67.09
   2   3  -2 1785.62   68.19
   2   3  -2 1854.91   67.19
   2   3  -2 1832.92   67.09
  -2  -3   2 1746.53   66.99
  -2  -3   2 1799.12   66.89
  -2  -3   2 1851.71   67.09
  -2  -3   2 1801.52   66.79
  -2  -3   2 1825.02   67.09
   1   3  -2   43.20    2.70
   1   3  -2   39.20    2.40
   1   3  -2   40.60    2.40
   1   3  -2   39.00    2.50
   1   3  -2   37.10    2.50
   1   3  -2   39.40    2.70
   1   3  -2   37.80    2.40
   1   3  -2   37.40    2.20
  -1  -3   2   35.10    2.60
  -1  -3   2   38.30    2.60
  -1  -3   2   37.10    2.20
  -1  -3   2   34.90    2.40
  -1  -3   2   34.80    2.20
  -1  -3   2   37.90    2.50
   0   3  -2  222.28    8.80
   0   3  -2  219.98    8.50
   0   3  -2  224.98    9.00
   0   3  -2  234.48    8.60
   0   3  -2  217.78    8.50
   0   3  -2  205.58    8.50
   0   3  -2  211.08    8.80
   0   3  -2  219.48    8.50
   0  -3   2  216.78    8.50
   0  -3   2  221.28    8.80
   0  -3   2  218.78    8.50
   0  -3   2  208.98    8.60
   0  -3   2  201.78    8.40
   0  -3   2  198.18    8.40
   0  -3   2  221.68    8.40
  -1   3  -2  753.62   28.90
  -1   3  -2  776.12   29.10
  -1   3  -2  757.52   28.90
  -1   3  -2  766.42   28.90
  -1   3  -2  797.82   29.30
  -1   3  -2  776.92   28.80
  -1   3  -2  774.42   28.90
  -1   3  -2  775.72   28.90
  -1   3  -2  780.62   29.10
   1  -3   2  775.92   28.90
   1  -3   2  795.92   29.40
   1  -3   2  743.03   28.90
   1  -3   2  768.92   28.80
   1  -3   2  763.62   28.70
   1  -3   2  743.23   28.90
  -2   3  -2  118.79    5.60
  -2   3  -2  125.79    5.40
  -2   3  -2  116.19    5.50
  -2   3  -2  127.49    5.70
  -2   3  -2  130.99    7.40
   2  -3   2  113.89    5.70
   2  -3   2  130.79    5.60
   2  -3   2  129.89    5.30
   2  -3   2  129.29    5.70
   2  -3   2  121.99    5.60
   2  -3   2  124.49    5.60
   2  -3   2  124.49    6.00
   2  -3   2  121.99    5.60
  -3   3  -2  433.56   16.70
  -3   3  -2  416.36   17.10
  -3   3  -2  401.26   16.60
  -3   3  -2  439.26   17.20
  -3   3  -2  415.76   16.80
  -3   3  -2  427.06   16.50
  -3   3  -2  437.86   16.80
  -3   3  -2  424.26   16.70
   3  -3   2  422.46   16.70
   3  -3   2  433.26   16.70
   3  -3   2  435.06   16.30
   3  -3   2  417.76   16.80
   3  -3   2  409.46   16.70
   3  -3   2  415.06   17.10
   3  -3   2  426.76   16.60
   3  -3   2  422.06   16.60
  -4   3  -2   18.30    3.30
  -4   3  -2   18.10    2.30
  -4   3  -2   22.70    2.70
  -4   3  -2   20.60    2.70
  -4   3  -2   23.40    2.70
  -4   3  -2   17.60    2.90
  -4   3  -2   26.80    3.10
  -4   3  -2   19.40    2.40
   4  -3   2   16.30    2.50
   4  -3   2   18.40    2.30
   4  -3   2   21.50    2.60
   4  -3   2   24.50    3.10
   4  -3   2   21.50    2.70
   4  -3   2   18.20    2.60
   4  -3   2   23.40    3.00
   4  -3   2   19.60    2.60
  -5   3  -2   -1.60    1.80
  -5   3  -2    0.30    1.70
  -5   3  -2   -1.60    1.70
  -5   3  -2   -3.50    1.80
  -5   3  -2    1.00    1.70
  -5   3  -2    0.10    1.90
  -5   3  -2    1.00    2.20
  -5   3  -2   -1.30    1.80
   5  -3   2   -0.20    1.90
   5  -3   2   -0.40    2.10
   5  -3   2   -1.00    1.60
   5  -3   2    1.90    1.60
   5  -3   2   -1.50    1.90
   5  -3   2   -2.20    2.00
   5  -3   2   -0.80    1.80
   5  -3   2   -2.00    1.50
  -6   3  -2   29.70    4.20
  -6   3  -2   25.40    3.90
  -6   3  -2   20.90    3.90
  -6   3  -2   21.10    3.20
  -6   3  -2   21.20    3.20
  -6   3  -2   22.20    3.50
  -6   3  -2   17.20    3.20
  -6   3  -2   19.20    3.20
   6  -3   2   16.50    2.90
   6  -3   2   20.10    3.30
   6  -3   2   24.30    3.70
   6  -3   2   12.20    2.30
   6  -3   2   19.50    2.60
   6  -3   2   19.60    2.90
   6  -3   2   18.30    3.40
  -7   3  -2   44.80    6.30
  -7   3  -2   32.60    5.70
  -7   3  -2   32.50    4.20
  -7   3  -2   35.10    4.50
  -7   3  -2   27.40    5.10
  -7   3  -2   34.70    4.20
  -7   3  -2   42.80    7.60
  -7   3  -2   50.89    5.30
   7  -3   2   46.00    8.20
   7  -3   2   30.20    4.00
   7  -3   2   39.00    4.90
   7  -3   2   32.80    3.70
   7  -3   2   32.90    4.10
   7  -3   2   37.60    4.10
  -8   3  -2   29.50    4.60
  -8   3  -2   19.70    3.20
  -8   3  -2   25.30    3.90
  -8   3  -2   27.80    4.10
   8  -3   2   25.50    4.00
   8  -3   2   22.90    3.70
   8  -3   2   23.60    3.70
   8  -3   2   28.20    4.50
   8  -3   2   30.60    4.30
  -9   3  -2    7.00    2.90
  -9   3  -2    8.50    3.20
  -9   3  -2    6.40    2.90
  -9   3  -2   14.00    3.30
   9  -3   2    7.70    2.80
   9  -3   2   10.70    2.90
   9  -3   2    7.30    2.50
  10   2  -2   36.60    5.30
  10   2  -2   43.00    6.60
  10   2  -2   33.00    5.10
  10   2  -2   40.90    5.10
  10   2  -2   45.60    5.00
 -10  -2   2   37.60    4.90
 -10  -2   2   40.70    5.70
 -10  -2   2   31.50    3.90
 -10  -2   2   50.19    5.30
   9   2  -2    2.30    2.20
   9   2  -2    2.30    3.90
   9   2  -2    2.30    2.80
   9   2  -2   -1.20    2.50
   9   2  -2   -2.70    3.10
   9   2  -2    7.70    2.80
   9   2  -2    0.20    3.00
  -9  -2   2    4.10    2.50
  -9  -2   2   -0.60    1.60
  -9  -2   2    3.80    2.90
  -9  -2   2    3.60    2.40
  -9  -2   2    3.00    2.40
   8   2  -2   33.00    5.90
   8   2  -2   25.50    3.60
   8   2  -2   24.50    3.90
   8   2  -2   30.00    4.00
   8   2  -2   33.00    4.80
   8   2  -2   29.70    4.30
   8   2  -2   28.80    4.30
   8   2  -2   42.20    5.10
  -8  -2   2   30.50    3.50
  -8  -2   2   34.00    5.80
  -8  -2   2   29.10    4.10
  -8  -2   2   27.50    3.90
  -8  -2   2   32.50    4.40
  -8  -2   2   29.60    4.00
  -8  -2   2   25.40    4.60
  -8  -2   2   30.70    4.30
   7   2  -2   16.40    3.10
   7   2  -2   13.30    2.90
   7   2  -2   15.60    3.60
   7   2  -2   20.20    3.40
   7   2  -2   13.40    2.80
   7   2  -2   15.40    3.10
   7   2  -2   14.30    2.80
   7   2  -2   11.80    3.10
  -7  -2   2   19.40    2.60
  -7  -2   2   13.90    2.70
  -7  -2   2   17.10    3.00
  -7  -2   2   15.40    3.30
  -7  -2   2   16.40    2.70
  -7  -2   2   16.40    3.00
   6   2  -2   30.50    3.70
   6   2  -2   30.00    4.90
   6   2  -2   29.70    3.30
   6   2  -2   26.80    4.00
   6   2  -2   30.90    3.80
   6   2  -2   29.20    3.70
   6   2  -2   27.10    3.70
   6   2  -2   26.70    4.20
  -6  -2   2   35.20    3.80
  -6  -2   2   42.10    3.90
  -6  -2   2   31.40    3.00
  -6  -2   2   23.40    3.50
  -6  -2   2   26.70    3.50
  -6  -2   2   29.00    3.80
  -6  -2   2   28.70    3.40
  -6  -2   2   28.30    5.30
   5   2  -2  235.28   10.50
   5   2  -2  234.48   10.40
   5   2  -2  240.78   11.60
   5   2  -2  244.08   10.60
   5   2  -2  240.38   10.50
   5   2  -2  239.08   11.00
  -5  -2   2  235.88   11.70
  -5  -2   2  229.68   10.50
  -5  -2   2  243.78   10.50
  -5  -2   2  245.08    9.90
  -5  -2   2  243.68   10.30
  -5  -2   2  242.98   10.40
  -5  -2   2  244.98   10.20
  -5  -2   2  234.88   10.10
   4   2  -2  320.27   12.90
   4   2  -2  329.27   12.40
   4   2  -2  320.37   13.20
   4   2  -2  291.97   12.70
   4   2  -2  304.87   13.20
   4   2  -2  316.57   12.90
   4   2  -2  325.07   13.80
   4   2  -2  310.47   12.90
   4   2  -2  316.97   12.80
  -4  -2   2  308.27   13.90
  -4  -2   2  323.37   12.60
  -4  -2   2  311.97   12.90
  -4  -2   2  330.67   12.40
  -4  -2   2  314.47   12.90
  -4  -2   2  310.67   12.70
  -4  -2   2  311.97   12.80
  -4  -2   2  305.37   12.50
   3   2  -2   47.70    3.40
   3   2  -2   40.40    3.30
   3   2  -2   42.30    3.10
   3   2  -2   48.60    2.90
   3   2  -2   49.10    3.10
   3   2  -2   45.30    3.20
   3   2  -2   44.50    3.00
   3   2  -2   48.00    4.30
   3   2  -2   39.10    3.30
  -3  -2   2   43.50    4.20
  -3  -2   2   41.70    2.90
  -3  -2   2   44.80    2.90
  -3  -2   2   48.80    3.00
  -3  -2   2   42.50    3.10
  -3  -2   2   46.90    2.80
  -3  -2   2   44.60    3.10
  -3  -2   2   43.40    3.30
   2   2  -2 1131.79   44.40
   2   2  -2 1142.09   45.30
   2   2  -2 1186.48   44.40
   2   2  -2 1211.08   44.50
   2   2  -2 1205.78   44.50
   2   2  -2 1189.58   44.50
   2   2  -2 1286.87   44.80
  -2  -2   2 1190.58   44.20
  -2  -2   2 1191.28   44.50
  -2  -2   2 1204.48   44.40
  -2  -2   2 1221.08   44.60
  -2  -2   2 1193.48   44.50
  -2  -2   2 1184.08   44.20
   1   2  -2 1029.30   39.20
   1   2  -2 1094.49   39.20
   1   2  -2 1023.30   39.20
   1   2  -2 1037.30   39.20
   1   2  -2 1029.70   39.20
  -1  -2   2 1146.49   39.30
  -1  -2   2  954.70   39.10
  -1  -2   2 1078.89   39.20
  -1  -2   2 1130.09   39.50
   0   2  -2  791.72   30.60
   0   2  -2  768.82   30.60
   0   2  -2  866.91   30.90
   0   2  -2  823.42   30.90
   0   2  -2  870.91   30.70
   0   2  -2  792.62   30.60
   0   2  -2  821.72   30.60
   0  -2   2  854.81   30.60
   0  -2   2  890.31   31.00
   0  -2   2  804.32   30.60
   0  -2   2  809.42   30.60
  -1   2  -2   55.79    2.70
  -1   2  -2   54.19    2.70
  -1   2  -2   54.79    2.80
  -1   2  -2   56.39    2.70
  -1   2  -2   56.89    3.10
  -1   2  -2   56.49    2.60
   1  -2   2   55.09    2.60
   1  -2   2   54.29    2.80
   1  -2   2   64.89    2.90
   1  -2   2   57.39    2.60
   1  -2   2   59.39    2.70
   1  -2   2   56.99    2.50
   1  -2   2   55.09    2.70
   1  -2   2   56.99    3.00
  -2   2  -2 2011.80   73.79
  -2   2  -2 2002.90   73.39
  -2   2  -2 1896.91   73.39
   2  -2   2 2007.80   73.79
  -3   2  -2  300.67   13.00
  -3   2  -2  323.77   13.40
  -3   2  -2  337.07   12.70
  -3   2  -2  322.67   13.30
  -3   2  -2  320.37   12.90
  -3   2  -2  315.87   12.90
  -3   2  -2  341.07   13.00
  -3   2  -2  327.57   14.20
  -3   2  -2  333.37   13.30
   3  -2   2  316.67   12.90
   3  -2   2  320.67   12.80
   3  -2   2  319.57   13.00
   3  -2   2  308.57   13.20
   3  -2   2  324.97   12.60
   3  -2   2  318.77   12.90
   3  -2   2  325.77   12.90
   3  -2   2  322.47   13.00
  -4   2  -2   50.29    3.60
  -4   2  -2   44.10    3.30
  -4   2  -2   44.70    3.40
  -4   2  -2   48.50    3.50
  -4   2  -2   47.50    3.30
  -4   2  -2   47.90    3.60
  -4   2  -2   48.70    3.90
  -4   2  -2   43.00    3.50
   4  -2   2   50.09    3.00
   4  -2   2   49.90    3.50
   4  -2   2   44.90    3.70
   4  -2   2   50.29    3.40
   4  -2   2   47.50    3.70
   4  -2   2   47.40    3.50
   4  -2   2   46.70    3.30
   4  -2   2   44.40    3.50
  -5   2  -2    6.60    1.80
  -5   2  -2    8.50    2.00
  -5   2  -2    5.80    1.90
  -5   2  -2    8.30    2.40
  -5   2  -2    8.40    2.30
  -5   2  -2    5.10    2.00
  -5   2  -2    8.20    2.30
  -5   2  -2    9.10    2.20
   5  -2   2    5.60    2.00
   5  -2   2    7.10    2.30
   5  -2   2    8.50    2.00
   5  -2   2    5.60    1.60
   5  -2   2    5.70    2.10
   5  -2   2    8.10    2.10
   5  -2   2    7.30    2.00
  -6   2  -2   44.70    5.00
  -6   2  -2   62.09    5.00
  -6   2  -2   49.00    4.40
  -6   2  -2   52.69    4.40
  -6   2  -2   50.79    4.70
  -6   2  -2   49.30    4.90
  -6   2  -2   53.89    4.40
  -6   2  -2   53.09    5.10
   6  -2   2   53.79    5.00
   6  -2   2   47.70    4.30
   6  -2   2   45.80    4.60
   6  -2   2   49.00    4.40
   6  -2   2   47.60    4.10
   6  -2   2   50.99    3.90
   6  -2   2   49.90    4.60
   6  -2   2   47.80    4.20
  -7   2  -2   27.00    4.80
  -7   2  -2   11.30    3.00
  -7   2  -2   15.80    2.90
  -7   2  -2   15.10    2.80
  -7   2  -2   15.00    3.00
  -7   2  -2   12.80    3.20
   7  -2   2   17.90    3.50
   7  -2   2   15.40    3.00
   7  -2   2   14.50    2.80
   7  -2   2   16.50    3.30
   7  -2   2   15.20    2.50
   7  -2   2   19.00    3.30
   7  -2   2   15.60    3.00
  -8   2  -2  222.68   11.10
  -8   2  -2  212.28   10.90
  -8   2  -2  222.88   11.20
  -8   2  -2  242.28   14.20
  -8   2  -2  212.68   12.50
  -8   2  -2  212.28   10.90
  -8   2  -2  246.58   12.00
   8  -2   2  223.38   11.10
   8  -2   2  216.88   11.30
   8  -2   2  212.28   10.90
   8  -2   2  208.88   11.00
   8  -2   2  256.07   12.10
   8  -2   2  212.28   10.10
   8  -2   2  216.18   10.70
  -9   2  -2    8.20    2.70
  -9   2  -2   12.10    3.30
  -9   2  -2   11.50    3.30
  -9   2  -2   13.60    3.30
   9  -2   2   11.00    2.60
   9  -2   2   10.90    3.40
   9  -2   2   11.20    2.90
 -10   2  -2   14.30    5.70
 -10   2  -2    5.20    2.70
 -10   2  -2    8.60    3.00
 -10   2  -2    9.20    3.20
  10  -2   2   13.50    3.60
  10  -2   2    3.80    2.60
  10  -2   2    8.70    3.00
  10   1  -2    9.70    3.30
  10   1  -2    3.70    2.90
  10   1  -2   16.40    3.80
  10   1  -2    6.50    2.80
  10   1  -2    8.10    3.40
 -10  -1   2    9.30    3.00
 -10  -1   2    5.70    2.30
 -10  -1   2    5.20    2.30
 -10  -1   2    6.30    3.20
 -10  -1   2   10.00    2.80
   9   1  -2   75.49    6.00
   9   1  -2   68.99    5.70
   9   1  -2   54.09    7.40
   9   1  -2   66.69    7.00
   9   1  -2   77.39    7.10
   9   1  -2   68.79    5.60
  -9  -1   2   68.99    6.00
  -9  -1   2   60.69    5.60
  -9  -1   2   61.59    6.30
  -9  -1   2   64.89    4.70
  -9  -1   2   65.79    5.60
  -9  -1   2   54.69    5.20
   8   1  -2   31.00    7.60
   8   1  -2   26.40    3.90
   8   1  -2   30.10    4.30
   8   1  -2   20.70    3.70
   8   1  -2   29.70    4.80
   8   1  -2   25.70    3.90
   8   1  -2   31.70    4.30
   8   1  -2   31.50    5.20
   8   1  -2   31.90    6.00
  -8  -1   2   26.00    3.30
  -8  -1   2   19.40    4.20
  -8  -1   2   28.50    4.00
  -8  -1   2   27.20    3.30
  -8  -1   2   32.60    4.30
  -8  -1   2   27.20    4.20
  -8  -1   2   24.20    3.40
  -8  -1   2   31.60    4.80
   7   1  -2    8.40    3.10
   7   1  -2   10.80    3.10
   7   1  -2    5.40    2.40
   7   1  -2    9.40    2.70
   7   1  -2   10.70    3.20
   7   1  -2    8.90    2.80
   7   1  -2    5.40    2.50
   7   1  -2   10.10    2.90
  -7  -1   2    9.30    2.60
  -7  -1   2    8.60    2.60
  -7  -1   2    6.20    2.40
  -7  -1   2    8.50    2.40
  -7  -1   2    8.20    2.10
  -7  -1   2    4.70    2.80
  -7  -1   2    9.80    1.90
   6   1  -2   85.69    5.90
   6   1  -2   98.09    6.70
   6   1  -2   92.29    6.00
   6   1  -2   89.09    5.50
   6   1  -2   93.69    4.70
   6   1  -2   84.19    5.50
   6   1  -2  102.59    5.80
   6   1  -2   89.79    5.90
   6   1  -2   95.69    6.30
  -6  -1   2   86.19    5.50
  -6  -1   2   90.29    5.50
  -6  -1   2   88.29    5.30
  -6  -1   2  102.39    4.70
  -6  -1   2   91.79    5.80
  -6  -1   2  101.29    5.00
  -6  -1   2   91.29    7.10
  -6  -1   2   88.19    5.80
  -6  -1   2   92.29    5.40
   5   1  -2  191.98    8.70
   5   1  -2  192.28    8.00
   5   1  -2  188.98    8.80
   5   1  -2  185.58    9.10
   5   1  -2  198.48    9.70
   5   1  -2  227.08   10.10
   5   1  -2  190.28    9.00
   5   1  -2  192.98    8.90
   5   1  -2  194.38    8.70
  -5  -1   2  198.28    9.60
  -5  -1   2  189.48    8.50
  -5  -1   2  195.98    8.70
  -5  -1   2  192.18    8.80
  -5  -1   2  181.88    8.80
  -5  -1   2  196.08    8.20
  -5  -1   2  183.78    9.80
  -5  -1   2  202.28    8.60
  -5  -1   2  202.68    8.00
   4   1  -2    2.90    1.80
   4   1  -2    2.30    1.50
   4   1  -2    2.70    0.80
   4   1  -2    1.60    1.50
   4   1  -2    0.30    1.40
   4   1  -2    1.30    1.50
   4   1  -2    3.30    1.90
   4   1  -2    3.70    1.50
  -4  -1   2    2.40    1.50
  -4  -1   2    2.60    1.40
  -4  -1   2    4.30    0.90
  -4  -1   2    3.00    1.60
  -4  -1   2    1.10    1.20
  -4  -1   2    1.50    1.20
  -4  -1   2    2.90    1.70
  -4  -1   2    4.30    1.30
  -4  -1   2    2.50    1.40
   3   1  -2  766.02   27.40
   3   1  -2  757.32   27.80
   3   1  -2  736.43   27.80
   3   1  -2  696.23   27.60
   3   1  -2  735.63   27.90
   3   1  -2  713.13   27.70
   3   1  -2  732.93   27.70
   3   1  -2  735.03   28.50
  -3  -1   2  738.63   27.70
  -3  -1   2  715.43   27.80
  -3  -1   2  735.13   27.40
  -3  -1   2  745.83   27.80
  -3  -1   2  754.52   27.60
  -3  -1   2  712.83   28.50
  -3  -1   2  702.23   27.60
  -3  -1   2  731.93   27.60
   2   1  -2   -0.60    0.90
   2   1  -2    0.40    0.80
   2   1  -2    0.60    0.80
   2   1  -2    0.80    0.80
   2   1  -2    0.10    0.80
   2   1  -2   -0.30    1.00
   2   1  -2    0.60    1.10
   2   1  -2    0.90    0.90
  -2  -1   2    0.40    1.00
  -2  -1   2   -0.20    0.90
  -2  -1   2    0.70    0.80
  -2  -1   2    0.50    0.70
  -2  -1   2   -0.40    0.80
  -2  -1   2    0.90    0.70
  -2  -1   2    1.30    0.70
   1   1  -2    7.80    0.90
   1   1  -2    9.30    0.90
   1   1  -2    8.50    1.10
   1   1  -2    6.80    0.90
   1   1  -2    8.90    1.90
   1   1  -2    7.20    0.90
   1   1  -2    8.50    1.10
  -1  -1   2    8.20    1.10
  -1  -1   2    8.80    0.90
  -1  -1   2    9.80    1.20
  -1  -1   2    6.10    0.90
   0   1  -2 1092.29   40.60
   0  -1   2 1098.89   40.60
  -1   1  -2  132.59    5.30
  -1   1  -2  126.99    5.20
  -1   1  -2  128.69    5.00
  -1   1  -2  126.39    5.10
  -1   1  -2  124.79    5.10
  -1   1  -2  131.89    5.50
  -1   1  -2  125.79    5.20
  -1   1  -2  126.09    5.20
   1  -1   2  133.89    5.00
   1  -1   2  132.49    5.50
   1  -1   2  133.49    5.10
   1  -1   2  130.99    5.20
   1  -1   2  126.89    5.20
   1  -1   2  142.29    5.10
   1  -1   2  126.29    5.20
   1  -1   2  131.49    5.10
  -2   1  -2   -0.50    0.70
  -2   1  -2   -0.90    0.90
  -2   1  -2    0.10    1.00
  -2   1  -2    0.20    0.80
  -2   1  -2   -0.20    0.70
  -2   1  -2    0.40    0.80
  -2   1  -2   -0.40    0.80
  -2   1  -2    1.90    0.90
  -2   1  -2    0.00    0.90
   2  -1   2    0.10    1.10
   2  -1   2    0.40    1.00
   2  -1   2   -0.10    0.80
   2  -1   2    0.20    0.90
   2  -1   2    0.30    0.90
   2  -1   2    0.70    0.70
   2  -1   2    0.30    0.80
   2  -1   2    1.50    0.90
  -3   1  -2   23.50    2.60
  -3   1  -2   33.40    2.60
  -3   1  -2   23.30    2.80
  -3   1  -2   25.00    2.40
  -3   1  -2   25.20    2.70
  -3   1  -2   26.60    2.90
  -3   1  -2   36.40    2.90
  -3   1  -2   30.50    2.80
   3  -1   2   24.60    2.50
   3  -1   2   28.80    2.50
   3  -1   2   21.50    2.20
   3  -1   2   31.90    2.80
   3  -1   2   28.60    2.50
   3  -1   2   30.80    2.60
   3  -1   2   37.00    2.90
   3  -1   2   31.30    3.20
  -4   1  -2    9.40    1.90
  -4   1  -2    9.50    1.80
  -4   1  -2    9.50    1.90
  -4   1  -2    7.30    1.90
  -4   1  -2    7.60    1.70
  -4   1  -2    7.50    1.90
  -4   1  -2   10.20    1.90
   4  -1   2    8.30    2.10
   4  -1   2    9.30    2.00
   4  -1   2    5.50    1.60
   4  -1   2    7.60    1.80
   4  -1   2    8.80    1.90
   4  -1   2    9.10    3.00
   4  -1   2    8.40    1.80
   4  -1   2    8.10    1.80
  -5   1  -2   25.20    3.00
  -5   1  -2   19.00    3.00
  -5   1  -2   22.60    2.80
  -5   1  -2   25.60    3.20
  -5   1  -2   21.60    2.70
  -5   1  -2   22.50    2.70
  -5   1  -2   23.90    3.20
   5  -1   2   16.50    3.50
   5  -1   2   21.70    3.60
   5  -1   2   22.60    3.20
   5  -1   2   21.90    2.60
   5  -1   2   24.70    3.20
   5  -1   2   22.70    3.80
   5  -1   2   20.10    2.60
   5  -1   2   15.90    2.40
   5  -1   2   18.10    2.90
  -6   1  -2   74.89    5.00
  -6   1  -2   74.89    5.70
  -6   1  -2   74.89    5.10
  -6   1  -2   71.29    5.30
  -6   1  -2   76.29    4.90
  -6   1  -2   67.59    5.30
  -6   1  -2   74.39    5.60
   6  -1   2   70.39    4.80
   6  -1   2   74.39    5.00
   6  -1   2   68.79    4.80
   6  -1   2   68.49    5.50
   6  -1   2   70.59    5.10
   6  -1   2   88.09    6.10
   6  -1   2   72.39    5.00
   6  -1   2   66.59    5.20
   6  -1   2   71.39    4.40
   6  -1   2   80.09    4.90
  -7   1  -2  509.85   20.90
  -7   1  -2  500.45   20.70
  -7   1  -2  515.35   20.80
  -7   1  -2  512.75   20.90
  -7   1  -2  436.86   22.70
  -7   1  -2  490.15   21.60
  -7   1  -2  501.15   21.20
   7  -1   2  508.95   20.80
   7  -1   2  484.95   20.70
   7  -1   2  486.45   21.00
   7  -1   2  505.25   21.20
   7  -1   2  502.35   20.90
   7  -1   2  477.55   20.00
   7  -1   2  502.35   21.20
   7  -1   2  507.85   20.60
   7  -1   2  582.84   20.70
   7  -1   2  519.75   21.40
  -8   1  -2  293.17   14.90
  -8   1  -2  291.47   15.50
  -8   1  -2  311.17   14.20
  -8   1  -2  321.47   14.20
  -8   1  -2  303.67   14.60
  -8   1  -2  306.77   14.00
  -8   1  -2  322.67   14.50
  -8   1  -2  358.76   16.90
   8  -1   2  301.57   14.20
   8  -1   2  316.07   14.80
   8  -1   2  311.47   14.80
   8  -1   2  342.77   14.10
   8  -1   2  293.47   14.60
   8  -1   2  308.47   14.10
   8  -1   2  310.37   14.70
   8  -1   2  313.97   14.90
   8  -1   2  313.77   14.00
  -9   1  -2    1.50    3.00
  -9   1  -2    3.70    2.30
  -9   1  -2   10.20    3.20
  -9   1  -2    0.90    3.00
  -9   1  -2    0.80    2.10
   9  -1   2   -1.50    2.30
   9  -1   2    4.20    2.30
   9  -1   2    2.80    2.60
   9  -1   2    9.30    3.70
   9  -1   2    1.20    2.40
 -10   1  -2   53.59    6.90
 -10   1  -2   61.89    5.80
 -10   1  -2   59.79    6.00
 -10   1  -2   42.00    5.30
  10  -1   2   48.30    5.30
  10  -1   2   55.59    5.50
  10  -1   2   49.50    4.80
  10   0  -2   30.40    4.70
  10   0  -2   24.50    4.40
  10   0  -2   14.60    4.10
 -10   0   2   26.30    4.40
 -10   0   2   20.50    3.50
 -10   0   2   17.20    3.30
 -10   0   2   17.50    2.70
   9   0  -2   28.30    4.20
   9   0  -2   28.90    4.60
   9   0  -2   43.90    7.30
   9   0  -2   21.50    3.40
   9   0  -2   23.90    3.80
   9   0  -2   12.90    4.30
   9   0  -2   18.10    3.60
  -9   0   2   16.80    3.20
  -9   0   2   26.40    3.80
  -9   0   2   20.80    3.70
  -9   0   2   27.00    5.00
  -9   0   2   26.00    3.80
   8   0  -2   67.29    6.80
   8   0  -2   69.39    5.60
   8   0  -2   81.59    7.60
   8   0  -2   71.39    5.60
   8   0  -2   67.39    4.80
   8   0  -2   71.79    7.20
   8   0  -2   71.79    7.20
   8   0  -2   75.89    6.20
   8   0  -2   66.49    5.30
   8   0  -2   75.69    6.20
  -8   0   2   70.39    7.40
  -8   0   2   65.09    6.00
  -8   0   2   73.59    5.70
  -8   0   2   80.49    6.60
  -8   0   2   66.39    6.30
  -8   0   2   62.19    4.70
  -8   0   2   69.59    6.30
  -8   0   2   69.49    4.90
   7   0  -2  897.71   34.90
   7   0  -2  865.71   35.20
   7   0  -2  882.51   35.70
   7   0  -2  930.61   35.70
   7   0  -2  895.71   36.20
   7   0  -2  953.70   36.20
   7   0  -2  903.31   35.20
  -7   0   2  920.71   35.40
  -7   0   2  926.21   35.10
  -7   0   2  870.51   34.90
  -7   0   2  908.01   34.60
  -7   0   2  864.51   35.20
  -7   0   2  896.71   34.30
   6   0  -2   36.50    4.00
   6   0  -2   34.20    4.20
   6   0  -2   38.70    4.60
   6   0  -2   33.00    3.80
   6   0  -2   49.20    5.10
   6   0  -2   27.50    3.80
   6   0  -2   40.30    4.60
   6   0  -2   34.00    4.20
   6   0  -2   35.10    3.00
   6   0  -2   33.10    4.80
  -6   0   2   36.90    3.80
  -6   0   2   41.90    3.20
  -6   0   2   34.10    4.20
  -6   0   2   33.00    4.00
  -6   0   2   42.70    3.10
  -6   0   2   43.00    3.80
  -6   0   2   38.70    5.20
  -6   0   2   36.50    3.80
  -6   0   2   39.10    4.40
   5   0  -2   41.80    3.60
   5   0  -2   35.50    4.60
   5   0  -2   40.00    3.90
   5   0  -2   41.20    3.60
   5   0  -2   45.80    3.80
   5   0  -2   49.20    4.20
   5   0  -2   53.59    4.70
   5   0  -2   48.30    3.00
   5   0  -2   43.20    3.80
   5   0  -2   38.80    3.60
  -5   0   2   41.20    3.50
  -5   0   2   43.40    3.90
  -5   0   2   37.90    3.40
  -5   0   2   46.10    3.50
  -5   0   2   45.60    4.70
  -5   0   2   42.30    2.80
  -5   0   2   46.30    3.00
   4   0  -2  971.80   36.30
   4   0  -2 1067.59   36.90
   4   0  -2  984.10   36.00
   4   0  -2  964.80   36.80
   4   0  -2  967.30   36.70
   4   0  -2  919.41   36.20
   4   0  -2  915.71   36.40
   4   0  -2  935.51   36.30
   4   0  -2  951.20   36.10
  -4   0   2  910.41   37.00
  -4   0   2 1013.60   35.90
  -4   0   2  926.01   36.30
  -4   0   2  916.31   36.20
  -4   0   2  916.21   36.40
  -4   0   2  964.10   36.30
  -4   0   2  959.10   35.70
  -4   0   2  941.91   36.00
  -4   0   2  973.90   36.20
   3   0  -2   32.70    2.80
   3   0  -2   20.60    2.50
   3   0  -2   20.60    2.40
   3   0  -2   26.60    3.30
   3   0  -2   28.70    2.50
   3   0  -2   26.50    2.00
  -3   0   2   24.10    2.40
  -3   0   2   33.00    3.60
  -3   0   2   25.30    2.00
  -3   0   2   26.90    2.80
  -3   0   2   20.80    1.90
  -3   0   2   22.40    2.40
   2   0  -2    2.70    0.90
   2   0  -2    4.20    0.70
   2   0  -2    4.10    1.00
   2   0  -2    3.40    1.00
   2   0  -2    2.60    1.10
   2   0  -2    2.70    0.90
   2   0  -2    2.80    1.00
   2   0  -2    3.80    1.20
  -2   0   2    4.70    0.70
  -2   0   2    3.20    0.80
  -2   0   2    3.50    0.90
  -2   0   2    2.70    0.90
  -2   0   2    3.10    1.10
  -2   0   2    2.60    1.00
  -2   0   2    3.10    1.10
  -2   0   2    3.70    0.70
  -2   0   2    2.50    0.90
  -1   0   2 4911.21  181.48
  -1   0  -2    6.80    1.10
  -1   0  -2    7.90    1.00
  -1   0  -2    8.90    1.20
  -1   0  -2    6.90    1.00
  -1   0  -2    8.40    1.00
  -1   0  -2    7.70    0.90
  -1   0  -2    7.60    0.90
   1   0   2    8.60    1.00
   1   0   2    8.40    1.20
   1   0   2    7.00    0.80
   1   0   2    7.40    0.90
   1   0   2    8.50    1.00
   1   0   2    6.10    0.90
  -2   0  -2   30.90    1.90
  -2   0  -2   30.60    2.00
  -2   0  -2   30.80    2.10
  -2   0  -2   29.40    2.00
  -2   0  -2   29.40    2.10
  -2   0  -2   26.20    1.90
  -2   0  -2   34.10    2.10
  -2   0  -2   32.30    2.00
  -2   0  -2   29.50    2.20
   2   0   2   28.50    1.70
   2   0   2   29.90    1.90
   2   0   2   31.80    2.10
   2   0   2   30.80    2.20
   2   0   2   29.90    2.10
   2   0   2   30.60    2.00
   2   0   2   30.60    1.90
   2   0   2   35.70    2.20
   2   0   2   30.40    2.00
  -3   0  -2   65.09    3.60
  -4   0  -2  352.76   14.50
  -4   0  -2  351.26   14.30
  -4   0  -2  376.56   14.50
  -4   0  -2  341.47   14.20
  -4   0  -2  349.87   14.50
  -4   0  -2  385.96   15.30
   4   0   2  340.67   14.30
   4   0   2  362.16   14.40
   4   0   2  347.07   14.40
   4   0   2  379.06   14.50
   4   0   2  344.87   14.20
   4   0   2  359.96   14.40
   4   0   2  346.27   14.60
   4   0   2  348.47   14.00
   4   0   2  358.06   14.30
  -5   0  -2 1283.57   48.00
  -5   0  -2 1262.57   47.50
  -5   0  -2 1257.57   47.50
  -5   0  -2 1260.77   47.60
  -5   0  -2 1207.48   47.60
  -5   0  -2 1193.88   47.40
  -5   0  -2 1316.37   47.70
  -5   0  -2 1221.48   47.90
   5   0   2 1272.57   49.50
   5   0   2 1243.68   47.10
   5   0   2 1218.08   47.60
   5   0   2 1288.57   47.60
   5   0   2 1289.17   47.70
   5   0   2 1208.58   47.40
   5   0   2 1265.37   47.40
   5   0   2 1280.57   47.90
   5   0   2 1271.77   47.60
  -6   0  -2  114.79    6.30
  -6   0  -2  108.99    7.00
  -6   0  -2  107.79    6.30
  -6   0  -2   95.39    5.90
  -6   0  -2  113.89    6.40
  -6   0  -2  105.49    6.40
  -6   0  -2  118.19    6.20
  -6   0  -2  120.89    6.20
   6   0   2  101.59    6.70
   6   0   2  116.79    6.10
   6   0   2  127.39    6.90
   6   0   2  108.89    6.10
   6   0   2  111.99    6.30
   6   0   2  108.09    6.50
   6   0   2  112.69    6.20
   6   0   2  109.79    5.80
   6   0   2  113.39    6.10
   6   0   2  109.39    6.20
  -7   0  -2   36.40    4.30
  -7   0  -2   33.00    4.40
  -7   0  -2   40.80    5.90
  -7   0  -2   39.20    4.10
  -7   0  -2   39.60    4.80
  -7   0  -2   33.50    3.80
   7   0   2   51.99    5.20
   7   0   2   50.59    4.50
   7   0   2   37.70    4.70
   7   0   2   37.20    4.60
   7   0   2   52.99    4.10
   7   0   2   34.20    3.80
   7   0   2   47.10    4.30
   7   0   2   41.90    4.50
   7   0   2   35.50    4.20
  -8   0  -2    1.60    2.00
  -8   0  -2    3.10    2.60
  -8   0  -2    2.40    2.60
  -8   0  -2    1.50    2.70
  -8   0  -2    1.50    2.20
  -8   0  -2    6.60    2.70
   8   0   2    1.50    2.50
   8   0   2    5.10    3.10
   8   0   2    3.40    2.30
   8   0   2    0.40    2.20
   8   0   2    1.70    2.00
   8   0   2    1.40    2.50
   8   0   2    1.00    2.80
   8   0   2    3.90    2.60
  -9   0  -2    5.10    3.40
  -9   0  -2    6.30    2.70
  -9   0  -2   12.30    3.60
  -9   0  -2    7.60    2.80
  -9   0  -2    5.60    3.10
  -9   0  -2   12.30    2.70
   9   0   2    7.00    2.60
   9   0   2   13.40    3.50
   9   0   2    2.80    3.30
   9   0   2    7.60    2.30
   9   0   2    3.40    2.50
   9   0   2    9.10    2.80
 -10   0  -2    2.90    2.70
 -10   0  -2    3.70    2.70
 -10   0  -2    2.70    3.10
  10   0   2    4.10    2.50
  10   0   2    2.00    2.40
  10   0   2    3.20    2.20
  10  -1  -2    2.50    2.80
  10  -1  -2   -0.10    2.30
 -10   1   2    4.40    3.40
 -10   1   2   -2.00    2.40
 -10   1   2    5.90    2.60
 -10   1   2    0.00    2.00
 -10   1   2    3.40    2.60
   9  -1  -2    2.60    2.60
   9  -1  -2    4.60    3.60
   9  -1  -2   -2.20    2.50
   9  -1  -2   -0.10    1.80
   9  -1  -2   -1.10    2.20
   9  -1  -2   -4.90    3.00
   9  -1  -2    2.90    2.80
  -9   1   2   -1.40    2.80
  -9   1   2    0.00    2.00
  -9   1   2    0.20    2.40
  -9   1   2   -1.90    2.30
   8  -1  -2    1.50    2.10
   8  -1  -2    2.60    1.80
   8  -1  -2    1.70    3.20
   8  -1  -2    0.80    2.50
   8  -1  -2   -1.10    3.00
   8  -1  -2    0.50    2.70
   8  -1  -2   -0.30    2.20
  -8   1   2    1.70    2.50
  -8   1   2    0.30    2.00
  -8   1   2    8.90    5.30
  -8   1   2    5.90    3.20
  -8   1   2    0.20    1.90
  -8   1   2   -1.70    2.70
  -8   1   2    1.80    2.50
  -8   1   2   -2.00    1.70
   7  -1  -2  102.19    6.20
   7  -1  -2  133.29    8.20
   7  -1  -2  112.29    6.80
   7  -1  -2  124.59    6.60
   7  -1  -2  134.69    8.40
   7  -1  -2  104.59    6.80
   7  -1  -2  120.29    7.90
  -7   1   2  108.49    6.20
  -7   1   2  105.49    6.70
  -7   1   2  106.19    5.80
  -7   1   2  110.89    6.70
  -7   1   2  112.69    7.60
  -7   1   2  107.49    6.80
  -7   1   2  100.39    7.00
  -7   1   2  126.59    7.40
   6  -1  -2    9.70    2.70
   6  -1  -2    8.60    2.50
   6  -1  -2    8.30    2.30
   6  -1  -2    7.20    2.10
   6  -1  -2   10.00    2.70
   6  -1  -2    9.60    2.80
   6  -1  -2    4.50    2.30
   6  -1  -2    7.40    2.00
   6  -1  -2    7.70    2.90
  -6   1   2    8.60    2.70
  -6   1   2    8.80    2.70
  -6   1   2    9.50    2.10
  -6   1   2    6.10    2.20
  -6   1   2    9.00    1.80
  -6   1   2    4.50    2.20
  -6   1   2    9.60    2.50
  -6   1   2   13.00    3.20
   5  -1  -2  142.29    7.40
   5  -1  -2  124.79    6.50
   5  -1  -2  125.49    6.60
   5  -1  -2  124.99    6.20
   5  -1  -2  121.99    6.80
   5  -1  -2  123.29    7.00
   5  -1  -2  118.99    6.60
   5  -1  -2  133.29    6.50
   5  -1  -2  134.39    7.40
   5  -1  -2  139.69    6.30
  -5   1   2  106.99    8.00
  -5   1   2  129.89    6.50
  -5   1   2  139.29    6.80
  -5   1   2  126.19    6.70
  -5   1   2  129.39    6.50
  -5   1   2  127.09    6.20
   4  -1  -2  265.77   10.80
   4  -1  -2  250.57   10.90
   4  -1  -2  228.48   13.40
   4  -1  -2  264.87   10.70
   4  -1  -2  254.67   10.90
   4  -1  -2  296.57   11.60
   4  -1  -2  260.77   11.00
   4  -1  -2  257.77   11.10
  -4   1   2  253.77   11.60
  -4   1   2  273.87   10.90
  -4   1   2  266.37   10.70
  -4   1   2  253.77   10.80
  -4   1   2  251.97   10.90
  -4   1   2  251.87   11.00
  -4   1   2  261.17   11.00
   3  -1  -2  341.07   13.60
   3  -1  -2  339.07   13.40
   3  -1  -2  329.87   14.00
   3  -1  -2  344.47   13.60
   3  -1  -2  338.77   13.50
   3  -1  -2  353.66   14.00
   3  -1  -2  354.76   13.40
   3  -1  -2  330.07   13.30
   3  -1  -2  341.17   13.70
  -3   1   2  340.67   13.40
  -3   1   2  345.17   13.40
  -3   1   2  335.97   14.10
  -3   1   2  325.57   13.50
  -3   1   2  342.87   13.60
  -3   1   2  339.27   13.60
  -3   1   2  350.76   13.40
  -3   1   2  334.27   13.30
   2  -1  -2  554.84   21.40
   2  -1  -2  545.85   20.90
   2  -1  -2  561.24   21.00
   2  -1  -2  557.84   21.30
   2  -1  -2  541.65   21.00
   2  -1  -2  550.44   21.00
   2  -1  -2  572.04   20.90
   2  -1  -2  543.25   20.80
   2  -1  -2  557.94   21.00
  -2   1   2  543.65   20.90
  -2   1   2  521.75   20.80
  -2   1   2  536.35   21.30
  -2   1   2  566.14   21.00
  -2   1   2  547.15   21.00
  -2   1   2  557.84   20.90
  -2   1   2  562.64   20.90
  -2   1   2  582.34   20.90
   1  -1  -2  159.28    6.60
   1  -1  -2  159.48    6.20
   1  -1  -2  153.28    6.20
   1  -1  -2  154.88    6.20
   1  -1  -2  159.58    6.50
   1  -1  -2  152.68    6.10
   1  -1  -2  159.58    6.20
   1  -1  -2  165.98    6.30
   1  -1  -2  158.78    6.30
  -1   1   2  158.78    6.30
  -1   1   2  150.98    6.20
  -1   1   2  160.68    6.20
  -1   1   2  149.49    6.10
  -1   1   2  153.78    6.20
  -1   1   2  158.88    6.50
  -1   1   2  150.98    6.60
  -1   1   2  159.28    6.20
   0  -1  -2  264.67   10.10
   0  -1  -2  295.17   10.30
   0  -1  -2  264.07   10.10
   0  -1  -2  248.48   10.10
   0  -1  -2  264.47   10.10
   0  -1  -2  286.37   10.20
   0  -1  -2  264.17   10.40
   0  -1  -2  259.07   10.10
   0  -1  -2  269.67   10.00
   0   1   2  281.47   10.20
   0   1   2  261.77   10.10
   0   1   2  257.57   10.10
   0   1   2  263.47   10.40
   0   1   2  260.27   10.20
   0   1   2  291.37   10.20
   0   1   2  284.87   10.10
  -1  -1  -2   66.79    3.00
  -1  -1  -2   69.59    3.10
  -1  -1  -2   67.99    3.20
  -1  -1  -2   70.89    3.10
  -1  -1  -2   71.59    3.10
  -1  -1  -2   69.79    3.00
  -1  -1  -2   69.59    3.10
  -1  -1  -2   70.89    3.30
   1   1   2   69.89    3.00
   1   1   2   68.09    3.10
   1   1   2   76.59    3.20
   1   1   2   67.79    3.10
   1   1   2   66.09    3.00
   1   1   2   72.29    3.20
   1   1   2   68.89    3.00
  -2  -1  -2   68.79    3.60
  -2  -1  -2   76.29    3.40
  -2  -1  -2   71.39    3.40
  -2  -1  -2   70.49    3.40
  -2  -1  -2   68.09    3.30
  -2  -1  -2   73.49    3.40
   2   1   2   70.39    3.30
   2   1   2   70.79    3.40
   2   1   2   62.09    3.30
   2   1   2   72.49    3.40
   2   1   2   70.19    3.60
   2   1   2   66.59    3.30
   2   1   2   71.69    3.30
  -3  -1  -2  941.31   35.70
  -3  -1  -2  939.51   35.80
  -3  -1  -2  928.41   35.90
  -3  -1  -2  950.30   35.90
  -3  -1  -2  957.10   35.90
  -3  -1  -2  984.10   36.10
  -3  -1  -2  963.10   35.90
  -3  -1  -2 1002.50   35.90
  -3  -1  -2  946.51   35.90
   3   1   2  948.91   35.90
   3   1   2  954.30   35.90
   3   1   2  932.01   35.60
   3   1   2  939.41   35.80
   3   1   2  949.71   35.80
   3   1   2  959.50   35.90
   3   1   2  963.50   36.00
  -4  -1  -2    3.60    1.80
  -4  -1  -2    4.90    1.70
  -4  -1  -2    3.40    1.60
  -4  -1  -2    3.80    1.30
  -4  -1  -2    3.60    1.50
  -4  -1  -2    4.40    1.50
  -4  -1  -2    3.40    2.00
  -4  -1  -2    3.80    1.60
  -4  -1  -2    3.50    1.80
   4   1   2    1.40    1.60
   4   1   2    4.20    1.90
   4   1   2    4.10    1.50
   4   1   2    5.60    1.70
   4   1   2    4.40    1.90
   4   1   2    2.40    1.60
   4   1   2    2.70    2.00
   4   1   2    3.70    1.90
  -5  -1  -2   17.50    3.30
  -5  -1  -2   18.70    3.30
  -5  -1  -2   20.70    2.90
  -5  -1  -2   23.70    3.00
  -5  -1  -2   19.50    2.90
  -5  -1  -2   20.70    2.80
  -5  -1  -2   18.70    2.90
  -5  -1  -2   18.20    3.10
  -5  -1  -2   17.60    2.60
   5   1   2   19.10    2.90
   5   1   2   18.00    2.80
   5   1   2   20.40    2.90
   5   1   2   16.80    2.60
   5   1   2   25.70    3.40
   5   1   2   19.30    2.90
   5   1   2   26.20    3.30
   5   1   2   23.60    2.40
  -6  -1  -2    6.40    2.10
  -6  -1  -2    5.80    1.80
  -6  -1  -2    5.60    2.40
  -6  -1  -2    4.60    1.70
  -6  -1  -2    5.10    2.00
  -6  -1  -2    5.30    2.00
  -6  -1  -2    3.80    2.00
  -6  -1  -2    3.80    2.10
  -6  -1  -2    4.70    2.10
   6   1   2    4.70    2.20
   6   1   2    6.90    2.30
   6   1   2    5.30    2.10
   6   1   2    3.70    1.80
   6   1   2    6.30    2.00
   6   1   2    7.00    2.60
   6   1   2    6.20    2.40
  -7  -1  -2    0.40    2.00
  -7  -1  -2   -1.70    2.40
  -7  -1  -2   -1.60    1.70
  -7  -1  -2   -1.30    2.00
  -7  -1  -2   -3.20    2.00
  -7  -1  -2    2.10    2.40
  -7  -1  -2   -0.60    1.80
  -7  -1  -2    0.80    1.70
   7   1   2   -1.00    1.90
   7   1   2   -0.70    2.30
   7   1   2   -2.20    1.70
   7   1   2    1.80    2.40
   7   1   2   -1.50    1.90
   7   1   2    0.10    2.00
   7   1   2    5.20    2.40
  -8  -1  -2   -2.10    1.90
  -8  -1  -2   -2.00    2.50
  -8  -1  -2   -1.10    2.40
  -8  -1  -2   -1.30    2.10
  -8  -1  -2   -0.20    2.40
  -8  -1  -2   -0.60    1.60
  -8  -1  -2   -0.50    2.60
  -8  -1  -2    0.40    2.20
  -8  -1  -2   -0.80    2.00
   8   1   2    1.70    2.70
   8   1   2   -0.30    2.00
   8   1   2   -1.20    2.30
   8   1   2    1.30    2.30
   8   1   2   -2.40    2.40
   8   1   2    1.60    2.10
   8   1   2   -0.50    2.00
  -9  -1  -2   12.30    3.00
  -9  -1  -2   20.80    4.20
  -9  -1  -2   14.10    3.40
  -9  -1  -2   11.20    4.30
  -9  -1  -2   10.60    2.60
  -9  -1  -2   10.10    2.60
  -9  -1  -2   11.30    2.90
  -9  -1  -2   20.00    4.70
   9   1   2    9.30    2.60
   9   1   2    7.30    3.50
   9   1   2   13.70    4.20
   9   1   2    9.20    2.60
   9   1   2   14.20    3.70
   9   1   2   13.00    3.10
 -10  -1  -2   29.20    4.50
 -10  -1  -2   21.00    3.90
 -10  -1  -2   29.10    4.40
  10   1   2   29.20    4.50
  10   1   2   32.40    4.30
  10   1   2   21.70    3.90
  10  -2  -2  123.79    7.60
  10  -2  -2   97.39    9.20
  10  -2  -2   88.79    9.90
  10  -2  -2  119.09    7.80
  10  -2  -2  114.29    8.00
 -10   2   2  118.99    7.80
 -10   2   2  134.49    8.40
 -10   2   2  124.89    8.50
   9  -2  -2    6.50    3.00
   9  -2  -2    4.80    2.10
   9  -2  -2    6.10    2.70
   9  -2  -2   -1.90    3.50
   9  -2  -2    5.50    2.50
   9  -2  -2    0.70    2.80
  -9   2   2    3.50    2.40
  -9   2   2    9.70    3.40
  -9   2   2    6.70    2.80
  -9   2   2    7.90    3.00
   8  -2  -2   31.40    4.70
   8  -2  -2   30.00    4.30
   8  -2  -2   33.50    5.50
   8  -2  -2   45.40    6.10
   8  -2  -2   29.80    4.20
   8  -2  -2   29.40    3.90
   8  -2  -2   30.90    6.40
  -8   2   2   30.70    4.20
  -8   2   2   34.10    5.70
  -8   2   2   31.10    4.50
  -8   2   2   33.70    3.50
  -8   2   2   37.30    4.70
  -8   2   2   31.80    4.20
   7  -2  -2   92.69    7.10
   7  -2  -2   76.79    6.60
   7  -2  -2   74.69    5.80
   7  -2  -2   82.69    5.90
   7  -2  -2   77.39    6.80
   7  -2  -2   75.39    7.30
   7  -2  -2   68.99    5.20
   7  -2  -2   77.59    5.60
  -7   2   2   76.09    5.40
  -7   2   2   74.39    5.40
  -7   2   2   89.29    6.60
  -7   2   2   78.19    5.60
  -7   2   2   77.89    6.00
   6  -2  -2   58.69    5.70
   6  -2  -2   64.49    5.10
   6  -2  -2   63.19    5.00
   6  -2  -2   66.09    6.20
   6  -2  -2   57.09    5.50
   6  -2  -2   68.79    4.70
   6  -2  -2   71.89    5.80
  -6   2   2   75.19    4.90
  -6   2   2   74.99    5.40
  -6   2   2   72.99    5.10
   5  -2  -2    3.40    1.80
   5  -2  -2    1.80    1.90
   5  -2  -2    1.50    1.60
   5  -2  -2    1.90    1.80
   5  -2  -2    1.30    2.00
   5  -2  -2    3.80    2.50
   5  -2  -2    3.20    1.90
   5  -2  -2    2.60    2.10
   5  -2  -2    3.80    2.10
   5  -2  -2    3.20    1.60
  -5   2   2    3.70    1.90
  -5   2   2    3.30    2.20
  -5   2   2    1.70    2.20
  -5   2   2    1.80    1.80
  -5   2   2    2.90    2.00
  -5   2   2    2.20    1.50
   4  -2  -2 1282.37   47.50
   4  -2  -2 1204.18   47.50
   4  -2  -2 1235.68   47.50
   4  -2  -2 1225.68   47.10
   4  -2  -2 1211.98   47.50
   4  -2  -2 1284.97   48.10
   4  -2  -2 1270.17   47.50
   4  -2  -2 1303.67   47.90
   4  -2  -2 1267.07   47.80
  -4   2   2 1275.57   47.30
  -4   2   2 1288.57   47.40
  -4   2   2 1177.48   47.10
  -4   2   2 1433.96   48.00
  -4   2   2 1222.58   48.00
  -4   2   2 1267.07   47.40
  -4   2   2 1198.18   47.40
  -4   2   2 1210.88   47.50
   2  -2  -2  161.78    6.70
   2  -2  -2  154.48    6.90
   2  -2  -2  169.08    7.10
   2  -2  -2  154.88    6.70
   2  -2  -2  162.28    6.80
   2  -2  -2  176.38    7.20
   2  -2  -2  159.48    6.60
   2  -2  -2  170.78    6.90
   2  -2  -2  161.88    6.80
  -2   2   2  162.68    6.80
  -2   2   2  159.38    6.80
  -2   2   2  160.68    6.80
  -2   2   2  153.68    6.70
  -2   2   2  149.29    7.10
  -2   2   2  151.58    6.60
  -2   2   2  157.78    7.10
  -2   2   2  151.68    6.80
  -2   2   2  163.38    6.70
   1  -2  -2  820.72   30.30
   1  -2  -2  786.82   30.30
   1  -2  -2  804.82   30.30
   1  -2  -2  801.12   30.30
   1  -2  -2  823.52   30.40
   1  -2  -2  821.52   30.20
   1  -2  -2  801.52   30.30
   1  -2  -2  823.32   30.50
   1  -2  -2  829.82   30.40
  -1   2   2  792.82   30.20
  -1   2   2  802.42   30.30
  -1   2   2  800.72   30.20
  -1   2   2  806.32   30.40
  -1   2   2  825.72   30.00
  -1   2   2  801.62   30.60
  -1   2   2  830.22   30.40
  -1   2   2  797.02   30.20
  -1   2   2  811.62   30.30
  -1   2   2  810.12   30.30
   0  -2  -2   42.30    2.30
   0  -2  -2   41.90    2.20
   0  -2  -2   43.30    2.40
   0  -2  -2   41.70    2.00
   0  -2  -2   43.50    2.30
   0  -2  -2   41.20    2.20
   0  -2  -2   44.30    2.70
   0   2   2   40.90    2.20
   0   2   2   42.90    2.50
   0   2   2   44.00    2.30
   0   2   2   41.70    2.00
   0   2   2   40.50    2.10
   0   2   2   42.20    2.20
   0   2   2   40.30    2.20
   0   2   2   46.40    2.40
  -1  -2  -2 1083.79   40.50
   1   2   2 1109.39   40.50
   1   2   2 1073.69   40.40
   1   2   2 1089.59   40.30
  -3  -2  -2  157.68    6.70
  -3  -2  -2  134.89    6.40
  -3  -2  -2  141.59    6.50
  -3  -2  -2  141.89    6.70
  -3  -2  -2  131.39    6.10
  -3  -2  -2  133.89    6.40
  -3  -2  -2  135.79    6.30
  -3  -2  -2  148.49    6.50
   3   2   2  146.99    6.60
   3   2   2  147.49    6.40
   3   2   2  137.29    6.70
   3   2   2  166.18    6.60
   3   2   2  161.18    6.50
   3   2   2  168.68    6.50
  -4  -2  -2   46.50    4.00
  -4  -2  -2   50.79    3.60
  -4  -2  -2   51.59    3.30
  -4  -2  -2   50.99    3.40
  -4  -2  -2   52.49    3.90
  -4  -2  -2   57.59    3.30
  -4  -2  -2   52.59    4.10
  -4  -2  -2   58.69    4.40
  -4  -2  -2   52.29    3.40
  -4  -2  -2   55.39    3.80
   4   2   2   49.00    3.70
   4   2   2   47.60    4.00
   4   2   2   57.69    3.70
   4   2   2   53.59    3.70
   4   2   2   48.80    4.00
   4   2   2   58.19    3.90
   4   2   2   55.09    4.00
   4   2   2   55.69    3.80
  -5  -2  -2    2.30    1.20
  -5  -2  -2    0.30    1.30
  -5  -2  -2    0.80    1.70
  -5  -2  -2    0.40    1.40
  -5  -2  -2   -1.50    1.70
  -5  -2  -2   -0.20    1.30
  -5  -2  -2   -0.30    1.30
  -5  -2  -2    0.80    1.70
  -5  -2  -2    1.40    1.20
  -5  -2  -2    2.30    1.70
   5   2   2    0.70    1.40
   5   2   2    0.50    1.40
   5   2   2    0.90    1.60
   5   2   2    0.30    1.50
   5   2   2    0.60    1.60
   5   2   2    0.70    1.90
   5   2   2   -0.40    1.50
  -6  -2  -2   20.10    2.70
  -6  -2  -2   17.80    3.00
  -6  -2  -2   17.10    2.90
  -6  -2  -2   17.80    2.50
  -6  -2  -2   15.40    2.10
  -6  -2  -2   19.40    3.20
  -6  -2  -2   20.80    2.80
  -6  -2  -2   18.70    2.80
  -6  -2  -2   21.70    3.10
  -6  -2  -2   20.70    2.90
   6   2   2   18.90    2.90
   6   2   2   20.20    2.80
   6   2   2   22.50    3.10
   6   2   2   21.50    3.20
   6   2   2   21.40    3.00
   6   2   2   22.60    3.30
   6   2   2   25.00    4.00
   6   2   2   19.50    2.80
  -7  -2  -2   14.60    2.60
  -7  -2  -2   12.10    2.80
  -7  -2  -2   14.80    2.80
  -7  -2  -2   13.30    2.60
  -7  -2  -2   15.10    3.30
  -7  -2  -2   12.80    2.30
  -7  -2  -2   15.20    2.90
  -7  -2  -2   15.90    3.40
  -7  -2  -2   13.00    2.30
   7   2   2   12.30    2.80
   7   2   2   13.80    2.90
   7   2   2   13.10    2.80
   7   2   2   16.00    3.30
   7   2   2   13.40    2.60
   7   2   2   16.60    3.10
  -8  -2  -2  281.97   13.20
  -8  -2  -2  305.07   13.60
  -8  -2  -2  292.47   14.00
  -8  -2  -2  306.67   13.10
  -8  -2  -2  287.47   14.90
  -8  -2  -2  306.97   13.80
  -8  -2  -2  291.77   13.50
  -8  -2  -2  294.27   13.60
   8   2   2  298.77   14.10
   8   2   2  286.17   13.60
   8   2   2  295.47   13.10
   8   2   2  318.07   14.40
   8   2   2  300.07   13.90
   8   2   2  306.97   13.50
  -9  -2  -2   35.50    4.50
  -9  -2  -2   35.40    5.00
  -9  -2  -2   49.10    6.20
  -9  -2  -2   35.30    4.70
  -9  -2  -2   39.10    7.00
  -9  -2  -2   36.30    4.20
  -9  -2  -2   33.90    5.20
  -9  -2  -2   33.80    4.10
   9   2   2   36.70    4.30
   9   2   2   34.40    5.40
   9   2   2   30.10    4.60
   9   2   2   40.00    4.50
   9   2   2   33.70    6.50
   9   2   2   33.80    5.30
 -10  -2  -2   35.10    5.30
 -10  -2  -2   30.10    4.70
 -10  -2  -2   25.70    5.90
  10   2   2   39.00    5.20
  10   2   2   39.10    5.20
  10   2   2   40.40    4.70
  10   2   2   42.40    5.60
 -11  -2  -2    5.60    2.40
 -11  -2  -2    6.30    2.90
 -11  -2  -2    2.00    3.00
  11   2   2    8.90    2.70
  11   2   2    0.70    4.20
  11   2   2    4.50    2.60
  11   2   2    7.90    2.50
   9  -3  -2    6.30    3.20
   9  -3  -2   13.80    3.60
   9  -3  -2   13.30    3.20
   9  -3  -2   12.60    2.90
  -9   3   2   22.20    3.10
  -9   3   2   13.70    3.30
  -9   3   2   17.20    3.30
  -9   3   2   14.10    3.60
  -9   3   2   14.30    3.70
   8  -3  -2   12.30    3.70
   8  -3  -2   10.70    2.70
   8  -3  -2   15.50    3.20
   8  -3  -2   18.40    3.50
   8  -3  -2   13.80    3.30
   8  -3  -2   15.60    2.90
  -8   3   2   18.60    3.80
  -8   3   2   15.10    3.00
  -8   3   2   17.10    3.40
  -8   3   2   19.00    3.40
   7  -3  -2    5.80    3.00
   7  -3  -2   -0.50    3.00
   7  -3  -2   -0.70    2.00
   7  -3  -2    0.00    1.80
   7  -3  -2    0.80    2.90
   7  -3  -2    0.30    2.90
   7  -3  -2    0.10    2.20
   7  -3  -2    0.60    2.10
   7  -3  -2    1.40    4.00
   7  -3  -2    3.80    2.70
  -7   3   2   -0.10    2.70
  -7   3   2    3.70    2.70
  -7   3   2    7.60    3.20
  -7   3   2    1.50    2.30
  -7   3   2    1.00    2.10
  -7   3   2    0.60    3.60
   6  -3  -2  158.58    9.00
   6  -3  -2  149.39    8.10
   6  -3  -2  155.98    7.80
   6  -3  -2  163.98    8.30
   6  -3  -2  161.58    8.10
   6  -3  -2  156.28    9.40
   6  -3  -2  159.58    8.90
   6  -3  -2  165.68    8.80
   6  -3  -2  152.18    8.80
  -6   3   2  161.88    8.50
  -6   3   2  155.78    8.50
  -6   3   2  166.08    8.20
  -6   3   2  159.88    8.30
  -6   3   2  152.38    8.60
  -6   3   2  151.48    8.10
  -6   3   2  158.78    8.10
   5  -3  -2   97.39    6.50
   5  -3  -2   76.29    5.60
   5  -3  -2   76.89    5.70
   5  -3  -2   84.49    5.20
   5  -3  -2   83.59    4.80
   5  -3  -2   79.19    5.40
   5  -3  -2   82.79    5.10
   5  -3  -2   78.99    5.70
   5  -3  -2   76.29    5.10
  -5   3   2   81.79    5.20
  -5   3   2   77.49    5.40
  -5   3   2   81.29    5.50
  -5   3   2   90.49    5.30
  -5   3   2   82.39    5.10
  -5   3   2   89.89    5.80
  -5   3   2   73.89    5.90
  -5   3   2   91.69    5.50
   4  -3  -2   37.00    3.20
   4  -3  -2   35.20    3.00
   4  -3  -2   36.20    3.20
   4  -3  -2   41.60    3.90
   4  -3  -2   39.40    4.30
   4  -3  -2   31.90    3.50
   4  -3  -2   31.40    3.20
   4  -3  -2   30.50    3.50
   4  -3  -2   30.60    3.50
  -4   3   2   32.60    3.30
  -4   3   2   29.50    3.20
  -4   3   2   36.20    3.20
  -4   3   2   33.40    4.00
  -4   3   2   31.20    3.40
  -4   3   2   37.00    3.20
  -4   3   2   33.80    3.50
  -4   3   2   33.90    3.40
   3  -3  -2  636.34   24.10
   3  -3  -2  615.94   24.10
   3  -3  -2  607.94   24.40
   3  -3  -2  631.44   24.10
   3  -3  -2  616.34   24.20
   3  -3  -2  638.84   23.80
   3  -3  -2  606.84   24.20
   3  -3  -2  622.74   24.00
   3  -3  -2  611.24   23.90
  -3   3   2  605.14   24.10
  -3   3   2  601.94   24.00
  -3   3   2  635.74   24.10
  -3   3   2  654.63   24.80
  -3   3   2  594.54   24.40
  -3   3   2  658.73   23.90
  -3   3   2  605.14   24.50
  -3   3   2  626.54   24.00
  -3   3   2  635.94   24.00
   2  -3  -2    2.30    1.40
   2  -3  -2    1.80    1.60
   2  -3  -2    2.50    1.50
   2  -3  -2    5.30    1.40
   2  -3  -2    3.00    1.40
   2  -3  -2    3.50    1.40
   2  -3  -2    3.40    1.50
   2  -3  -2    1.90    1.50
  -2   3   2    0.50    1.30
  -2   3   2    2.90    1.40
  -2   3   2    5.70    1.60
  -2   3   2    2.50    1.70
  -2   3   2    1.60    1.40
  -2   3   2    5.30    1.40
  -2   3   2    2.10    1.40
  -2   3   2    4.20    1.40
  -2   3   2    4.10    1.30
  -2   3   2    2.50    1.60
   1  -3  -2  174.78    7.40
   1  -3  -2  168.78    7.20
   1  -3  -2  173.68    7.30
   1  -3  -2  184.98    7.60
   1  -3  -2  173.58    7.30
   1  -3  -2  176.58    7.30
   1  -3  -2  180.58    7.20
   1  -3  -2  173.18    7.10
  -1   3   2  174.38    7.30
  -1   3   2  174.28    7.40
  -1   3   2  175.48    7.20
  -1   3   2  179.78    7.50
  -1   3   2  170.08    7.30
  -1   3   2  171.38    7.20
  -1   3   2  180.18    7.50
  -1   3   2  170.28    7.10
  -1   3   2  174.08    7.00
  -1   3   2  171.38    7.20
   0  -3  -2   58.59    2.80
   0  -3  -2   60.39    3.00
   0  -3  -2   56.99    3.00
   0  -3  -2   62.09    2.90
   0  -3  -2   62.69    3.00
   0  -3  -2   60.39    3.00
   0  -3  -2   61.79    3.20
   0  -3  -2   62.49    3.10
   0  -3  -2   60.59    3.50
   0   3   2   62.49    3.00
   0   3   2   59.79    3.00
   0   3   2   62.49    3.40
   0   3   2   64.89    3.20
   0   3   2   61.99    3.10
   0   3   2   61.69    2.90
   0   3   2   60.09    3.00
   0   3   2   58.19    2.90
  -1  -3  -2 1198.18   45.10
  -1  -3  -2 1225.08   45.70
  -1  -3  -2 1150.58   45.20
  -1  -3  -2 1204.38   45.20
  -1  -3  -2 1215.98   45.30
  -1  -3  -2 1242.68   45.20
   1   3   2 1213.68   45.20
   1   3   2 1211.18   45.20
   1   3   2 1187.48   45.30
   1   3   2 1198.08   45.10
   1   3   2 1215.38   45.10
   1   3   2 1265.97   45.20
   1   3   2 1272.67   45.60
  -2  -3  -2   20.30    2.20
  -2  -3  -2   24.10    1.90
  -2  -3  -2   22.60    2.30
  -2  -3  -2   26.10    2.40
  -2  -3  -2   21.90    2.00
  -2  -3  -2   21.50    2.00
  -2  -3  -2   26.70    2.40
  -2  -3  -2   22.40    2.20
   2   3   2   22.50    2.70
   2   3   2   23.10    2.00
   2   3   2   18.30    2.20
   2   3   2   22.20    2.00
   2   3   2   23.30    2.10
   2   3   2   21.00    2.20
   2   3   2   24.20    2.00
   2   3   2   19.50    2.50
   2   3   2   21.80    2.00
   2   3   2   22.90    2.40
  -3  -3  -2   58.69    3.80
  -3  -3  -2   76.59    4.10
  -3  -3  -2   81.79    4.40
  -3  -3  -2   71.99    4.00
  -3  -3  -2   67.29    4.00
  -3  -3  -2   74.59    4.30
  -3  -3  -2   58.69    4.30
  -3  -3  -2   84.49    4.40
  -3  -3  -2   77.79    4.80
   3   3   2   63.19    3.80
   3   3   2   75.89    4.30
   3   3   2   74.39    4.10
   3   3   2   75.99    4.10
   3   3   2   60.19    4.20
   3   3   2   82.89    4.30
   3   3   2   68.59    4.50
   3   3   2   85.39    4.20
   3   3   2   83.79    4.10
  -4  -3  -2  370.56   16.20
  -4  -3  -2  404.56   16.20
  -4  -3  -2  384.76   15.90
  -4  -3  -2  395.56   15.70
  -4  -3  -2  393.26   15.90
  -4  -3  -2  396.76   15.50
  -4  -3  -2  449.95   17.60
  -4  -3  -2  391.76   15.60
  -4  -3  -2  392.86   15.80
   4   3   2  388.66   15.90
   4   3   2  431.26   16.50
   4   3   2  374.16   15.70
   4   3   2  395.06   15.80
   4   3   2  384.56   15.60
   4   3   2  384.36   15.90
   4   3   2  379.96   16.00
   4   3   2  389.76   15.90
  -5  -3  -2   35.00    3.40
  -5  -3  -2   37.80    3.10
  -5  -3  -2   33.80    3.50
  -5  -3  -2   36.10    2.70
  -5  -3  -2   36.30    3.20
  -5  -3  -2   33.50    3.10
  -5  -3  -2   23.80    3.60
  -5  -3  -2   32.40    3.40
  -5  -3  -2   29.90    4.10
  -5  -3  -2   33.00    2.90
   5   3   2   27.70    3.60
   5   3   2   37.20    3.40
   5   3   2   34.50    3.30
   5   3   2   36.60    3.40
   5   3   2   37.60    3.80
   5   3   2   31.40    3.60
   5   3   2   36.00    4.00
   5   3   2   34.40    3.40
  -6  -3  -2   56.09    3.90
  -6  -3  -2   58.59    4.30
  -6  -3  -2   58.89    4.40
  -6  -3  -2   60.59    4.60
  -6  -3  -2   58.89    4.30
  -6  -3  -2   53.99    4.80
  -6  -3  -2   62.99    5.70
  -6  -3  -2   58.29    4.70
   6   3   2   59.89    4.50
   6   3   2   55.59    4.70
   6   3   2   52.39    4.30
   6   3   2   62.59    5.00
   6   3   2   59.09    4.80
   6   3   2   48.60    4.70
   6   3   2   58.59    4.70
  -7  -3  -2   55.39    5.20
  -7  -3  -2   58.79    4.70
  -7  -3  -2   61.69    4.20
  -7  -3  -2   60.29    4.80
  -7  -3  -2   62.99    6.30
  -7  -3  -2   60.09    5.00
  -7  -3  -2   61.09    5.30
  -7  -3  -2   59.59    4.30
  -7  -3  -2   63.39    5.00
  -7  -3  -2   55.99    4.90
   7   3   2   60.09    5.00
   7   3   2   61.09    5.60
   7   3   2   55.49    5.30
   7   3   2   55.99    5.20
   7   3   2   57.29    5.10
   7   3   2   69.39    5.80
   7   3   2   51.99    4.80
  -8  -3  -2  125.89    7.50
  -8  -3  -2  133.39    6.80
  -8  -3  -2  121.59    7.50
  -8  -3  -2  127.29    7.50
  -8  -3  -2  128.09    9.30
  -8  -3  -2  113.29    7.40
  -8  -3  -2  124.99    8.10
   8   3   2  141.09    8.50
   8   3   2  120.99    7.80
   8   3   2  120.79    8.00
   8   3   2  123.59    7.50
   8   3   2  129.49    7.30
   8   3   2  123.09    7.60
  -9  -3  -2   64.89    5.70
  -9  -3  -2   63.09    5.60
  -9  -3  -2   61.79    4.80
  -9  -3  -2   73.49    6.70
  -9  -3  -2  100.09   10.60
  -9  -3  -2   66.89    5.10
  -9  -3  -2   61.99    6.60
  -9  -3  -2   73.59    7.90
   9   3   2   60.89    6.20
   9   3   2   65.39    5.60
   9   3   2   62.39    7.20
   9   3   2   59.59    5.60
   9   3   2   70.99    6.10
   9   3   2   68.49    5.30
 -10  -3  -2   77.99    6.30
 -10  -3  -2   89.59    6.50
 -10  -3  -2   69.39    5.60
 -10  -3  -2   78.29    6.60
  10   3   2   84.49    6.10
  10   3   2   73.79    6.30
  10   3   2   98.09    7.30
  10   3   2   90.39    6.80
 -11  -3  -2   17.60    3.10
 -11  -3  -2   17.50    3.70
 -11  -3  -2   20.10    4.50
   9  -4  -2    8.90    3.20
   9  -4  -2    7.10    2.90
   9  -4  -2    0.90    2.70
   9  -4  -2    4.40    3.70
  -9   4   2    4.30    2.90
  -9   4   2    4.20    2.70
  -9   4   2   10.10    3.70
   8  -4  -2    6.20    2.60
   8  -4  -2    3.00    2.60
   8  -4  -2   11.10    4.30
   8  -4  -2    7.80    3.20
  -8   4   2    6.60    2.90
  -8   4   2    8.40    3.30
  -8   4   2    4.10    2.60
  -8   4   2    6.00    2.80
   7  -4  -2    8.50    3.50
   7  -4  -2   12.40    3.60
   7  -4  -2   -1.40    2.10
   7  -4  -2   -0.70    2.10
   7  -4  -2   -1.70    1.60
   7  -4  -2    0.70    2.10
  -7   4   2   -1.20    2.10
  -7   4   2    8.20    3.40
  -7   4   2    1.80    2.30
  -7   4   2    5.60    3.20
   6  -4  -2    7.20    2.60
   6  -4  -2   15.50    3.50
   6  -4  -2   11.60    2.50
   6  -4  -2    6.50    2.40
   6  -4  -2   16.80    3.60
   6  -4  -2   20.70    4.00
   6  -4  -2   11.00    2.60
   6  -4  -2    9.60    2.40
  -6   4   2   12.50    2.80
  -6   4   2   17.90    3.80
  -6   4   2   10.80    2.70
  -6   4   2   12.80    3.40
  -6   4   2   18.90    3.50
  -6   4   2   12.60    2.70
   5  -4  -2    0.00    1.70
   5  -4  -2    2.10    1.80
   5  -4  -2    1.70    2.00
   5  -4  -2    0.40    2.50
   5  -4  -2    1.20    2.00
   5  -4  -2    1.10    2.20
   5  -4  -2    0.70    1.90
   5  -4  -2    0.90    2.00
   5  -4  -2    1.70    2.70
  -5   4   2    0.30    1.90
  -5   4   2    3.30    2.20
  -5   4   2    3.90    2.20
  -5   4   2    0.80    2.00
  -5   4   2    2.30    2.60
  -5   4   2    1.10    2.50
  -5   4   2    0.20    2.30
   4  -4  -2    1.80    1.80
   4  -4  -2    4.10    1.80
   4  -4  -2    1.70    2.00
   4  -4  -2    1.70    1.90
   4  -4  -2    1.90    2.10
   4  -4  -2    2.80    1.70
   4  -4  -2    4.20    1.70
   4  -4  -2    2.80    2.00
  -4   4   2    2.50    1.80
  -4   4   2    2.90    1.90
  -4   4   2    0.50    1.60
  -4   4   2    4.00    2.00
  -4   4   2    2.50    1.90
  -4   4   2    4.40    2.40
  -4   4   2    0.60    1.90
  -4   4   2    3.10    1.70
  -4   4   2    1.40    2.00
   3  -4  -2   29.20    2.90
  -3   4   2   31.10    3.20
  -3   4   2   25.60    2.80
  -3   4   2   28.60    3.00
  -3   4   2   35.20    3.10
  -3   4   2   29.90    3.00
   2  -4  -2  610.04   24.10
   2  -4  -2  629.94   23.90
   2  -4  -2  630.44   24.40
   2  -4  -2  656.13   24.40
   2  -4  -2  667.03   24.30
   2  -4  -2  604.74   24.10
   2  -4  -2  609.04   24.10
   2  -4  -2  635.94   24.10
  -2   4   2  633.84   24.30
  -2   4   2  638.44   24.10
  -2   4   2  616.24   23.90
  -2   4   2  635.94   23.80
  -2   4   2  627.34   24.10
  -2   4   2  625.04   24.40
  -2   4   2  611.84   24.20
  -2   4   2  604.04   24.00
  -2   4   2  619.64   24.50
   1  -4  -2 2300.17   85.39
   1  -4  -2 2390.86   85.79
   1  -4  -2 2302.27   85.39
   1  -4  -2 2248.88   85.39
   1  -4  -2 2352.06   85.19
   1  -4  -2 2243.18   85.39
  -1   4   2 2257.47   85.39
  -1   4   2 2283.67   85.39
  -1   4   2 2354.16   85.59
  -1   4   2 2287.67   85.39
  -1   4   2 2372.16   85.69
  -1   4   2 2291.57   85.19
  -1   4   2 2270.87   85.39
  -1   4   2 2282.17   85.39
   0  -4  -2   42.50    2.80
   0  -4  -2   41.40    2.80
   0  -4  -2   42.10    3.10
   0  -4  -2   41.80    2.70
   0  -4  -2   38.40    2.90
   0  -4  -2   46.10    4.00
   0  -4  -2   47.50    2.90
   0  -4  -2   40.50    3.00
   0   4   2   44.80    3.50
   0   4   2   39.10    2.80
   0   4   2   42.20    3.00
   0   4   2   41.40    2.70
   0   4   2   40.40    2.70
   0   4   2   42.40    2.90
   0   4   2   43.20    2.90
   0   4   2   37.50    2.90
   0   4   2   43.20    3.20
  -1  -4  -2  346.17   13.10
  -1  -4  -2  330.17   13.00
  -1  -4  -2  326.47   13.00
  -1  -4  -2  330.87   12.90
  -1  -4  -2  328.97   13.10
  -1  -4  -2  327.57   13.10
  -1  -4  -2  338.87   13.20
  -1  -4  -2  339.47   13.00
  -1  -4  -2  334.67   12.90
  -1  -4  -2  312.87   13.80
   1   4   2  334.47   13.10
   1   4   2  337.27   13.00
   1   4   2  334.77   13.60
   1   4   2  331.97   12.90
   1   4   2  332.57   12.90
  -2  -4  -2   44.60    3.40
  -2  -4  -2   48.10    3.30
  -2  -4  -2   40.90    3.00
  -2  -4  -2   38.50    3.20
  -2  -4  -2   39.90    2.90
   2   4   2   39.90    3.00
   2   4   2   40.30    2.90
   2   4   2   38.90    3.20
   2   4   2   40.80    3.10
   2   4   2   42.80    3.10
   2   4   2   43.00    3.50
   2   4   2   43.50    4.30
   2   4   2   41.80    3.10
   2   4   2   43.70    3.00
   3   4   2    3.10    2.00
  -4  -4  -2  234.08   10.20
  -4  -4  -2  234.88   10.20
  -4  -4  -2  224.28   10.80
  -4  -4  -2  239.28   10.20
  -4  -4  -2  236.58   10.10
  -4  -4  -2  240.98   10.00
  -4  -4  -2  240.68    9.80
  -4  -4  -2  232.58    9.90
   4   4   2  230.08   10.10
   4   4   2  232.38   10.10
   4   4   2  226.28    9.90
   4   4   2  226.18   10.10
   4   4   2  239.38   10.10
   4   4   2  228.88   10.50
   4   4   2  242.28    9.80
   4   4   2  235.58   10.20
   4   4   2  240.08   10.00
  -5  -4  -2  636.44   24.90
  -5  -4  -2  630.34   25.10
  -5  -4  -2  642.44   24.90
  -5  -4  -2  639.54   25.00
  -5  -4  -2  632.44   25.20
  -5  -4  -2  614.54   25.60
   5   4   2  639.44   25.20
   5   4   2  610.04   25.40
   5   4   2  635.24   25.10
   5   4   2  640.24   24.90
   5   4   2  627.94   25.00
   5   4   2  649.04   25.00
   5   4   2  659.03   25.00
   5   4   2  649.64   24.80
  -6  -4  -2    4.80    2.50
  -6  -4  -2    7.80    2.70
  -6  -4  -2    8.00    2.20
  -6  -4  -2    5.10    2.20
  -6  -4  -2    7.70    2.80
  -6  -4  -2    8.50    2.90
  -6  -4  -2    5.80    2.40
  -6  -4  -2    5.70    1.70
  -6  -4  -2    5.40    2.70
  -6  -4  -2    6.10    2.00
   6   4   2    6.80    2.50
   6   4   2    7.20    2.30
   6   4   2    4.00    2.60
   6   4   2    7.90    2.60
   6   4   2    6.00    2.20
   6   4   2    7.80    2.60
   6   4   2    4.40    2.70
   6   4   2    7.20    2.40
  -7  -4  -2   28.30    4.30
  -7  -4  -2   28.70    5.70
  -7  -4  -2   26.20    4.10
  -7  -4  -2   31.50    4.10
  -7  -4  -2   30.00    4.00
  -7  -4  -2   28.90    4.10
  -7  -4  -2   29.10    3.60
  -7  -4  -2   28.00    4.30
  -7  -4  -2   27.70    4.50
  -7  -4  -2   34.00    3.20
   7   4   2   34.30    5.00
   7   4   2   37.40    4.50
   7   4   2   33.00    4.40
   7   4   2   35.80    5.00
   7   4   2   30.60    4.00
   7   4   2   28.60    4.10
  -8  -4  -2   83.49    6.30
  -8  -4  -2   92.09    6.50
  -8  -4  -2   83.79    8.20
  -8  -4  -2   91.49    5.30
  -8  -4  -2   87.29    6.40
  -8  -4  -2   86.69    6.20
   8   4   2   94.29    6.70
   8   4   2   87.49    6.50
   8   4   2   83.29    6.30
   8   4   2  100.69    7.60
   8   4   2   95.29    7.10
   8   4   2   92.09    6.50
  -9  -4  -2    2.90    2.80
  -9  -4  -2    2.20    3.60
  -9  -4  -2    3.80    1.80
  -9  -4  -2    3.20    2.50
  -9  -4  -2    3.20    2.30
  -9  -4  -2    7.50    3.50
  -9  -4  -2    5.60    2.70
   9   4   2    3.00    2.40
   9   4   2    5.10    3.10
   9   4   2    3.10    3.40
   9   4   2    2.60    2.80
   9   4   2    6.30    3.00
   9   4   2    5.10    2.80
 -10  -4  -2   36.60    5.00
 -10  -4  -2   31.90    3.80
 -10  -4  -2   40.10    5.20
 -10  -4  -2   34.20    4.80
  10   4   2   25.80    5.10
  10   4   2   42.60    4.70
  10   4   2   40.00    4.90
  10   4   2   31.00    4.80
 -11  -4  -2  139.39    7.80
 -11  -4  -2  162.68    9.60
  11   4   2  162.38    8.70
  11   4   2  157.58    9.10
  11   4   2  123.79   10.70
   8  -5  -2   -0.40    2.40
   8  -5  -2   -3.50    4.10
   8  -5  -2    1.70    2.70
   8  -5  -2    0.90    2.80
  -8   5   2    0.70    2.60
  -8   5   2   -0.30    2.30
  -8   5   2    0.10    2.80
  -8   5   2   -1.10    2.40
  -8   5   2    0.70    2.50
   7  -5  -2    8.30    2.70
   7  -5  -2   12.90    3.10
   7  -5  -2   13.40    2.90
   7  -5  -2   15.90    3.60
  -7   5   2   10.90    3.10
  -7   5   2   17.00    2.70
  -7   5   2   14.80    3.00
  -7   5   2   16.00    3.20
  -7   5   2   17.90    3.90
   6  -5  -2   93.79    7.10
   6  -5  -2  100.79    7.40
   6  -5  -2   79.79    6.20
   6  -5  -2   88.29    6.20
   6  -5  -2   89.99    6.40
   6  -5  -2   89.39    6.50
   6  -5  -2   88.09    5.60
   6  -5  -2   88.79    6.00
  -6   5   2  109.89    6.80
  -6   5   2   87.49    6.10
  -6   5   2  102.09    7.20
  -6   5   2   90.79    6.10
  -6   5   2   93.69    6.50
  -6   5   2   96.69    8.20
  -6   5   2   93.19    5.40
  -6   5   2   94.19    6.50
   5  -5  -2   16.20    3.10
   5  -5  -2   15.70    2.60
   5  -5  -2   14.60    3.10
   5  -5  -2   11.70    2.50
   5  -5  -2   13.80    2.80
   5  -5  -2   14.00    2.90
   5  -5  -2   16.00    3.40
   5  -5  -2   15.40    3.70
   5  -5  -2   17.40    3.60
  -5   5   2   15.90    3.00
  -5   5   2   16.60    3.00
  -5   5   2   19.10    3.30
  -5   5   2   17.90    2.50
  -5   5   2   12.70    2.70
  -5   5   2   14.10    2.70
  -5   5   2   19.30    3.80
   4  -5  -2  280.87   12.50
   4  -5  -2  287.17   11.70
   4  -5  -2  280.87   12.20
   4  -5  -2  272.07   12.30
   4  -5  -2  265.97   12.30
   4  -5  -2  282.47   12.00
   4  -5  -2  292.87   12.40
   4  -5  -2  277.07   12.40
   4  -5  -2  269.97   12.20
  -4   5   2  269.87   12.10
  -4   5   2  266.77   11.80
  -4   5   2  266.97   12.70
  -4   5   2  282.77   12.10
  -4   5   2  267.67   12.10
  -4   5   2  274.97   12.30
  -4   5   2  282.27   11.50
  -4   5   2  292.97   12.40
  -4   5   2  287.97   12.10
  -4   5   2  258.97   13.20
   3  -5  -2 1481.35   57.39
   3  -5  -2 1566.44   57.09
   3  -5  -2 1489.95   57.39
   3  -5  -2 1582.54   57.69
   3  -5  -2 1486.85   57.49
   3  -5  -2 1579.24   57.49
   3  -5  -2 1593.84   57.49
   3  -5  -2 1520.65   57.79
  -3   5   2 1511.35   57.59
  -3   5   2 1527.75   57.49
  -3   5   2 1497.75   57.09
  -3   5   2 1519.35   57.69
  -3   5   2 1559.04   57.39
  -3   5   2 1568.84   56.99
  -3   5   2 1471.35   57.79
  -3   5   2 1476.15   57.29
  -3   5   2 1529.75   57.39
  -3   5   2 1478.75   57.69
   2  -5  -2    0.60    1.40
   2  -5  -2    1.60    1.60
   2  -5  -2    0.70    1.30
   2  -5  -2    1.20    1.30
   2  -5  -2    0.60    1.50
   2  -5  -2   -0.20    1.50
   2  -5  -2   -0.60    1.30
  -2   5   2    0.70    1.40
  -2   5   2    0.60    1.40
  -2   5   2   -0.20    1.40
  -2   5   2    1.30    1.20
  -2   5   2    0.90    1.50
  -2   5   2   -0.20    1.60
  -2   5   2   -0.90    1.10
   1  -5  -2   13.10    2.40
   1  -5  -2   17.80    2.40
   1  -5  -2   14.10    2.30
   1  -5  -2   15.70    2.50
   1  -5  -2   18.30    2.40
   1  -5  -2   18.50    2.20
   1  -5  -2   16.10    2.10
   1  -5  -2   15.20    2.40
  -1   5   2   17.30    2.40
  -1   5   2   14.70    2.20
  -1   5   2   17.20    2.40
  -1   5   2   17.70    2.20
  -1   5   2   24.30    2.80
  -1   5   2   19.10    2.90
  -1   5   2   16.80    2.50
  -1   5   2   15.50    2.40
  -1   5   2   16.40    1.90
   0  -5  -2   49.40    3.40
   0  -5  -2   48.70    4.70
   0  -5  -2   46.60    3.30
   0  -5  -2   47.00    3.10
   0  -5  -2   50.29    3.40
   0  -5  -2   49.70    3.30
   0  -5  -2   46.00    3.20
   0   5   2   43.20    3.20
   0   5   2   44.50    3.20
   0   5   2   48.00    3.10
   0   5   2   47.00    3.30
   0   5   2   46.00    3.90
   0   5   2   53.89    3.50
   0   5   2   50.19    3.20
  -1  -5  -2   82.79    4.60
  -1  -5  -2   83.39    4.20
  -1  -5  -2   79.89    4.20
  -1  -5  -2   81.29    4.50
  -1  -5  -2   78.69    4.40
  -1  -5  -2   82.59    4.50
  -1  -5  -2   79.99    4.20
  -1  -5  -2   82.39    4.10
  -1  -5  -2   81.59    4.30
  -1  -5  -2   70.89    5.60
   1   5   2   83.59    4.40
   1   5   2   76.29    4.00
   1   5   2   82.19    4.60
   1   5   2   81.69    4.30
   1   5   2   82.79    5.20
   1   5   2   81.09    4.40
   1   5   2   78.59    4.70
   1   5   2   79.59    4.20
  -2  -5  -2   54.39    3.40
  -2  -5  -2   51.39    3.60
  -2  -5  -2   60.49    3.50
  -2  -5  -2   50.39    3.60
  -2  -5  -2   54.79    3.50
  -2  -5  -2   61.39    4.50
  -2  -5  -2   56.59    3.30
  -2  -5  -2   59.69    3.90
   2   5   2   59.49    3.40
   2   5   2   58.49    3.70
   2   5   2   56.69    3.50
   2   5   2   58.19    3.60
   2   5   2   56.89    4.90
  -3  -5  -2   41.40    3.10
  -3  -5  -2   42.30    3.20
  -3  -5  -2   48.20    3.60
  -3  -5  -2   46.30    3.20
  -3  -5  -2   53.29    3.80
  -3  -5  -2   47.50    3.50
  -3  -5  -2   39.60    3.60
  -3  -5  -2   52.39    3.80
   3   5   2   47.30    3.50
   3   5   2   45.60    3.40
   3   5   2   56.89    3.90
   3   5   2   56.29    3.70
   3   5   2   40.10    3.20
   3   5   2   45.40    3.40
   3   5   2   43.50    3.50
   3   5   2   45.70    3.40
   3   5   2   35.30    4.40
   3   5   2   40.00    4.20
  -4  -5  -2   20.80    2.80
  -4  -5  -2   20.60    2.60
  -4  -5  -2   18.20    2.60
  -4  -5  -2   19.80    2.60
  -4  -5  -2   20.30    2.70
  -4  -5  -2   19.20    2.80
   4   5   2   18.90    2.90
   4   5   2   17.30    3.40
   4   5   2   22.10    2.80
   4   5   2   19.30    2.70
   4   5   2   20.70    2.80
   4   5   2   19.60    2.80
   4   5   2   18.70    3.00
   4   5   2   19.30    2.50
   4   5   2   20.90    3.10
  -5  -5  -2   18.70    2.70
  -5  -5  -2   21.20    3.20
  -5  -5  -2   19.00    2.80
  -5  -5  -2   19.00    3.00
  -5  -5  -2   17.10    2.70
  -5  -5  -2   30.20    3.30
  -5  -5  -2   19.70    3.00
  -5  -5  -2   20.10    2.80
   5   5   2   20.70    3.30
   5   5   2   18.90    2.80
   5   5   2   18.50    2.40
   5   5   2   19.40    3.10
   5   5   2   23.90    3.50
   5   5   2   19.40    3.10
   5   5   2   20.70    2.80
   5   5   2   21.40    2.80
   5   5   2   19.40    3.00
  -6  -5  -2   48.00    4.20
  -6  -5  -2   48.30    4.60
  -6  -5  -2   50.49    6.20
  -6  -5  -2   43.50    4.20
  -6  -5  -2   46.00    4.50
  -6  -5  -2   41.60    4.70
  -6  -5  -2   40.20    4.70
  -6  -5  -2   47.30    3.90
  -6  -5  -2   45.80    4.70
  -6  -5  -2   46.30    3.30
   6   5   2   41.20    4.80
   6   5   2   45.10    4.40
   6   5   2   48.60    4.60
   6   5   2   41.40    4.50
   6   5   2   47.70    4.40
   6   5   2   49.50    5.20
   6   5   2   36.50    4.50
   6   5   2   40.10    4.50
  -7  -5  -2  147.49    7.10
  -7  -5  -2  140.79    7.50
  -7  -5  -2  145.79    7.80
  -7  -5  -2  137.99    9.50
  -7  -5  -2  141.19    8.20
  -7  -5  -2  130.19    7.10
  -7  -5  -2  138.59    7.70
  -7  -5  -2  131.39    8.10
  -7  -5  -2  137.49    7.80
  -7  -5  -2  128.39    7.90
   7   5   2  138.89    8.20
   7   5   2  134.89    8.10
   7   5   2  127.39    7.90
   7   5   2  150.88    8.20
   7   5   2  140.99    8.10
   7   5   2  143.29    7.90
   7   5   2  143.09    9.10
  -8  -5  -2    3.50    2.60
  -8  -5  -2    1.10    2.30
  -8  -5  -2    3.40    3.30
  -8  -5  -2    1.80    1.60
  -8  -5  -2    1.80    2.40
  -8  -5  -2    3.80    3.00
  -8  -5  -2    3.10    2.70
   8   5   2    2.00    2.50
   8   5   2    3.40    2.90
   8   5   2    1.40    2.70
   8   5   2   -1.80    2.80
   8   5   2    2.00    2.80
   8   5   2    0.30    5.00
  -9  -5  -2   22.30    5.00
  -9  -5  -2   18.10    4.00
  -9  -5  -2   18.40    3.60
  -9  -5  -2   22.80    5.00
  -9  -5  -2   17.70    5.50
  -9  -5  -2   14.30    3.10
  -9  -5  -2   19.60    3.50
  -9  -5  -2   22.10    3.20
   9   5   2   16.20    3.10
   9   5   2   12.90    3.20
   9   5   2   13.60    4.30
   9   5   2   14.90    4.00
   9   5   2   19.00    3.60
   9   5   2   18.40    3.60
 -10  -5  -2   65.49    6.00
 -10  -5  -2   48.80    4.20
 -10  -5  -2   58.49    5.90
 -10  -5  -2   52.89    5.60
  10   5   2   44.50    5.30
  10   5   2   50.99    5.10
  10   5   2   36.00    7.00
  10   5   2   49.70    8.80
  10   5   2   57.79    5.60
 -11  -5  -2   13.30    2.50
  11   5   2   19.60    4.20
  11   5   2    1.80    6.00
   8  -6  -2   46.30    6.00
   8  -6  -2   59.89    5.90
   8  -6  -2   54.59    5.60
  -8   6   2   49.99    5.60
  -8   6   2   52.09    5.80
  -8   6   2   51.99    5.90
  -8   6   2   63.89    4.70
  -8   6   2   51.49    6.40
   7  -6  -2    6.10    2.90
  -7   6   2    5.90    3.10
  -7   6   2    4.10    3.00
   6  -6  -2   35.70    4.10
   6  -6  -2   23.50    4.60
   6  -6  -2   39.70    5.70
   6  -6  -2   31.40    4.40
  -6   6   2   32.60    4.50
  -6   6   2   22.60    3.80
  -6   6   2   34.60    4.80
  -6   6   2   35.10    3.80
  -6   6   2   31.00    4.20
   5  -6  -2   14.40    2.70
   5  -6  -2   26.40    4.40
   5  -6  -2   15.40    2.90
   5  -6  -2   19.80    2.90
   5  -6  -2   27.10    5.50
   5  -6  -2   23.10    3.80
   5  -6  -2   17.70    3.20
  -5   6   2   18.10    3.10
  -5   6   2   18.10    3.40
  -5   6   2   20.40    3.50
  -5   6   2   20.00    2.70
  -5   6   2   16.00    2.80
  -5   6   2   24.30    4.10
   4  -6  -2  536.35   21.90
   4  -6  -2  557.34   21.60
   4  -6  -2  534.35   21.80
   4  -6  -2  551.44   21.20
   4  -6  -2  550.34   22.00
   4  -6  -2  528.65   21.80
   4  -6  -2  551.34   21.70
   4  -6  -2  505.45   21.70
   4  -6  -2  509.45   22.00
  -4   6   2  533.55   21.60
  -4   6   2  533.15   21.10
  -4   6   2  525.45   22.10
  -4   6   2  517.05   21.60
  -4   6   2  541.05   22.00
  -4   6   2  540.85   21.60
  -4   6   2  528.35   22.50
  -4   6   2  530.25   21.90
   3  -6  -2    1.60    1.90
   3  -6  -2    0.30    1.90
   3  -6  -2    3.20    2.30
   3  -6  -2    0.60    2.00
   3  -6  -2    2.70    1.90
   3  -6  -2    2.30    2.00
   3  -6  -2    1.40    1.70
   3  -6  -2   -1.40    3.10
  -3   6   2    2.50    2.10
  -3   6   2    1.80    1.70
  -3   6   2    3.40    2.40
  -3   6   2    4.00    2.10
  -3   6   2    1.80    1.80
  -3   6   2    1.80    2.00
  -3   6   2    3.20    2.50
  -3   6   2    3.90    1.80
  -3   6   2   -0.60    1.90
  -3   6   2    2.30    2.00
   2  -6  -2   54.29    3.80
   2  -6  -2   53.59    3.90
   2  -6  -2   52.99    4.00
   2  -6  -2   52.89    5.10
   2  -6  -2   50.19    4.00
   2  -6  -2   51.59    3.90
   2  -6  -2   55.49    4.00
  -2   6   2   56.79    3.70
  -2   6   2   60.39    4.10
  -2   6   2   53.99    4.40
  -2   6   2   47.70    4.40
  -2   6   2   53.39    4.70
  -2   6   2   53.39    3.90
  -2   6   2   54.29    4.10
  -2   6   2   55.19    3.90
  -2   6   2   47.50    3.60
   1  -6  -2    2.10    1.70
   1  -6  -2   -1.00    1.40
   1  -6  -2   -1.60    1.30
   1  -6  -2   -1.60    1.80
   1  -6  -2   -0.60    1.40
   1  -6  -2   -0.50    1.50
   1  -6  -2   -0.10    1.30
   1  -6  -2   -0.70    1.40
  -1   6   2    0.00    1.50
  -1   6   2    1.10    2.00
  -1   6   2   -0.30    1.30
  -1   6   2   -2.40    1.40
  -1   6   2   -0.70    1.40
  -1   6   2    0.00    1.50
  -1   6   2   -0.50    1.70
  -1   6   2    0.70    1.30
  -1   6   2    0.60    1.40
   0  -6  -2   31.90    2.90
   0  -6  -2   35.50    3.00
   0  -6  -2   31.20    4.40
   0  -6  -2   29.90    2.80
   0  -6  -2   35.80    3.10
   0  -6  -2   35.40    3.20
   0  -6  -2   32.70    2.70
   0  -6  -2   33.70    3.00
   0  -6  -2   31.70    2.60
   0   6   2   32.20    3.00
   0   6   2   34.50    2.80
   0   6   2   33.90    3.00
   0   6   2   34.40    3.00
   0   6   2   33.80    3.10
   0   6   2   35.40    3.70
   0   6   2   30.20    3.00
   0   6   2   35.10    2.90
   0   6   2   39.70    3.50
  -1  -6  -2   19.20    2.50
  -1  -6  -2   22.10    2.90
  -1  -6  -2   22.10    2.50
  -1  -6  -2   20.80    2.30
  -1  -6  -2   24.00    3.00
  -1  -6  -2   20.50    2.40
  -1  -6  -2   18.40    2.40
  -1  -6  -2   18.30    2.50
  -1  -6  -2   18.80    2.80
   1   6   2   19.10    2.50
   1   6   2   23.10    3.20
   1   6   2   17.30    2.30
   1   6   2   18.40    2.50
   1   6   2   18.90    2.50
   1   6   2   21.80    2.70
   1   6   2   22.10    3.60
   1   6   2   22.40    2.80
  -2  -6  -2 1154.58   43.70
  -2  -6  -2 1187.68   43.60
  -2  -6  -2 1141.79   43.60
  -2  -6  -2 1113.99   43.60
  -2  -6  -2 1147.09   43.90
  -2  -6  -2 1139.59   43.30
  -2  -6  -2 1170.88   43.50
  -2  -6  -2 1156.18   43.50
  -2  -6  -2 1147.49   43.50
   2   6   2 1133.39   43.60
   2   6   2 1170.08   43.70
   2   6   2 1178.38   43.20
   2   6   2 1168.48   44.50
   2   6   2 1152.18   43.90
   2   6   2 1150.08   43.50
   2   6   2 1173.88   43.50
   2   6   2 1167.28   43.60
  -3  -6  -2  183.08    8.40
  -3  -6  -2  183.18    8.20
  -3  -6  -2  180.98    8.00
  -3  -6  -2  184.98    8.20
  -3  -6  -2  196.38    7.90
  -3  -6  -2  178.08    8.40
   3   6   2  189.98    8.30
   3   6   2  186.08    8.40
   3   6   2  182.58    7.90
   3   6   2  179.68    8.10
   3   6   2  177.08    8.30
   3   6   2  183.18    8.60
   3   6   2  185.28    8.40
  -4  -6  -2   55.69    4.20
  -4  -6  -2   59.39    4.20
  -4  -6  -2   64.49    4.60
  -4  -6  -2   56.79    4.40
  -4  -6  -2   55.29    4.40
  -4  -6  -2   55.29    3.80
  -4  -6  -2   66.69    5.20
   4   6   2   54.79    4.10
   4   6   2   52.49    5.40
   4   6   2   51.69    3.90
   4   6   2   55.09    4.20
   4   6   2   53.19    5.00
   4   6   2   54.19    4.10
   4   6   2   57.49    4.30
   4   6   2   62.69    4.40
   4   6   2   56.49    4.10
   4   6   2   60.59    4.50
  -5  -6  -2   29.70    4.20
  -5  -6  -2   41.80    4.30
  -5  -6  -2   37.20    4.30
  -5  -6  -2   43.10    3.60
  -5  -6  -2   42.80    4.40
  -5  -6  -2   39.30    3.80
  -5  -6  -2   38.00    4.00
  -5  -6  -2   37.90    3.80
   5   6   2   30.70    4.10
   5   6   2   35.70    3.90
   5   6   2   35.50    3.80
   5   6   2   36.80    4.90
   5   6   2   40.40    4.30
   5   6   2   39.30    4.20
   5   6   2   37.70    3.90
   5   6   2   33.20    4.40
  -6  -6  -2  124.89    6.90
  -6  -6  -2  138.19    7.30
  -6  -6  -2  131.89    7.40
  -6  -6  -2  128.59    6.80
  -6  -6  -2  127.99    7.30
  -6  -6  -2  126.79    7.50
  -6  -6  -2  133.69    7.60
  -6  -6  -2  125.49    7.60
   6   6   2  129.99    8.30
   6   6   2  129.99    7.40
   6   6   2  130.79    7.50
   6   6   2  131.09    7.00
   6   6   2  146.49    7.60
   6   6   2  123.19    7.20
   6   6   2  128.39    7.70
   6   6   2  129.89    7.50
   6   6   2  131.49    7.50
  -7  -6  -2    7.80    2.90
  -7  -6  -2    7.90    2.90
   7   6   2    7.10    3.00
   7   6   2    6.50    3.10
  -8  -6  -2   60.89    7.40
  -8  -6  -2   62.29    4.20
  -8  -6  -2   61.39    5.60
  -8  -6  -2   59.59    6.80
  -8  -6  -2   65.19    5.80
  -8  -6  -2   58.49    6.20
  -8  -6  -2   68.69    5.00
   8   6   2   61.89    6.10
   8   6   2   55.29    5.90
   8   6   2   67.09    6.10
   8   6   2   62.19    7.00
   8   6   2   58.49    6.20
   8   6   2   63.69    6.20
   8   6   2   57.19    6.50
   8   6   2   58.49    6.10
  -9  -6  -2   11.10    3.20
  -9  -6  -2   10.00    2.80
   9   6   2    8.20    3.50
   9   6   2   12.50    3.60
   9   6   2    9.10    3.00
   9   6   2   15.80    3.60
   9   6   2    7.50    3.10
 -10  -6  -2   49.99    5.70
 -10  -6  -2   60.79    6.00
  10   6   2   62.59    6.00
  10   6   2   58.69    5.90
  10   6   2   38.60    6.50
   7  -7  -2   42.10    5.10
   7  -7  -2   32.50    4.80
   7  -7  -2   38.90    5.20
  -7   7   2   36.10    5.30
  -7   7   2   35.00    3.90
  -7   7   2   32.00    5.00
  -7   7   2   26.20    4.10
  -7   7   2   43.10    5.10
   6  -7  -2   35.60    4.70
   6  -7  -2   27.10    5.50
   6  -7  -2   31.10    4.50
   6  -7  -2   32.70    4.40
  -6   7   2   29.60    4.30
  -6   7   2   31.50    4.70
  -6   7   2   21.50    3.60
  -6   7   2   31.30    4.70
  -6   7   2   31.20    4.80
   5  -7  -2    2.30    2.30
   5  -7  -2   -0.10    2.40
   5  -7  -2   -1.70    2.50
   5  -7  -2    1.80    2.30
   5  -7  -2   -0.60    2.30
   5  -7  -2    6.50    5.30
  -5   7   2    0.60    1.90
  -5   7   2   -1.10    2.40
  -5   7   2    9.20    3.40
  -5   7   2   -3.70    2.10
  -5   7   2    3.00    2.70
  -5   7   2   -1.00    2.20
  -5   7   2   -2.00    2.20
  -5   7   2    4.80    2.20
   4  -7  -2   27.00    4.30
   4  -7  -2   31.00    3.90
   4  -7  -2   32.90    5.20
   4  -7  -2   31.80    4.00
   4  -7  -2   34.50    5.10
   4  -7  -2   28.10    5.40
   4  -7  -2   29.40    3.60
  -4   7   2   25.50    4.10
  -4   7   2   24.20    5.10
  -4   7   2   29.60    4.40
  -4   7   2   33.40    4.20
  -4   7   2   25.60    3.40
  -4   7   2   27.00    5.40
  -4   7   2   36.10    4.40
  -4   7   2   27.70    4.20
   3  -7  -2   10.00    2.50
   3  -7  -2    5.40    2.70
   3  -7  -2   17.80    3.40
   3  -7  -2    7.50    2.20
   3  -7  -2   10.90    2.60
   3  -7  -2   13.60    2.80
   3  -7  -2   16.80    2.70
  -3   7   2   13.90    2.70
  -3   7   2   15.80    3.00
  -3   7   2    6.90    2.40
  -3   7   2   17.10    3.00
  -3   7   2    5.70    2.20
  -3   7   2   19.80    3.50
  -3   7   2   14.30    2.70
  -3   7   2   10.30    2.20
  -3   7   2    6.30    2.70
   2  -7  -2    0.80    1.80
   2  -7  -2    0.80    2.20
   2  -7  -2    2.60    2.00
   2  -7  -2   -1.70    2.00
   2  -7  -2   -2.00    1.80
   2  -7  -2    1.40    1.90
   2  -7  -2   -1.20    1.60
   2  -7  -2    1.40    2.40
  -2   7   2    0.00    1.90
  -2   7   2    0.90    2.20
  -2   7   2   -0.30    2.00
  -2   7   2   -0.60    1.70
  -2   7   2    2.40    2.60
  -2   7   2   -0.10    2.10
  -2   7   2    2.20    2.10
  -2   7   2    0.50    2.00
  -2   7   2   -0.80    1.80
  -2   7   2    0.60    1.80
   1  -7  -2   76.69    4.70
   1  -7  -2   68.29    4.60
   1  -7  -2   68.69    4.50
   1  -7  -2   69.49    4.80
   1  -7  -2   67.49    4.70
   1  -7  -2   70.09    6.30
   1  -7  -2   70.39    4.70
  -1   7   2   70.19    4.90
  -1   7   2   73.59    4.80
  -1   7   2   79.59    5.80
  -1   7   2   77.49    5.30
  -1   7   2   75.79    4.50
  -1   7   2   71.29    5.10
  -1   7   2   69.59    4.80
  -1   7   2   70.69    4.40
  -1   7   2   74.39    4.70
   0  -7  -2    9.40    2.20
   0  -7  -2    9.90    2.20
   0  -7  -2    9.70    2.10
   0  -7  -2    8.60    2.00
   0  -7  -2   11.30    1.80
   0  -7  -2    7.50    1.80
   0  -7  -2    5.30    2.30
   0  -7  -2    6.90    1.90
   0  -7  -2    8.70    2.00
   0   7   2    9.50    2.20
   0   7   2    8.70    2.10
   0   7   2   12.20    2.40
   0   7   2    6.10    2.00
   0   7   2    9.20    2.20
   0   7   2    8.90    2.10
   0   7   2   13.40    2.80
   0   7   2    7.60    1.80
   0   7   2   10.20    2.20
  -1  -7  -2  201.58    9.10
  -1  -7  -2  200.48    9.20
  -1  -7  -2  193.28    9.10
  -1  -7  -2  203.28    9.10
  -1  -7  -2  203.78    8.80
  -1  -7  -2  198.98    8.30
  -1  -7  -2  191.98    8.90
  -1  -7  -2  193.08    8.90
   1   7   2  195.78    8.60
   1   7   2  203.38    9.70
   1   7   2  196.38    9.20
   1   7   2  197.08    8.90
   1   7   2  194.88    8.90
   1   7   2  200.28    8.90
   1   7   2  203.38    8.90
   1   7   2  205.88    8.80
  -2  -7  -2   38.00    3.10
  -2  -7  -2   41.20    3.30
  -2  -7  -2   43.20    3.40
  -2  -7  -2   38.80    3.30
  -2  -7  -2   47.10    4.40
  -2  -7  -2   47.80    4.10
  -2  -7  -2   33.30    3.50
  -2  -7  -2   42.60    4.00
   2   7   2   37.40    3.70
   2   7   2   43.60    3.80
   2   7   2   37.10    3.50
   2   7   2   37.70    3.30
   2   7   2   36.50    3.40
   2   7   2   36.60    4.10
   2   7   2   36.80    4.70
  -3  -7  -2  166.88    7.80
  -3  -7  -2  159.58    8.30
  -3  -7  -2  171.58    8.20
  -3  -7  -2  164.38    7.70
  -3  -7  -2  160.78    7.60
  -3  -7  -2  166.68    7.50
  -3  -7  -2  158.38    7.90
  -3  -7  -2  179.18    8.30
  -3  -7  -2  175.58    8.50
   3   7   2  176.28    8.10
   3   7   2  168.08    8.30
   3   7   2  168.48    7.80
   3   7   2  167.38    7.80
   3   7   2  177.48    7.90
   3   7   2  160.58    9.30
   3   7   2  173.58    8.10
   3   7   2  164.68    7.40
  -4  -7  -2    6.70    1.90
  -4  -7  -2    9.60    2.40
  -4  -7  -2    8.00    2.30
  -4  -7  -2    8.40    1.70
  -4  -7  -2   12.40    2.40
  -4  -7  -2   11.50    2.70
  -4  -7  -2   10.00    2.60
  -4  -7  -2   13.40    2.70
  -4  -7  -2   12.70    3.10
   4   7   2   11.60    2.30
   4   7   2    6.90    2.70
   4   7   2   10.90    2.40
   4   7   2   11.40    2.40
   4   7   2   11.70    2.60
   4   7   2   15.50    2.70
   4   7   2    6.30    2.50
   4   7   2   13.00    2.40
   4   7   2    9.80    2.60
   4   7   2    8.60    2.80
  -5  -7  -2   33.40    4.00
  -5  -7  -2   32.70    3.90
  -5  -7  -2   30.00    4.10
  -5  -7  -2   30.00    4.20
  -5  -7  -2   34.00    4.40
  -5  -7  -2   33.50    3.70
  -5  -7  -2   32.10    2.90
  -5  -7  -2   35.90    3.70
  -5  -7  -2   35.40    4.70
   5   7   2   31.20    3.90
   5   7   2   29.70    5.80
   5   7   2   33.20    4.30
   5   7   2   34.60    4.50
   5   7   2   30.60    4.10
   5   7   2   32.20    4.20
   5   7   2   26.00    5.00
   5   7   2   30.30    3.90
   5   7   2   36.10    4.50
  -6  -7  -2  135.99    6.90
  -6  -7  -2  118.99    7.30
  -6  -7  -2  124.19    6.70
  -6  -7  -2  118.09    7.40
  -6  -7  -2  123.19    7.60
  -6  -7  -2  120.69    6.90
  -6  -7  -2  128.99    7.40
   6   7   2  117.69    6.80
   6   7   2  124.09    7.70
   6   7   2  116.79    7.10
   6   7   2  116.09    7.20
   6   7   2  116.59    8.20
   6   7   2  122.89    7.50
   6   7   2  123.59    7.20
   6   7   2  124.99    7.30
   6   7   2  123.19    7.10
  -7  -7  -2    0.60    2.30
  -7  -7  -2   -1.00    2.80
  -7  -7  -2    2.40    2.60
  -7  -7  -2    0.00    2.60
  -7  -7  -2    1.30    2.40
  -7  -7  -2   -0.70    2.60
  -7  -7  -2   -0.30    2.20
  -7  -7  -2    1.20    2.30
   7   7   2   -5.10    2.60
   7   7   2    0.90    2.50
   7   7   2    1.10    2.70
   7   7   2    0.70    2.40
   7   7   2    1.10    2.60
   7   7   2   -1.00    2.60
   7   7   2   -0.50    2.90
   7   7   2    0.00    2.70
   7   7   2   -0.20    2.60
  -8  -7  -2   22.00    3.80
  -8  -7  -2   19.80    3.60
  -8  -7  -2   16.80    3.40
  -8  -7  -2   16.90    3.90
  -8  -7  -2   19.90    3.80
  -8  -7  -2   21.20    3.30
  -8  -7  -2   24.30    3.90
   8   7   2   21.30    4.80
   8   7   2   16.60    5.40
   8   7   2   24.50    4.20
   8   7   2   20.90    4.00
   8   7   2   21.40    4.00
   8   7   2   24.50    4.00
   8   7   2   15.90    4.20
  -9  -7  -2   91.79    7.00
  -9  -7  -2   70.39    7.50
   9   7   2   90.49    7.10
   9   7   2  101.19    7.50
 -10  -7  -2   44.10    6.00
 -10  -7  -2   41.00    5.50
 -10  -7  -2   61.39    6.30
  10   7   2   56.89    5.90
  10   7   2   40.90    5.60
  10   7   2   53.59    7.40
   5  -8  -2   -1.40    2.70
  -5   8   2    7.40    2.70
  -5   8   2   -0.40    2.40
  -5   8   2   -0.20    3.20
   4  -8  -2   35.20    4.80
   4  -8  -2   22.20    3.40
   4  -8  -2   27.40    4.10
   4  -8  -2   37.20    4.70
   4  -8  -2   27.10    4.10
   4  -8  -2   20.10    3.60
  -4   8   2   22.20    3.50
  -4   8   2   21.40    3.50
  -4   8   2   29.10    4.20
  -4   8   2   27.90    3.80
  -4   8   2   25.20    3.50
  -4   8   2   31.90    4.10
  -4   8   2   22.50    3.50
   3  -8  -2    4.40    2.50
   3  -8  -2    5.70    2.50
   3  -8  -2    3.50    2.70
   3  -8  -2    5.10    2.30
   3  -8  -2    4.00    2.50
   3  -8  -2    5.30    2.80
   3  -8  -2   16.70    5.40
  -3   8   2    6.50    2.30
  -3   8   2    1.30    2.40
  -3   8   2    7.60    3.40
  -3   8   2   -1.70    2.80
  -3   8   2    2.20    2.30
  -3   8   2    4.40    3.00
  -3   8   2    7.80    3.20
   2  -8  -2   58.09    5.00
   2  -8  -2   66.99    5.10
   2  -8  -2   67.39    5.00
   2  -8  -2   70.69    6.90
   2  -8  -2   61.09    4.90
   2  -8  -2   71.59    5.20
  -2   8   2   66.29    4.80
  -2   8   2   67.29    5.50
  -2   8   2   69.49    5.70
  -2   8   2   68.19    5.40
  -2   8   2   65.39    5.70
  -2   8   2   74.19    5.50
  -2   8   2   66.09    5.20
  -2   8   2   71.79    5.30
   1  -8  -2  573.44   23.00
   1  -8  -2  559.84   24.30
   1  -8  -2  557.44   23.40
   1  -8  -2  603.34   22.40
   1  -8  -2  567.24   23.00
   1  -8  -2  550.14   23.40
   1  -8  -2  591.54   22.90
   1  -8  -2  582.94   23.10
  -1   8   2  598.54   23.30
  -1   8   2  594.44   23.20
  -1   8   2  568.64   23.10
  -1   8   2  564.94   23.30
  -1   8   2  577.04   23.60
  -1   8   2  591.84   23.50
  -1   8   2  585.04   23.10
  -1   8   2  585.34   22.80
  -1   8   2  582.24   22.90
   0  -8  -2   15.60    2.50
   0  -8  -2   15.30    3.10
   0  -8  -2   14.50    2.50
   0  -8  -2   27.30    3.90
   0  -8  -2   19.30    2.90
   0  -8  -2   15.50    2.60
   0  -8  -2   15.20    2.60
   0  -8  -2   10.00    2.30
   0   8   2   18.80    3.30
   0   8   2   16.50    3.00
   0   8   2   21.00    4.40
   0   8   2   17.80    2.80
   0   8   2   11.50    2.30
   0   8   2    9.90    2.30
   0   8   2   14.00    2.70
   0   8   2   14.40    2.80
  -1  -8  -2   60.19    5.00
  -1  -8  -2   54.29    4.50
  -1  -8  -2   67.79    4.90
  -1  -8  -2   50.79    4.20
  -1  -8  -2   50.79    3.70
  -1  -8  -2   61.19    4.90
  -1  -8  -2   51.99    4.30
  -1  -8  -2   57.09    4.20
  -1  -8  -2   57.19    4.30
   1   8   2   56.89    4.20
   1   8   2   59.39    5.60
   1   8   2   58.69    4.60
   1   8   2   59.19    5.10
   1   8   2   64.99    4.40
  -2  -8  -2   38.90    3.70
  -2  -8  -2   47.40    4.60
  -2  -8  -2   43.80    3.80
  -2  -8  -2   37.00    3.70
  -2  -8  -2   35.60    3.40
   2   8   2   43.00    4.70
   2   8   2   41.50    3.60
   2   8   2   43.10    5.50
   2   8   2   35.90    3.80
   2   8   2   41.20    4.10
   2   8   2   41.10    4.30
  -4  -8  -2  360.66   15.80
  -4  -8  -2  370.16   15.30
  -4  -8  -2  375.56   15.60
  -4  -8  -2  361.86   14.80
  -4  -8  -2  404.06   15.40
  -4  -8  -2  373.46   15.20
  -4  -8  -2  369.16   15.60
   4   8   2  362.06   15.30
   4   8   2  351.66   16.80
   4   8   2  357.76   15.90
   4   8   2  371.36   14.80
   4   8   2  355.26   15.50
   4   8   2  358.76   15.50
   4   8   2  345.87   15.20
   4   8   2  359.56   15.20
   4   8   2  364.56   15.50
  -5  -8  -2  297.57   12.80
  -5  -8  -2  297.07   12.30
  -5  -8  -2  302.87   13.00
  -5  -8  -2  307.37   13.50
  -5  -8  -2  302.37   13.40
  -5  -8  -2  302.97   13.10
  -5  -8  -2  294.77   13.60
   5   8   2  295.67   13.20
   5   8   2  298.07   13.30
   5   8   2  295.67   13.40
   5   8   2  294.37   13.10
   5   8   2  303.87   13.40
   5   8   2  298.97   13.00
   5   8   2  289.37   13.60
   5   8   2  283.27   14.50
  -6  -8  -2   11.40    2.50
  -6  -8  -2   16.00    3.30
  -6  -8  -2   17.20    3.20
  -6  -8  -2   14.10    2.90
  -6  -8  -2   10.30    1.90
  -6  -8  -2   13.80    3.10
  -6  -8  -2   18.50    3.60
   6   8   2   12.20    3.00
   6   8   2   18.30    3.10
   6   8   2   16.60    3.30
   6   8   2   12.20    3.30
   6   8   2   12.60    2.90
   6   8   2   12.30    3.20
   6   8   2   12.30    3.20
   6   8   2   15.30    3.80
  -7  -8  -2   -1.50    1.50
  -7  -8  -2   -1.70    2.00
  -7  -8  -2   -0.10    3.20
  -7  -8  -2   -0.20    2.40
  -7  -8  -2    3.20    2.50
  -7  -8  -2    0.70    2.70
  -7  -8  -2   -3.60    2.90
   7   8   2    2.60    2.90
   7   8   2    1.10    2.80
   7   8   2   -1.10    2.60
   7   8   2    0.10    2.60
   7   8   2   -2.30    2.50
   7   8   2    3.00    3.30
   7   8   2    0.60    3.00
   7   8   2   -0.40    2.70
   7   8   2   -1.50    2.70
  -8  -8  -2    1.80    3.50
  -8  -8  -2    0.70    2.40
  -8  -8  -2    2.40    2.50
  -8  -8  -2    5.40    2.90
   8   8   2   -6.00    3.70
   8   8   2   -1.20    2.70
   8   8   2    3.90    2.70
   8   8   2   -4.30    3.00
   8   8   2   -0.20    3.10
   8   8   2    1.50    3.20
   8   8   2    1.30    2.90
  -9  -8  -2    6.30    2.70
  -9  -8  -2    9.10    3.40
  -9  -8  -2    4.70    2.80
   9   8   2    4.40    3.70
   9   8   2    9.90    3.40
   9   8   2    7.50    3.30
   9   8   2    6.10    3.50
   9   8   2   -2.40    3.30
 -10  -8  -2    4.60    2.70
 -10  -8  -2    5.30    3.10
  10   8   2   -6.90    4.90
  10   8   2    9.50    3.40
  10   8   2    3.60    2.70
   6  -9  -2   40.70    5.40
   6  -9  -2   46.70    5.50
   6  -9  -2   36.90    7.00
   6  -9  -2   38.80    5.10
  -6   9   2   43.20    6.20
  -6   9   2   42.30    5.90
  -6   9   2   42.30    4.70
  -6   9   2   42.60    5.80
  -6   9   2   28.90    4.60
   5  -9  -2   -4.10    3.60
   5  -9  -2    0.20    2.50
   5  -9  -2    0.70    2.50
   5  -9  -2    3.20    2.90
  -5   9   2    1.90    2.40
  -5   9   2   -0.20    2.80
  -5   9   2    2.00    3.00
  -5   9   2    0.60    3.30
  -5   9   2   -0.20    2.70
   4  -9  -2    1.00    2.40
   4  -9  -2    6.40    4.10
   4  -9  -2    3.00    2.80
   4  -9  -2    8.20    2.80
  -4   9   2    4.00    2.90
  -4   9   2    3.20    2.70
  -4   9   2    4.00    2.80
  -4   9   2    2.10    3.30
  -4   9   2    4.40    2.60
  -4   9   2    2.20    2.70
   3  -9  -2  116.19    7.00
   3  -9  -2  117.59    7.00
   3  -9  -2  104.99    6.80
   3  -9  -2  101.49    8.30
   3  -9  -2   99.49    6.70
   3  -9  -2  113.39    6.70
  -3   9   2  118.49    7.50
  -3   9   2  108.79    7.00
  -3   9   2  138.19   12.20
  -3   9   2  110.39    7.50
  -3   9   2  100.49    7.20
  -3   9   2   94.29    7.70
   2  -9  -2    7.20    2.50
   2  -9  -2    7.30    3.00
   2  -9  -2    6.50    2.90
   2  -9  -2    1.80    1.90
  -2   9   2    5.70    2.70
  -2   9   2    7.60    2.80
  -2   9   2    2.30    2.40
  -2   9   2   13.60    3.70
  -2   9   2    3.70    2.60
  -2   9   2    4.60    2.30
  -2   9   2   11.10    3.50
  -2   9   2    4.70    2.60
   1  -9  -2   99.89    7.90
   1  -9  -2  102.99    6.20
   1  -9  -2  105.29    6.50
   1  -9  -2  102.59    6.30
  -1   9   2  101.49    6.70
  -1   9   2  102.79    6.70
  -1   9   2  102.69    6.80
  -1   9   2   93.59    7.10
  -1   9   2  102.49    7.10
  -1   9   2  102.39    6.60
  -1   9   2  104.59    6.20
  -1   9   2  112.69    6.70
   0  -9  -2    4.30    3.00
   0  -9  -2    1.10    2.20
   0  -9  -2    4.10    2.70
   0  -9  -2    5.00    2.70
   0  -9  -2    0.50    1.90
   0  -9  -2    1.30    2.10
   0   9   2    0.60    2.60
   0   9   2    5.20    2.60
   0   9   2   -0.40    2.90
   0   9   2   -2.30    2.30
   0   9   2    0.30    2.50
   0   9   2   -1.40    2.50
   0   9   2    0.60    2.20
   0   9   2    3.30    2.20
  -1  -9  -2  123.49    7.30
  -1  -9  -2  136.79    8.00
  -1  -9  -2  131.69    7.10
  -1  -9  -2  134.79    7.10
  -1  -9  -2  129.09    7.50
  -1  -9  -2  133.09    7.10
  -1  -9  -2  141.09    7.80
   1   9   2  138.09    8.00
   1   9   2  128.79    7.20
   1   9   2  135.29    8.50
   1   9   2  135.09    7.40
   1   9   2  137.49    7.60
   1   9   2  138.39    7.50
   1   9   2  141.89    7.60
   1   9   2  134.29    6.90
  -2  -9  -2   27.00    3.60
  -2  -9  -2   24.70    3.70
  -2  -9  -2   17.00    2.90
  -2  -9  -2   19.80    3.10
  -2  -9  -2    8.50    2.80
  -2  -9  -2   17.40    2.70
   2   9   2   17.50    3.00
   2   9   2   14.70    3.30
   2   9   2   12.10    2.50
   2   9   2   20.40    3.50
   2   9   2   16.80    3.10
   2   9   2   25.50    4.00
   2   9   2   15.30    3.20
   2   9   2   15.10    3.00
  -3  -9  -2   39.60    5.00
  -3  -9  -2   54.79    4.30
  -3  -9  -2   60.39    4.60
  -3  -9  -2   55.49    4.40
   3   9   2   51.59    6.50
   3   9   2   58.29    4.80
   3   9   2   64.99    5.00
   3   9   2   51.69    5.10
  -4  -9  -2    4.70    2.90
  -4  -9  -2    6.00    2.60
  -4  -9  -2    2.10    2.20
  -4  -9  -2    3.90    2.20
  -4  -9  -2    3.00    2.40
  -4  -9  -2    4.40    2.80
  -4  -9  -2    1.80    1.80
   4   9   2    2.30    2.60
   4   9   2    0.30    2.40
   4   9   2    4.20    2.10
   4   9   2    0.80    2.80
   4   9   2    2.60    2.20
   4   9   2    2.60    3.00
   4   9   2    2.50    2.60
   4   9   2    3.10    2.90
   4   9   2    0.80    2.30
  -5  -9  -2    1.10    2.70
  -5  -9  -2    0.50    2.40
  -5  -9  -2   -1.60    2.50
  -5  -9  -2    0.90    1.70
  -5  -9  -2   -0.90    2.80
  -5  -9  -2    2.10    2.20
  -5  -9  -2    3.20    2.60
   5   9   2   -0.70    2.40
   5   9   2    1.80    2.40
   5   9   2    1.10    2.70
   5   9   2    0.80    2.80
   5   9   2    2.90    2.90
   5   9   2   -1.90    2.40
   5   9   2    1.60    2.70
  -6  -9  -2  113.59    6.70
  -6  -9  -2  106.39    7.00
  -6  -9  -2  114.69    7.70
  -6  -9  -2  101.89    5.60
  -6  -9  -2  108.69    7.30
  -6  -9  -2  112.49    8.20
  -6  -9  -2  105.69    7.00
  -6  -9  -2  124.99    7.00
   6   9   2  105.19    8.60
   6   9   2  109.49    7.50
   6   9   2  106.09    8.50
   6   9   2  103.59    9.20
   6   9   2  115.69    7.50
   6   9   2   95.89    7.00
   6   9   2  109.29    7.50
   6   9   2  110.79    6.70
   6   9   2  112.79    7.10
   6   9   2  112.09    6.90
  -7  -9  -2   37.10    3.30
  -7  -9  -2   43.70    5.80
  -7  -9  -2   44.00    5.70
   7   9   2   37.50    6.30
   7   9   2   35.90    4.80
   7   9   2   43.40    5.60
   7   9   2   41.90    6.00
   7   9   2   37.20    5.00
   7   9   2   41.20    5.70
   7   9   2   38.30    5.30
   7   9   2   39.90    5.00
  -8  -9  -2   10.20    3.00
  -8  -9  -2   10.00    3.80
  -8  -9  -2    3.10    2.60
  -8  -9  -2    6.60    3.70
   8   9   2    6.10    3.60
   8   9   2    7.90    3.40
   8   9   2    8.50    3.00
   8   9   2    9.20    3.30
   8   9   2    1.60    4.30
   8   9   2   10.00    3.50
   8   9   2    5.70    3.60
   8   9   2    2.00    3.50
  -9  -9  -2    2.80    2.40
  -9  -9  -2    1.30    2.60
  -9  -9  -2   -0.70    3.30
   9   9   2   -0.40    3.10
   9   9   2    0.60    3.20
   9   9   2    4.50    3.10
   9   9   2    0.50    2.90
   5 -10  -2  104.09    7.30
   5 -10  -2  119.99    7.70
   5 -10  -2  102.19    8.90
   5 -10  -2  107.69    7.70
  -5  10   2  111.49    8.30
  -5  10   2  125.69    8.00
  -5  10   2  109.69    7.80
  -5  10   2  100.59    8.20
  -5  10   2  114.69    7.20
   4 -10  -2   -0.70    2.50
   4 -10  -2   -2.10    2.70
  -4  10   2    0.10    3.10
  -4  10   2   -1.30    2.70
  -4  10   2   -0.40    2.60
  -4  10   2    6.90    2.90
  -4  10   2    3.20    2.90
   3 -10  -2   55.19    5.40
  -3  10   2   46.80    5.70
  -3  10   2   53.39    5.50
  -3  10   2   67.69    6.00
  -3  10   2   55.79    5.20
  -3  10   2   43.00    7.00
  -3  10   2   64.29    6.50
   2 -10  -2    4.60    2.20
   2 -10  -2    2.10    2.80
   2 -10  -2   -0.70    2.60
  -2  10   2    6.60    5.20
  -2  10   2    1.20    2.60
  -2  10   2   -1.80    3.20
  -2  10   2   -1.50    2.50
  -2  10   2    1.80    2.40
  -2  10   2    5.40    3.10
  -2  10   2   -0.80    2.30
   1 -10  -2   -0.70    2.90
   1 -10  -2    0.10    2.60
   1 -10  -2    2.90    1.80
   1 -10  -2    0.80    3.20
   1 -10  -2    1.60    2.40
  -1  10   2    1.70    3.00
  -1  10   2   -0.20    3.00
  -1  10   2    0.60    2.50
  -1  10   2    1.50    2.70
  -1  10   2    2.40    5.30
  -1  10   2    3.30    3.30
  -1  10   2   -3.60    2.80
   0 -10  -2   18.70    3.30
   0 -10  -2   20.60    3.00
   0 -10  -2   26.80    3.70
   0 -10  -2   27.80    3.90
   0 -10  -2   31.50    4.50
   0 -10  -2   28.40    4.30
   0 -10  -2   29.40    4.20
   0  10   2   23.80    4.10
   0  10   2   27.80    4.00
   0  10   2   24.60    3.80
   0  10   2   29.50    5.60
   0  10   2   27.00    4.00
   0  10   2   30.60    4.40
   0  10   2   23.20    3.30
  -1 -10  -2  430.16   18.00
  -1 -10  -2  442.56   18.60
  -1 -10  -2  448.56   18.60
  -1 -10  -2  446.26   18.90
  -1 -10  -2  439.06   18.30
  -1 -10  -2  433.26   18.20
   1  10   2  445.56   18.50
   1  10   2  449.95   18.40
   1  10   2  426.26   17.90
   1  10   2  418.16   18.70
   1  10   2  425.86   19.90
   1  10   2  430.36   18.50
  -2 -10  -2  476.95   19.50
  -2 -10  -2  473.35   18.90
  -2 -10  -2  458.85   20.60
  -2 -10  -2  481.65   20.00
  -2 -10  -2  462.05   19.10
  -2 -10  -2  456.35   19.20
  -2 -10  -2  456.15   19.20
   2  10   2  408.26   19.90
   2  10   2  485.95   19.30
   2  10   2  466.25   19.30
   2  10   2  464.25   18.90
   2  10   2  442.16   19.30
  -3 -10  -2   34.10    4.60
  -3 -10  -2   30.10    4.70
  -3 -10  -2   24.80    3.80
  -3 -10  -2   25.90    3.40
  -3 -10  -2   32.90    3.80
  -3 -10  -2   30.30    4.00
  -3 -10  -2   28.00    4.00
   3  10   2   31.10    4.00
   3  10   2   30.20    4.10
   3  10   2   32.80    4.70
   3  10   2   23.90    3.30
   3  10   2   29.20    4.30
   3  10   2   27.30    4.20
  -4 -10  -2   11.60    3.20
  -4 -10  -2    6.90    3.10
  -4 -10  -2    4.60    2.60
  -4 -10  -2    7.00    3.10
  -4 -10  -2    8.00    2.20
  -4 -10  -2    6.80    2.40
  -4 -10  -2    7.70    3.20
  -4 -10  -2    6.80    2.90
   4  10   2    7.00    3.90
   4  10   2    6.40    3.10
   4  10   2    7.80    3.20
   4  10   2    4.40    3.10
   4  10   2    5.50    3.10
   4  10   2    3.90    2.70
   4  10   2    7.70    2.80
  -5 -10  -2    3.60    2.50
  -5 -10  -2    3.80    2.90
  -5 -10  -2    2.90    3.10
  -5 -10  -2    4.30    2.80
  -5 -10  -2    5.30    2.00
  -5 -10  -2    4.80    2.50
  -5 -10  -2    3.90    2.70
   5  10   2    2.00    3.00
   5  10   2    6.60    3.00
   5  10   2    6.60    3.00
   5  10   2    4.70    2.70
   5  10   2    4.20    2.80
   5  10   2    4.10    2.90
  -6 -10  -2   18.10    4.30
  -6 -10  -2   12.30    2.90
  -6 -10  -2   12.50    3.90
   6  10   2    9.40    3.00
   6  10   2   14.10    3.30
   6  10   2   14.00    3.90
   6  10   2   15.00    4.30
   6  10   2   11.10    3.50
   6  10   2    8.60    3.40
   6  10   2   19.40    3.30
   6  10   2   11.60    4.30
  -7 -10  -2   17.90    4.20
  -7 -10  -2   16.10    3.10
  -7 -10  -2   21.80    4.10
   7  10   2   25.20    4.20
   7  10   2   24.10    4.00
   7  10   2   18.80    3.70
   7  10   2   20.10    4.10
   7  10   2   19.10    4.50
   7  10   2   17.50    3.60
   7  10   2   19.60    3.90
   7  10   2   15.30    4.30
  -8 -10  -2   42.40    6.30
  -8 -10  -2   58.59    6.20
  -8 -10  -2   43.90    5.40
   8  10   2   48.00    7.30
   8  10   2   45.00    6.30
   8  10   2   36.70    5.30
   8  10   2   42.40    6.30
   8  10   2   47.30    5.30
   8  10   2   47.20    6.20
  -9 -10  -2   10.60    3.50
  -9 -10  -2    7.30    2.90
   9  10   2    7.20    3.80
   9  10   2   -7.10    3.50
   9  10   2    1.70    3.20
   9  10   2    2.80    3.50
   9  10   2    7.40    3.30
   3 -11  -2   19.00    3.90
   3 -11  -2   14.10    3.50
  -3  11   2   15.00    4.00
  -3  11   2   21.00    7.20
  -3  11   2   20.70    3.90
  -3  11   2   16.30    3.80
   2 -11  -2    0.90    4.10
   2 -11  -2    1.20    3.10
   2 -11  -2   -0.50    2.80
  -2  11   2   -2.60    3.60
  -2  11   2   -3.70    2.90
  -2  11   2    3.70    3.10
  -2  11   2    1.10    2.40
  -2  11   2    9.60    3.30
   1 -11  -2    9.90    3.60
   1 -11  -2   10.00    3.40
   1 -11  -2   13.40    4.20
  -1  11   2   17.30    4.20
  -1  11   2   12.10    3.50
  -1  11   2   10.10    3.70
  -1  11   2    9.90    4.10
  -1  11   2   18.20    3.70
  -1  11   2   14.30    3.10
   0 -11  -2   14.10    4.20
   0 -11  -2   11.80    4.20
   0 -11  -2   19.70    3.40
   0 -11  -2   14.20    3.80
   0  11   2    9.10    4.10
   0  11   2    8.00    3.20
   0  11   2   11.70    3.00
   0  11   2   11.10    3.60
   0  11   2   20.70    5.20
   0  11   2   14.00    4.00
  -1 -11  -2    2.60    3.90
  -1 -11  -2    7.20    2.40
  -1 -11  -2    0.70    3.20
  -1 -11  -2    4.70    4.40
   1  11   2    4.80    3.30
   1  11   2    0.80    3.20
   1  11   2    4.80    3.10
   1  11   2    4.30    3.20
   1  11   2    5.70    2.70
   1  11   2    2.30    3.30
   1  11   2    5.10    3.00
  -2 -11  -2   -7.70    3.90
  -2 -11  -2   -1.40    3.00
  -2 -11  -2   -3.10    3.20
   2  11   2   -3.30    2.50
   2  11   2    0.30    2.20
   2  11   2   -5.20    3.00
   2  11   2   -3.30    2.90
   2  11   2   -1.60    2.70
   2  11   2   -4.60    2.30
  -3 -11  -2  102.79    7.30
  -3 -11  -2  101.29    8.10
  -3 -11  -2  120.69    7.70
   3  11   2  116.49    7.10
   3  11   2  108.99    7.30
   3  11   2  102.99    7.50
   3  11   2   96.29    7.60
   3  11   2  107.49    7.20
   3  11   2  117.39    7.30
  -4 -11  -2  153.38    7.90
  -4 -11  -2  156.48    9.00
  -4 -11  -2  149.59    8.70
  -4 -11  -2  149.09    9.40
   4  11   2  148.29    9.20
   4  11   2  157.18    8.80
   4  11   2  144.49   10.80
   4  11   2  143.89    8.90
   4  11   2  140.49    8.60
   4  11   2  153.28    8.50
   4  11   2  154.08    8.80
  -5 -11  -2    4.40    3.00
  -5 -11  -2    6.60    2.20
  -5 -11  -2    5.10    3.70
   5  11   2    8.70    3.10
   5  11   2    8.80    3.90
   5  11   2    6.70    3.20
   5  11   2    5.10    3.30
   5  11   2    3.60    3.10
   5  11   2    3.90    2.90
  -6 -11  -2   14.80    2.40
   6  11   2   26.30    4.30
   6  11   2   14.00    3.40
   6  11   2   10.50    3.60
   6  11   2   15.50    3.80
   6  11   2   16.30    3.50
   6  11   2   13.40    3.90
  -7 -11  -2   39.80    5.80
  -7 -11  -2   42.00    5.70
   7  11   2   22.60    4.20
   7  11   2   28.20    4.50
   7  11   2   33.80    6.80
   7  11   2   26.70    4.60
   7  11   2   17.50    4.20
   7  11   2   29.50    4.20
   7  11   2   16.50    4.10
  -8 -11  -2   37.20    5.20
   8  11   2   34.50    7.30
   8  11   2   13.30    4.30
   8  11   2   25.90    4.20
   8  11   2   21.30    4.80
   8  11   2   19.70    3.70
   8  11   2   23.70    4.60
   8  11   2   18.40    4.30
   2 -12  -2   19.90    4.80
   2 -12  -2   19.90    4.20
  -2  12   2   20.50    4.50
  -2  12   2   18.50    4.20
  -2  12   2   22.30    6.20
  -2  12   2   18.20    4.90
   1 -12  -2   -3.80    3.20
   1 -12  -2    0.50    3.80
  -1  12   2    1.00    2.50
  -1  12   2    0.80    3.50
  -1  12   2    0.30    3.30
   0 -12  -2   14.60    3.60
   0 -12  -2   15.40    4.00
   0 -12  -2   18.30    7.90
   0  12   2   34.90    5.90
   0  12   2   18.80    3.90
   0  12   2   24.70    4.20
   0  12   2   19.70    3.70
   0  12   2   14.60    4.00
   0  12   2   19.70    4.50
  -1 -12  -2   -2.60    3.90
  -1 -12  -2   -2.20    3.00
  -1 -12  -2    0.90    4.20
  -1 -12  -2    6.60    2.30
   1  12   2    0.60    2.30
   1  12   2    9.10    3.40
   1  12   2    4.30    3.10
   1  12   2    0.50    3.00
   1  12   2   -2.10    2.90
   1  12   2   -1.00    3.00
  -2 -12  -2    4.40    2.30
  -2 -12  -2  -10.40    5.30
  -2 -12  -2   -5.00    3.10
   2  12   2   -4.00    2.90
[truncated: 1,038,765 more chars]
