# Supplementary material for: Practical Synthesis and Application of Halogen-Doped Pyrrole Building Blocks
Source: ACS Omega. 2021 Mar 30;6(14):9723–30. doi: 10.1021/acsomega.1c00331 (PMC8047689; doi:10.1021/acsomega.1c00331)
Supplement: Supplementary file 3 — ao1c00331_si_003.cif [file ao1c00331_si_003.cif]

 
data_flik190208
 
_audit_creation_method            'SHELXL-2014/7'
_shelx_SHELXL_version_number      '2014/7'
_chemical_name_systematic         ?
_chemical_name_common             ?
_chemical_melting_point           ?
_chemical_formula_moiety          'C10 H13 N O4'
_chemical_formula_sum
 'C10 H13 N O4' 
_chemical_formula_weight          211.21

loop_
 _atom_type_symbol
 _atom_type_description
 _atom_type_scat_dispersion_real
 _atom_type_scat_dispersion_imag
 _atom_type_scat_source
 'C'  'C'   0.0033   0.0016
 'International Tables Vol C Tables 4.2.6.8 and 6.1.1.4'
 'H'  'H'   0.0000   0.0000
 'International Tables Vol C Tables 4.2.6.8 and 6.1.1.4'
 'N'  'N'   0.0061   0.0033
 'International Tables Vol C Tables 4.2.6.8 and 6.1.1.4'
 'O'  'O'   0.0106   0.0060
 'International Tables Vol C Tables 4.2.6.8 and 6.1.1.4'
 
_space_group_crystal_system       monoclinic
_space_group_IT_number            14
_space_group_name_H-M_alt         'P 21/c'
_space_group_name_Hall            '-P 2ybc'
 
_shelx_space_group_comment
;
The symmetry employed for this shelxl refinement is uniquely defined
by the following loop, which should always be used as a source of
symmetry information in preference to the above space-group names.
They are only intended as comments.
;
 
loop_
 _space_group_symop_operation_xyz
 'x, y, z'
 '-x, y+1/2, -z+1/2'
 '-x, -y, -z'
 'x, -y-1/2, z-1/2'
 
_cell_length_a                    12.3507(5)
_cell_length_b                    13.6579(6)
_cell_length_c                    12.1808(5)
_cell_angle_alpha                 90
_cell_angle_beta                  90.577(2)
_cell_angle_gamma                 90
_cell_volume                      2054.61(15)
_cell_formula_units_Z             8
_cell_measurement_temperature     120(2)
_cell_measurement_reflns_used     9819
_cell_measurement_theta_min       2.24
_cell_measurement_theta_max       30.04
 
_exptl_crystal_description        'prism'
_exptl_crystal_colour             'colourless'
_exptl_crystal_density_meas       ?
_exptl_crystal_density_method     ?
_exptl_crystal_density_diffrn     1.366          
_exptl_crystal_F_000              896
_exptl_transmission_factor_min    ?
_exptl_transmission_factor_max    ?
_exptl_crystal_size_max           0.400
_exptl_crystal_size_mid           0.300
_exptl_crystal_size_min           0.250
_exptl_absorpt_coefficient_mu     0.106
_shelx_estimated_absorpt_T_min    0.959
_shelx_estimated_absorpt_T_max    0.974
_exptl_absorpt_correction_type    'multi-scan'
_exptl_absorpt_correction_T_min   0.6867
_exptl_absorpt_correction_T_max   0.7460
_exptl_absorpt_process_details    'sadabs'
_exptl_absorpt_special_details    ?
_diffrn_ambient_temperature       120(2)
_diffrn_radiation_wavelength      0.71073
_diffrn_radiation_type            MoK\a
_diffrn_source                    
 'Mo-ImuS 3.0 microfocus tube'
_diffrn_measurement_device_type   'Bruker PHOTON-III CPAD'
_diffrn_measurement_method        '\f and \w shuterless scans'
_diffrn_detector_area_resol_mean  ?
_diffrn_reflns_number             49545
_diffrn_reflns_av_unetI/netI      0.0169
_diffrn_reflns_av_R_equivalents   0.0277
_diffrn_reflns_limit_h_min        -17
_diffrn_reflns_limit_h_max        17
_diffrn_reflns_limit_k_min        -19
_diffrn_reflns_limit_k_max        19
_diffrn_reflns_limit_l_min        -17
_diffrn_reflns_limit_l_max        17
_diffrn_reflns_theta_min          2.223
_diffrn_reflns_theta_max          30.054
_diffrn_reflns_theta_full         25.242
_diffrn_measured_fraction_theta_max   0.996
_diffrn_measured_fraction_theta_full  0.995
_diffrn_reflns_Laue_measured_fraction_max    0.996
_diffrn_reflns_Laue_measured_fraction_full   0.995
_diffrn_reflns_point_group_measured_fraction_max   0.996
_diffrn_reflns_point_group_measured_fraction_full  0.995
_reflns_number_total              6002
_reflns_number_gt                 5474
_reflns_threshold_expression      'I > 2\s(I)'
_reflns_Friedel_coverage          0.000
_reflns_Friedel_fraction_max      .
_reflns_Friedel_fraction_full     .
 
_reflns_special_details
;
 Reflections were merged by SHELXL according to the crystal
 class for the calculation of statistics and refinement.
 
 _reflns_Friedel_fraction is defined as the number of unique
 Friedel pairs measured divided by the number that would be
 possible theoretically, ignoring centric projections and
 systematic absences.
;
 
_computing_data_collection        'Bruker APEX3'
_computing_cell_refinement        'Bruker SAINT'
_computing_data_reduction         'Bruker SAINT'
_computing_structure_solution     'SHELXT 2014/5 (Sheldrick, 2014)'
_computing_structure_refinement   'SHELXL-2014/7 (Sheldrick, 2014)'
_computing_molecular_graphics     'Bruker SHELXTL'
_computing_publication_material   'Bruker SHELXTL'
_refine_special_details           ?
_refine_ls_structure_factor_coef  Fsqd
_refine_ls_matrix_type            full
_refine_ls_weighting_scheme       calc
_refine_ls_weighting_details
'w=1/[\s^2^(Fo^2^)+(0.0594P)^2^+1.2668P] where P=(Fo^2^+2Fc^2^)/3'
_atom_sites_solution_primary      direct
_atom_sites_solution_secondary    difmap
_atom_sites_solution_hydrogens    mixed
_refine_ls_hydrogen_treatment     mixed
_refine_ls_extinction_method      none
_refine_ls_extinction_coef        .
_refine_ls_number_reflns          6002
_refine_ls_number_parameters      285
_refine_ls_number_restraints      0
_refine_ls_R_factor_all           0.0549
_refine_ls_R_factor_gt            0.0509
_refine_ls_wR_factor_ref          0.1441
_refine_ls_wR_factor_gt           0.1414
_refine_ls_goodness_of_fit_ref    1.120
_refine_ls_restrained_S_all       1.120
_refine_ls_shift/su_max           0.000
_refine_ls_shift/su_mean          0.000
 
loop_
 _atom_site_label
 _atom_site_type_symbol
 _atom_site_fract_x
 _atom_site_fract_y
 _atom_site_fract_z
 _atom_site_U_iso_or_equiv
 _atom_site_adp_type
 _atom_site_occupancy
 _atom_site_site_symmetry_order  
 _atom_site_calc_flag
 _atom_site_refinement_flags_posn
 _atom_site_refinement_flags_adp
 _atom_site_refinement_flags_occupancy
 _atom_site_disorder_assembly
 _atom_site_disorder_group
C1 C 0.64143(10) 0.62176(9) 0.40978(10) 0.0165(2) Uani 1 1 d . . . . .
C2 C 0.74923(10) 0.62811(9) 0.37876(10) 0.0170(2) Uani 1 1 d . . . . .
C3 C 0.81535(10) 0.63475(9) 0.47303(10) 0.0174(2) Uani 1 1 d . . . . .
H3 H 0.8920 0.6407 0.4758 0.021 Uiso 1 1 calc R U . . .
C4 C 0.74523(9) 0.63088(9) 0.56138(10) 0.0154(2) Uani 1 1 d . . . . .
C5 C 0.53968(10) 0.61704(10) 0.34308(11) 0.0220(3) Uani 1 1 d . . . . .
H5A H 0.4788 0.6013 0.3909 0.033 Uiso 1 1 calc R U . . .
H5B H 0.5466 0.5663 0.2867 0.033 Uiso 1 1 calc R U . . .
H5C H 0.5268 0.6805 0.3078 0.033 Uiso 1 1 calc R U . . .
C6 C 0.87538(10) 0.60323(10) 0.23444(10) 0.0184(2) Uani 1 1 d . . . . .
C7 C 0.88282(11) 0.60717(11) 0.11205(11) 0.0240(3) Uani 1 1 d . . . . .
H7A H 0.9588 0.6016 0.0905 0.036 Uiso 1 1 calc R U . . .
H7B H 0.8533 0.6695 0.0855 0.036 Uiso 1 1 calc R U . . .
H7C H 0.8412 0.5530 0.0800 0.036 Uiso 1 1 calc R U . . .
C8 C 0.76630(9) 0.63080(9) 0.67867(10) 0.0160(2) Uani 1 1 d . . . . .
C9 C 0.90021(10) 0.63688(10) 0.81885(10) 0.0195(2) Uani 1 1 d . . . . .
H9A H 0.8873 0.5700 0.8471 0.023 Uiso 1 1 calc R U . . .
H9B H 0.8561 0.6835 0.8617 0.023 Uiso 1 1 calc R U . . .
C10 C 1.01824(10) 0.66253(11) 0.82844(11) 0.0229(3) Uani 1 1 d . . . . .
H10A H 1.0607 0.6168 0.7843 0.034 Uiso 1 1 calc R U . . .
H10B H 1.0414 0.6581 0.9055 0.034 Uiso 1 1 calc R U . . .
H10C H 1.0296 0.7294 0.8018 0.034 Uiso 1 1 calc R U . . .
C11 C 0.48900(10) 0.62914(9) 0.95576(10) 0.0156(2) Uani 1 1 d . . . . .
C12 C 0.38059(10) 0.63263(9) 0.98535(10) 0.0156(2) Uani 1 1 d . . . . .
C13 C 0.31515(10) 0.63329(9) 0.88997(10) 0.0164(2) Uani 1 1 d . . . . .
H13 H 0.2383 0.6359 0.8861 0.020 Uiso 1 1 calc R U . . .
C14 C 0.38652(9) 0.62932(9) 0.80278(10) 0.0152(2) Uani 1 1 d . . . . .
C15 C 0.58921(10) 0.62860(10) 1.02443(11) 0.0219(3) Uani 1 1 d . . . . .
H15A H 0.5940 0.5668 1.0650 0.033 Uiso 1 1 calc R U . . .
H15B H 0.5872 0.6833 1.0764 0.033 Uiso 1 1 calc R U . . .
H15C H 0.6525 0.6353 0.9771 0.033 Uiso 1 1 calc R U . . .
C16 C 0.25159(10) 0.61438(9) 1.12821(10) 0.0181(2) Uani 1 1 d . . . . .
C17 C 0.24206(12) 0.62118(10) 1.25023(11) 0.0230(3) Uani 1 1 d . . . . .
H17A H 0.1698 0.5994 1.2722 0.035 Uiso 1 1 calc R U . . .
H17B H 0.2531 0.6892 1.2734 0.035 Uiso 1 1 calc R U . . .
H17C H 0.2970 0.5794 1.2851 0.035 Uiso 1 1 calc R U . . .
C18 C 0.36605(9) 0.62837(9) 0.68518(10) 0.0152(2) Uani 1 1 d . . . . .
C19 C 0.23342(10) 0.62743(9) 0.54410(10) 0.0172(2) Uani 1 1 d . . . . .
H19A H 0.2602 0.5654 0.5122 0.021 Uiso 1 1 calc R U . . .
H19B H 0.2670 0.6828 0.5045 0.021 Uiso 1 1 calc R U . . .
C20 C 0.11183(11) 0.63277(11) 0.53454(11) 0.0240(3) Uani 1 1 d . . . . .
H20A H 0.0796 0.5781 0.5749 0.036 Uiso 1 1 calc R U . . .
H20B H 0.0902 0.6288 0.4570 0.036 Uiso 1 1 calc R U . . .
H20C H 0.0865 0.6948 0.5655 0.036 Uiso 1 1 calc R U . . .
N1 N 0.64131(8) 0.62244(8) 0.52144(9) 0.0161(2) Uani 1 1 d . . . . .
N2 N 0.49042(8) 0.62651(8) 0.84410(8) 0.0158(2) Uani 1 1 d . . . . .
O1 O 0.77501(8) 0.63106(7) 0.26775(7) 0.0212(2) Uani 1 1 d . . . . .
O2 O 0.94661(8) 0.57888(9) 0.29609(8) 0.0295(2) Uani 1 1 d . . . . .
O3 O 0.69681(7) 0.61991(8) 0.74830(8) 0.0228(2) Uani 1 1 d . . . . .
O4 O 0.87142(7) 0.64253(7) 0.70260(7) 0.01825(19) Uani 1 1 d . . . . .
O5 O 0.35354(7) 0.63673(7) 1.09599(7) 0.01983(19) Uani 1 1 d . . . . .
O6 O 0.17963(8) 0.59284(10) 1.06577(8) 0.0323(3) Uani 1 1 d . . . . .
O7 O 0.43657(7) 0.62432(7) 0.61568(8) 0.0213(2) Uani 1 1 d . . . . .
O8 O 0.26030(7) 0.63224(7) 0.66074(7) 0.01744(18) Uani 1 1 d . . . . .
H1N H 0.5792(18) 0.6252(14) 0.5668(17) 0.033(5) Uiso 1 1 d . . . . .
H2N H 0.5545(18) 0.6261(14) 0.7978(17) 0.035(5) Uiso 1 1 d . . . . .
 
loop_
 _atom_site_aniso_label
 _atom_site_aniso_U_11
 _atom_site_aniso_U_22
 _atom_site_aniso_U_33
 _atom_site_aniso_U_23
 _atom_site_aniso_U_13
 _atom_site_aniso_U_12
C1 0.0147(5) 0.0207(5) 0.0140(5) -0.0011(4) -0.0010(4) 0.0002(4)
C2 0.0154(5) 0.0228(6) 0.0127(5) -0.0001(4) 0.0008(4) 0.0002(4)
C3 0.0141(5) 0.0241(6) 0.0141(5) -0.0005(4) -0.0005(4) -0.0013(4)
C4 0.0130(5) 0.0202(5) 0.0130(5) -0.0010(4) -0.0009(4) -0.0003(4)
C5 0.0149(5) 0.0316(7) 0.0194(6) -0.0014(5) -0.0047(4) 0.0014(5)
C6 0.0183(5) 0.0223(6) 0.0148(5) -0.0016(4) 0.0021(4) -0.0008(4)
C7 0.0245(6) 0.0332(7) 0.0145(5) 0.0000(5) 0.0031(4) 0.0020(5)
C8 0.0132(5) 0.0196(5) 0.0151(5) -0.0013(4) -0.0002(4) -0.0003(4)
C9 0.0169(5) 0.0290(6) 0.0125(5) -0.0005(4) -0.0023(4) -0.0011(5)
C10 0.0161(5) 0.0346(7) 0.0178(5) -0.0020(5) -0.0033(4) -0.0025(5)
C11 0.0139(5) 0.0182(5) 0.0147(5) 0.0007(4) -0.0009(4) -0.0003(4)
C12 0.0141(5) 0.0200(5) 0.0128(5) -0.0002(4) 0.0004(4) -0.0001(4)
C13 0.0126(5) 0.0219(5) 0.0148(5) 0.0001(4) 0.0000(4) 0.0015(4)
C14 0.0126(5) 0.0192(5) 0.0138(5) 0.0002(4) -0.0012(4) 0.0012(4)
C15 0.0160(5) 0.0297(7) 0.0200(6) 0.0015(5) -0.0046(4) -0.0015(5)
C16 0.0181(5) 0.0214(5) 0.0149(5) 0.0013(4) 0.0030(4) -0.0004(4)
C17 0.0259(6) 0.0288(6) 0.0144(5) -0.0012(5) 0.0034(5) -0.0032(5)
C18 0.0138(5) 0.0177(5) 0.0141(5) -0.0003(4) 0.0000(4) 0.0011(4)
C19 0.0164(5) 0.0244(6) 0.0109(5) 0.0002(4) -0.0015(4) -0.0003(4)
C20 0.0158(5) 0.0391(8) 0.0169(6) 0.0027(5) -0.0024(4) 0.0014(5)
N1 0.0119(4) 0.0217(5) 0.0146(5) -0.0017(4) -0.0002(3) -0.0007(4)
N2 0.0124(4) 0.0207(5) 0.0143(5) 0.0000(3) 0.0005(3) 0.0003(3)
O1 0.0166(4) 0.0355(5) 0.0115(4) 0.0002(3) 0.0003(3) 0.0019(4)
O2 0.0212(5) 0.0494(7) 0.0178(4) 0.0005(4) 0.0000(4) 0.0090(4)
O3 0.0145(4) 0.0381(5) 0.0157(4) 0.0007(4) 0.0023(3) -0.0013(4)
O4 0.0128(4) 0.0304(5) 0.0116(4) -0.0003(3) -0.0002(3) -0.0017(3)
O5 0.0157(4) 0.0313(5) 0.0125(4) -0.0011(3) 0.0007(3) -0.0024(3)
O6 0.0211(5) 0.0583(7) 0.0176(5) 0.0013(5) 0.0001(4) -0.0123(5)
O7 0.0153(4) 0.0332(5) 0.0154(4) -0.0005(3) 0.0030(3) 0.0011(3)
O8 0.0127(4) 0.0278(5) 0.0118(4) -0.0008(3) -0.0006(3) 0.0009(3)
 
_geom_special_details
;
 All esds (except the esd in the dihedral angle between two l.s. planes)
 are estimated using the full covariance matrix.  The cell esds are taken
 into account individually in the estimation of esds in distances, angles
 and torsion angles; correlations between esds in cell parameters are only
 used when they are defined by crystal symmetry.  An approximate (isotropic)
 treatment of cell esds is used for estimating esds involving l.s. planes.
;
 
loop_
 _geom_bond_atom_site_label_1
 _geom_bond_atom_site_label_2
 _geom_bond_distance
 _geom_bond_site_symmetry_2
 _geom_bond_publ_flag
C1 N1 1.3601(15) . ?
C1 C2 1.3903(16) . ?
C1 C5 1.4910(17) . ?
C2 O1 1.3928(14) . ?
C2 C3 1.4053(16) . ?
C3 C4 1.3892(16) . ?
C3 H3 0.9500 . ?
C4 N1 1.3729(15) . ?
C4 C8 1.4496(16) . ?
C5 H5A 0.9800 . ?
C5 H5B 0.9800 . ?
C5 H5C 0.9800 . ?
C6 O2 1.1979(16) . ?
C6 O1 1.3624(15) . ?
C6 C7 1.4956(17) . ?
C7 H7A 0.9800 . ?
C7 H7B 0.9800 . ?
C7 H7C 0.9800 . ?
C8 O3 1.2217(15) . ?
C8 O4 1.3373(14) . ?
C9 O4 1.4586(14) . ?
C9 C10 1.5028(17) . ?
C9 H9A 0.9900 . ?
C9 H9B 0.9900 . ?
C10 H10A 0.9800 . ?
C10 H10B 0.9800 . ?
C10 H10C 0.9800 . ?
C11 N2 1.3609(15) . ?
C11 C12 1.3909(16) . ?
C11 C15 1.4868(17) . ?
C12 O5 1.3929(14) . ?
C12 C13 1.4087(16) . ?
C13 C14 1.3881(16) . ?
C13 H13 0.9500 . ?
C14 N2 1.3742(15) . ?
C14 C18 1.4522(16) . ?
C15 H15A 0.9800 . ?
C15 H15B 0.9800 . ?
C15 H15C 0.9800 . ?
C16 O6 1.2004(16) . ?
C16 O5 1.3574(15) . ?
C16 C17 1.4950(17) . ?
C17 H17A 0.9800 . ?
C17 H17B 0.9800 . ?
C17 H17C 0.9800 . ?
C18 O7 1.2220(15) . ?
C18 O8 1.3377(14) . ?
C19 O8 1.4573(14) . ?
C19 C20 1.5068(17) . ?
C19 H19A 0.9900 . ?
C19 H19B 0.9900 . ?
C20 H20A 0.9800 . ?
C20 H20B 0.9800 . ?
C20 H20C 0.9800 . ?
N1 H1N 0.95(2) . ?
N2 H2N 0.98(2) . ?
 
loop_
 _geom_angle_atom_site_label_1
 _geom_angle_atom_site_label_2
 _geom_angle_atom_site_label_3
 _geom_angle
 _geom_angle_site_symmetry_1
 _geom_angle_site_symmetry_3
 _geom_angle_publ_flag
N1 C1 C2 106.39(10) . . ?
N1 C1 C5 122.40(11) . . ?
C2 C1 C5 131.21(11) . . ?
C1 C2 O1 119.64(11) . . ?
C1 C2 C3 109.40(11) . . ?
O1 C2 C3 130.90(11) . . ?
C4 C3 C2 105.60(11) . . ?
C4 C3 H3 127.2 . . ?
C2 C3 H3 127.2 . . ?
N1 C4 C3 108.46(10) . . ?
N1 C4 C8 120.48(11) . . ?
C3 C4 C8 131.02(11) . . ?
C1 C5 H5A 109.5 . . ?
C1 C5 H5B 109.5 . . ?
H5A C5 H5B 109.5 . . ?
C1 C5 H5C 109.5 . . ?
H5A C5 H5C 109.5 . . ?
H5B C5 H5C 109.5 . . ?
O2 C6 O1 123.74(11) . . ?
O2 C6 C7 125.65(12) . . ?
O1 C6 C7 110.61(11) . . ?
C6 C7 H7A 109.5 . . ?
C6 C7 H7B 109.5 . . ?
H7A C7 H7B 109.5 . . ?
C6 C7 H7C 109.5 . . ?
H7A C7 H7C 109.5 . . ?
H7B C7 H7C 109.5 . . ?
O3 C8 O4 123.40(11) . . ?
O3 C8 C4 124.32(11) . . ?
O4 C8 C4 112.27(10) . . ?
O4 C9 C10 106.85(10) . . ?
O4 C9 H9A 110.4 . . ?
C10 C9 H9A 110.4 . . ?
O4 C9 H9B 110.4 . . ?
C10 C9 H9B 110.4 . . ?
H9A C9 H9B 108.6 . . ?
C9 C10 H10A 109.5 . . ?
C9 C10 H10B 109.5 . . ?
H10A C10 H10B 109.5 . . ?
C9 C10 H10C 109.5 . . ?
H10A C10 H10C 109.5 . . ?
H10B C10 H10C 109.5 . . ?
N2 C11 C12 106.38(10) . . ?
N2 C11 C15 122.89(11) . . ?
C12 C11 C15 130.73(11) . . ?
C11 C12 O5 119.54(10) . . ?
C11 C12 C13 109.41(10) . . ?
O5 C12 C13 131.03(11) . . ?
C14 C13 C12 105.50(10) . . ?
C14 C13 H13 127.3 . . ?
C12 C13 H13 127.3 . . ?
N2 C14 C13 108.59(11) . . ?
N2 C14 C18 120.91(11) . . ?
C13 C14 C18 130.50(11) . . ?
C11 C15 H15A 109.5 . . ?
C11 C15 H15B 109.5 . . ?
H15A C15 H15B 109.5 . . ?
C11 C15 H15C 109.5 . . ?
H15A C15 H15C 109.5 . . ?
H15B C15 H15C 109.5 . . ?
O6 C16 O5 123.70(12) . . ?
O6 C16 C17 125.44(12) . . ?
O5 C16 C17 110.85(11) . . ?
C16 C17 H17A 109.5 . . ?
C16 C17 H17B 109.5 . . ?
H17A C17 H17B 109.5 . . ?
C16 C17 H17C 109.5 . . ?
H17A C17 H17C 109.5 . . ?
H17B C17 H17C 109.5 . . ?
O7 C18 O8 123.29(11) . . ?
O7 C18 C14 124.44(11) . . ?
O8 C18 C14 112.28(10) . . ?
O8 C19 C20 106.87(10) . . ?
O8 C19 H19A 110.3 . . ?
C20 C19 H19A 110.3 . . ?
O8 C19 H19B 110.3 . . ?
C20 C19 H19B 110.3 . . ?
H19A C19 H19B 108.6 . . ?
C19 C20 H20A 109.5 . . ?
C19 C20 H20B 109.5 . . ?
H20A C20 H20B 109.5 . . ?
C19 C20 H20C 109.5 . . ?
H20A C20 H20C 109.5 . . ?
H20B C20 H20C 109.5 . . ?
C1 N1 C4 110.15(10) . . ?
C1 N1 H1N 126.2(13) . . ?
C4 N1 H1N 123.2(13) . . ?
C11 N2 C14 110.11(10) . . ?
C11 N2 H2N 126.6(13) . . ?
C14 N2 H2N 123.2(12) . . ?
C6 O1 C2 119.91(10) . . ?
C8 O4 C9 115.59(9) . . ?
C16 O5 C12 120.19(10) . . ?
C18 O8 C19 115.31(9) . . ?
 
loop_
 _geom_torsion_atom_site_label_1
 _geom_torsion_atom_site_label_2
 _geom_torsion_atom_site_label_3
 _geom_torsion_atom_site_label_4
 _geom_torsion
 _geom_torsion_site_symmetry_1
 _geom_torsion_site_symmetry_2
 _geom_torsion_site_symmetry_3
 _geom_torsion_site_symmetry_4
 _geom_torsion_publ_flag
N1 C1 C2 O1 -178.67(11) . . . . ?
C5 C1 C2 O1 0.0(2) . . . . ?
N1 C1 C2 C3 -1.21(14) . . . . ?
C5 C1 C2 C3 177.50(13) . . . . ?
C1 C2 C3 C4 0.82(14) . . . . ?
O1 C2 C3 C4 177.90(12) . . . . ?
C2 C3 C4 N1 -0.11(14) . . . . ?
C2 C3 C4 C8 177.39(12) . . . . ?
N1 C4 C8 O3 2.83(19) . . . . ?
C3 C4 C8 O3 -174.42(13) . . . . ?
N1 C4 C8 O4 -178.15(10) . . . . ?
C3 C4 C8 O4 4.60(19) . . . . ?
N2 C11 C12 O5 -179.46(10) . . . . ?
C15 C11 C12 O5 0.2(2) . . . . ?
N2 C11 C12 C13 -0.69(14) . . . . ?
C15 C11 C12 C13 178.99(12) . . . . ?
C11 C12 C13 C14 0.47(14) . . . . ?
O5 C12 C13 C14 179.05(12) . . . . ?
C12 C13 C14 N2 -0.07(13) . . . . ?
C12 C13 C14 C18 -179.76(12) . . . . ?
N2 C14 C18 O7 0.62(19) . . . . ?
C13 C14 C18 O7 -179.71(13) . . . . ?
N2 C14 C18 O8 -179.51(10) . . . . ?
C13 C14 C18 O8 0.15(18) . . . . ?
C2 C1 N1 C4 1.14(14) . . . . ?
C5 C1 N1 C4 -177.70(11) . . . . ?
C3 C4 N1 C1 -0.65(14) . . . . ?
C8 C4 N1 C1 -178.46(11) . . . . ?
C12 C11 N2 C14 0.65(13) . . . . ?
C15 C11 N2 C14 -179.06(11) . . . . ?
C13 C14 N2 C11 -0.37(14) . . . . ?
C18 C14 N2 C11 179.36(11) . . . . ?
O2 C6 O1 C2 -2.8(2) . . . . ?
C7 C6 O1 C2 176.94(11) . . . . ?
C1 C2 O1 C6 -157.03(12) . . . . ?
C3 C2 O1 C6 26.1(2) . . . . ?
O3 C8 O4 C9 2.86(18) . . . . ?
C4 C8 O4 C9 -176.16(10) . . . . ?
C10 C9 O4 C8 -174.04(11) . . . . ?
O6 C16 O5 C12 -2.0(2) . . . . ?
C17 C16 O5 C12 178.49(11) . . . . ?
C11 C12 O5 C16 -162.56(11) . . . . ?
C13 C12 O5 C16 18.98(19) . . . . ?
O7 C18 O8 C19 2.32(17) . . . . ?
C14 C18 O8 C19 -177.55(10) . . . . ?
C20 C19 O8 C18 179.95(10) . . . . ?
 
loop_
 _geom_hbond_atom_site_label_D 
 _geom_hbond_atom_site_label_H 
 _geom_hbond_atom_site_label_A 
 _geom_hbond_distance_DH 
 _geom_hbond_distance_HA 
 _geom_hbond_distance_DA 
 _geom_hbond_angle_DHA 
 _geom_hbond_site_symmetry_A 
N1 H1N O7  0.95(2) 1.87(2) 2.7877(14) 162.8(19) .
N2 H2N O3  0.98(2) 1.87(2) 2.8155(14) 163.4(19) .
 
_refine_diff_density_max    0.480
_refine_diff_density_min   -0.385
_refine_diff_density_rms    0.054

_shelx_res_file
;

    shelx.res created by SHELXL-2014/7

TITL flik190208_a.res in P2(1)/c
CELL  0.71073  12.3507  13.6579  12.1808   90.000   90.577   90.000
ZERR     8.00   0.0005   0.0006   0.0005    0.000    0.002    0.000
LATT   1
SYMM  - X, 1/2 + Y, 1/2 - Z
SFAC  C    H    N    O
UNIT  80 104 8 32
MERG   2
HTAB N1 O7
HTAB N2 O3
FMAP   2
PLAN   10
SIZE     0.250   0.300   0.400
ACTA
BOND   $H
CONF
L.S.  12
TEMP  -153.00
WGHT    0.059400    1.266800
FVAR       0.70028
C1    1    0.641433    0.621765    0.409781    11.00000    0.01466    0.02072 =
         0.01404   -0.00108   -0.00104    0.00016
C2    1    0.749229    0.628114    0.378758    11.00000    0.01538    0.02283 =
         0.01273   -0.00012    0.00083    0.00015
C3    1    0.815352    0.634754    0.473034    11.00000    0.01406    0.02410 =
         0.01408   -0.00055   -0.00048   -0.00134
AFIX  43
H3    2    0.891973    0.640659    0.475772    11.00000   -1.20000
AFIX   0
C4    1    0.745230    0.630877    0.561382    11.00000    0.01298    0.02016 =
         0.01304   -0.00103   -0.00087   -0.00030
C5    1    0.539682    0.617044    0.343078    11.00000    0.01493    0.03164 =
         0.01938   -0.00142   -0.00472    0.00136
AFIX 137
H5A   2    0.478783    0.601252    0.390901    11.00000   -1.50000
H5B   2    0.546595    0.566270    0.286735    11.00000   -1.50000
H5C   2    0.526789    0.680508    0.307757    11.00000   -1.50000
AFIX   0
C6    1    0.875383    0.603227    0.234443    11.00000    0.01826    0.02228 =
         0.01483   -0.00155    0.00211   -0.00082
C7    1    0.882816    0.607170    0.112050    11.00000    0.02451    0.03317 =
         0.01450    0.00004    0.00306    0.00196
AFIX 137
H7A   2    0.958786    0.601571    0.090453    11.00000   -1.50000
H7B   2    0.853303    0.669541    0.085545    11.00000   -1.50000
H7C   2    0.841230    0.552980    0.079951    11.00000   -1.50000
AFIX   0
C8    1    0.766305    0.630796    0.678673    11.00000    0.01315    0.01963 =
         0.01511   -0.00132   -0.00019   -0.00034
C9    1    0.900206    0.636875    0.818852    11.00000    0.01689    0.02903 =
         0.01255   -0.00045   -0.00226   -0.00105
AFIX  23
H9A   2    0.887296    0.569963    0.847100    11.00000   -1.20000
H9B   2    0.856089    0.683469    0.861708    11.00000   -1.20000
AFIX   0
C10   1    1.018245    0.662534    0.828436    11.00000    0.01609    0.03465 =
         0.01785   -0.00196   -0.00331   -0.00254
AFIX 137
H10A  2    1.060748    0.616798    0.784306    11.00000   -1.50000
H10B  2    1.041383    0.658119    0.905472    11.00000   -1.50000
H10C  2    1.029579    0.729418    0.801781    11.00000   -1.50000
AFIX   0
C11   1    0.489001    0.629140    0.955761    11.00000    0.01389    0.01825 =
         0.01469    0.00071   -0.00091   -0.00025
C12   1    0.380591    0.632629    0.985350    11.00000    0.01408    0.01996 =
         0.01283   -0.00016    0.00044   -0.00007
C13   1    0.315146    0.633286    0.889968    11.00000    0.01262    0.02192 =
         0.01476    0.00006    0.00002    0.00153
AFIX  43
H13   2    0.238337    0.635895    0.886122    11.00000   -1.20000
AFIX   0
C14   1    0.386523    0.629318    0.802783    11.00000    0.01264    0.01921 =
         0.01378    0.00019   -0.00120    0.00119
C15   1    0.589210    0.628599    1.024428    11.00000    0.01601    0.02965 =
         0.01996    0.00149   -0.00455   -0.00152
AFIX 137
H15A  2    0.593964    0.566765    1.065007    11.00000   -1.50000
H15B  2    0.587213    0.683332    1.076393    11.00000   -1.50000
H15C  2    0.652505    0.635343    0.977143    11.00000   -1.50000
AFIX   0
C16   1    0.251587    0.614384    1.128207    11.00000    0.01815    0.02142 =
         0.01487    0.00128    0.00296   -0.00037
C17   1    0.242061    0.621180    1.250227    11.00000    0.02592    0.02881 =
         0.01443   -0.00117    0.00339   -0.00322
AFIX 137
H17A  2    0.169833    0.599416    1.272174    11.00000   -1.50000
H17B  2    0.253110    0.689187    1.273422    11.00000   -1.50000
H17C  2    0.296994    0.579391    1.285071    11.00000   -1.50000
AFIX   0
C18   1    0.366046    0.628369    0.685177    11.00000    0.01379    0.01769 =
         0.01414   -0.00035    0.00000    0.00108
C19   1    0.233419    0.627430    0.544097    11.00000    0.01635    0.02443 =
         0.01090    0.00019   -0.00155   -0.00031
AFIX  23
H19A  2    0.260200    0.565434    0.512181    11.00000   -1.20000
H19B  2    0.267016    0.682785    0.504529    11.00000   -1.20000
AFIX   0
C20   1    0.111832    0.632768    0.534542    11.00000    0.01578    0.03914 =
         0.01693    0.00266   -0.00244    0.00141
AFIX 137
H20A  2    0.079650    0.578132    0.574898    11.00000   -1.50000
H20B  2    0.090218    0.628813    0.457035    11.00000   -1.50000
H20C  2    0.086548    0.694832    0.565476    11.00000   -1.50000
AFIX   0
N1    3    0.641306    0.622441    0.521436    11.00000    0.01191    0.02172 =
         0.01464   -0.00172   -0.00018   -0.00066
N2    3    0.490424    0.626514    0.844097    11.00000    0.01242    0.02065 =
         0.01428    0.00003    0.00054    0.00033
O1    4    0.775006    0.631060    0.267751    11.00000    0.01664    0.03545 =
         0.01153    0.00017    0.00028    0.00188
O2    4    0.946611    0.578876    0.296088    11.00000    0.02122    0.04943 =
         0.01779    0.00047    0.00004    0.00897
O3    4    0.696810    0.619911    0.748296    11.00000    0.01449    0.03811 =
         0.01575    0.00074    0.00225   -0.00129
O4    4    0.871417    0.642533    0.702600    11.00000    0.01278    0.03041 =
         0.01155   -0.00025   -0.00025   -0.00170
O5    4    0.353539    0.636733    1.095990    11.00000    0.01572    0.03130 =
         0.01249   -0.00106    0.00073   -0.00242
O6    4    0.179633    0.592841    1.065773    11.00000    0.02112    0.05826 =
         0.01764    0.00129    0.00014   -0.01227
O7    4    0.436570    0.624322    0.615681    11.00000    0.01527    0.03322 =
         0.01543   -0.00046    0.00300    0.00115
O8    4    0.260297    0.632244    0.660743    11.00000    0.01272    0.02783 =
         0.01176   -0.00076   -0.00065    0.00086
H1N   2    0.579212    0.625199    0.566817    11.00000    0.03332
H2N   2    0.554497    0.626117    0.797769    11.00000    0.03473
HKLF    4  1.0  1.00  0.00  0.00  0.00  1.00  0.00  0.00  0.00  1.00

REM  flik190208_a.res in P2(1)/c
REM R1 =  0.0509 for    5474 Fo > 4sig(Fo)  and  0.0549 for all    6002 data
REM    285 parameters refined using      0 restraints

END

WGHT      0.0594      1.2668

REM Highest difference peak  0.480,  deepest hole -0.385,  1-sigma level  0.054
Q1    1   0.4359  0.6255  0.9797  11.00000  0.05    0.48
Q2    1   0.3766  0.6302  0.7434  11.00000  0.05    0.47
Q3    1   0.6977  0.6255  0.3917  11.00000  0.05    0.44
Q4    1   0.3401  0.6325  0.9411  11.00000  0.05    0.44
Q5    1   0.7555  0.6308  0.6156  11.00000  0.05    0.42
Q6    1   0.9602  0.6495  0.8217  11.00000  0.05    0.39
Q7    1   0.2411  0.6157  1.1870  11.00000  0.05    0.39
Q8    1   0.7858  0.6270  0.4249  11.00000  0.05    0.37
Q9    1   0.1723  0.6402  0.5351  11.00000  0.05    0.36
Q10   1   0.5889  0.6170  0.3749  11.00000  0.05    0.35
;
_shelx_res_checksum   92638

_shelx_hkl_file
;
   0   0  -2  566.54   21.50
   0   0   2  605.94   21.90
   0   0   3    1.00    0.40
   0   0   3    0.70    0.50
   0   0   3    1.50    0.50
   0   0   3    0.10    0.60
   0   0  -3    1.70    0.40
   0   0  -3    1.70    0.50
   0   0  -3    0.60    0.60
   0   0  -3    0.40    0.40
   0   0   4  124.59    3.60
   0   0  -4  125.69    3.40
   0   0  -4  118.99    3.10
   0   0  -4  121.59    3.00
   0   0  -4  126.69    3.60
   0   0   4  127.99    3.40
   0   0   4  121.39    3.20
   0   0   4  122.39    3.20
   0   0  -5    1.20    0.70
   0   0  -5    0.00    0.90
   0   0   5    1.10    0.60
   0   0   5    1.20    0.70
   0   0  -5    1.60    0.60
   0   0  -5   -0.20    0.60
   0   0   5   -0.20    0.70
   0   0   5   -0.30    0.90
   0   0   6    7.30    1.50
   0   0  -6    8.30    1.50
   0   0   7    5.30    1.30
   0   0   7    8.10    1.70
   0   0  -7    7.50    1.50
   0   0   8    9.40    5.90
   0   0  -8   12.60    7.10
   0   0  -9   -0.60    0.70
   0   0   9    0.70    1.10
   0   0  -9   -0.50    0.80
   0   0   9   -0.90    1.20
   0   0  -9    0.20    1.40
   0   0  -9   -0.90    1.10
   0   0   9    1.20    1.10
   0   0  10    2.40    1.30
   0   0 -10    2.00    1.70
   0   0 -10    1.40    1.10
   0   0  10    2.50    1.50
   0   0  10   -0.10    1.10
   0   0 -10    1.50    1.10
   0   0 -10    2.40    0.90
   0   0 -11   -0.80    1.00
   0   0  11   -0.60    1.30
   0   0 -11    1.00    1.80
   0   0  11   -1.00    1.30
   0   0  11    1.80    1.80
   0   0 -11    0.40    0.90
   0   0 -11    0.90    1.30
   0   0 -12    0.90    1.30
   0   0 -12    3.20    1.40
   0   0  12    1.40    1.40
   0   0  12    0.90    1.50
   0   0 -12    2.00    1.90
   0   0  12    2.10    1.90
   0   0 -12    1.50    0.80
   0   0  13   -0.60    1.30
   0   0 -13   -0.20    0.70
   0   0  13   -2.60    1.30
   0   0  13   -0.60    1.70
   0   0 -13    0.80    1.30
   0   0 -13   -2.20    1.60
   0   0  14  918.51   22.00
   0   0 -14  903.31   22.60
   0   0  14  910.91   21.20
   0   0 -14  925.81   20.30
   0   0 -14  896.21   21.30
   0   0  15    2.10    1.90
   0   0 -15    2.90    2.30
   0   0 -15    1.40    1.40
   0   0 -16   11.00    2.10
   0   0  16    8.20    2.40
   0   0  17   -4.10    1.80
   0   0 -17    2.10    1.40
   0   1   1  129.89    3.00
   0   1   1  124.39    2.90
   0   1  -1  128.49    3.00
   0  -1   1  129.69    3.10
   0  -1   1  124.49    3.10
   0   1  -2  317.97    6.80
   0   1  -3  155.58    4.00
   0   1   3  156.68    3.70
   0   1  -3  155.58    3.80
   0   1   3  152.28    4.00
   0   1  -3  150.08    3.50
   0   1  -3  153.08    3.50
   0   1   3  156.18    3.70
   0   1   3  152.48    3.50
   0  -1   3  154.58    4.00
   0  -1  -3  160.68    3.80
   0  -1  -3  158.48    4.00
   0  -1   3  154.18    3.80
   0  -1  -3  152.98    3.70
   0  -1  -3  153.28    3.50
   0  -1   3  152.28    3.60
   0   1   4 2516.35   72.59
   0   1  -4 2480.85   72.29
   0  -1   4 2426.76   70.99
   0  -1  -4 2522.55   72.19
   0   1   5 1870.61   63.89
   0   1  -5 1872.31   64.09
   0  -1   5 1777.72   61.69
   0  -1  -5 1878.01   63.39
   0   1  -6   16.50    2.00
   0   1  -6   17.70    1.50
   0   1   6   16.50    1.80
   0   1  -6   18.40    1.40
   0   1   6   19.40    1.60
   0   1   6   15.10    1.50
   0   1  -6   16.30    1.30
   0   1   6   15.90    1.50
   0  -1  -6   20.20    1.70
   0  -1  -6   16.10    1.90
   0  -1   6   18.40    1.60
   0  -1  -6   18.40    1.30
   0  -1   6   18.60    1.60
   0  -1   6   17.40    2.00
   0  -1  -6   16.10    1.40
   0   1  -7   52.79    2.10
   0   1  -7   58.69    2.40
   0   1   7   52.89    2.50
   0   1   7   54.69    2.50
   0   1  -7   62.39    2.70
   0   1   7   51.59    2.90
   0   1  -7   56.79    3.10
   0   1   7   55.29    2.70
   0  -1  -7   59.19    3.10
   0  -1   7   61.89    2.80
   0  -1   7   52.29    3.00
   0  -1  -7   64.79    2.70
   0  -1  -7   55.49    2.10
   0  -1  -7   54.09    2.50
   0  -1   7   55.09    2.60
   0   1  -8    2.50    1.30
   0   1   8    2.50    1.00
   0   1  -8    4.10    1.00
   0   1  -8    1.50    0.80
   0   1   8    1.70    1.00
   0   1   8    1.90    1.00
   0   1  -8    3.20    1.00
   0  -1   8    1.70    1.00
   0  -1  -8    1.30    0.80
   0  -1  -8    3.70    1.10
   0  -1  -8    3.10    1.00
   0  -1   8    2.10    1.10
   0  -1  -8    4.40    1.60
   0   1  -9    0.30    1.40
   0   1  -9    1.10    0.80
   0   1  -9    0.50    1.00
   0   1   9    1.60    1.00
   0   1  -9    1.60    1.00
   0   1   9    2.20    1.40
   0   1   9    2.40    1.20
   0  -1  -9    1.00    1.40
   0  -1   9    1.60    1.10
   0  -1   9    0.70    1.40
   0  -1  -9    1.50    1.10
   0  -1  -9    0.60    0.90
   0  -1   9    1.10    1.00
   0  -1  -9    1.10    0.80
   0   1 -10    2.40    1.10
   0   1  10    4.00    1.70
   0   1 -10    2.70    1.80
   0   1  10    1.70    1.30
   0   1  10    3.30    1.30
   0   1 -10    1.30    1.10
   0   1 -10    3.60    1.00
   0  -1 -10    2.40    1.20
   0  -1  10    1.90    1.30
   0  -1 -10    3.90    1.00
   0  -1  10    2.80    1.70
   0  -1 -10    1.70    1.50
   0  -1  10    4.70    1.40
   0  -1 -10    6.40    1.50
   0   1  11   66.19    3.90
   0   1 -11   67.29    4.30
   0   1  11   64.29    4.20
   0   1 -11   67.69    2.50
   0   1  11   68.19    3.50
   0   1 -11   67.89    3.70
   0   1 -11   70.59    3.20
   0  -1 -11   71.09    2.50
   0  -1  11   68.19    3.60
   0  -1 -11   64.19    3.40
   0  -1 -11   64.49    4.20
   0  -1  11   66.19    4.20
   0  -1 -11   70.39    3.60
   0  -1  11   66.89    4.00
   0   1 -12    5.70    1.00
   0   1  12    6.60    1.80
   0   1 -12    5.60    1.60
   0   1 -12    2.00    1.90
   0   1  12    4.80    2.10
   0   1 -12    2.40    1.30
   0   1  12    6.60    1.80
   0  -1 -12    2.20    1.40
   0  -1 -12    3.80    1.00
   0  -1  12    5.60    2.30
   0  -1 -12    2.90    1.30
   0  -1 -12    3.40    2.10
   0  -1  12    5.00    1.80
   0  -1  12    2.60    1.70
   0   1 -13   17.70    2.20
   0   1  13   16.10    2.50
   0   1  13   12.90    2.40
   0   1  13   16.90    3.10
   0   1 -13   14.80    1.30
   0   1 -13   14.80    2.30
   0   1 -13   12.70    2.80
   0  -1 -13   14.80    1.20
   0  -1 -13   16.10    2.30
   0  -1  13   15.70    3.00
   0  -1 -13   18.90    3.20
   0  -1  13   16.50    2.50
   0  -1  13   12.60    2.40
   0   1 -14   50.19    3.10
   0   1  14   43.70    4.00
   0   1  14   48.90    3.70
   0   1 -14   58.69    4.60
   0   1 -14   45.90    4.00
   0  -1  14   54.09    4.20
   0  -1  14   47.20    3.70
   0  -1 -14   46.50    3.30
   0  -1 -14   52.59    3.70
   0  -1 -14   56.09    4.60
   0   1 -15    5.90    2.60
   0   1 -15    2.90    1.50
   0   1  15    3.10    2.00
   0  -1  15    2.20    1.90
   0  -1 -15    4.50    1.70
   0   1  16    2.00    2.00
   0   1 -16    4.30    2.60
   0   1 -16    1.80    1.40
   0  -1  16    3.90    2.10
   0   1 -17   28.00    2.60
   0   1  17   25.00    3.90
   0   1 -17   30.40    4.60
   0  -1 -17   25.40    2.90
   0   2   0    1.30    0.40
   0   2   0    2.60    0.40
   0   2   0    2.50    0.30
   0  -2   0    3.90    0.40
   0   2   1 1545.75   41.00
   0  -2   1 1443.86   40.10
   0  -2  -1 1432.86   39.70
   0   2  -2   14.50    1.00
   0   2  -2   13.10    1.20
   0   2   2   13.90    1.00
   0   2   2   13.20    0.90
   0   2   2   13.30    0.80
   0   2  -2   12.80    0.90
   0   2   2   11.90    0.90
   0  -2   2   14.70    0.90
   0  -2  -2   14.50    0.80
   0  -2   2   14.10    0.90
   0  -2  -2   13.70    1.00
   0  -2   2   13.50    1.10
   0  -2  -2   13.90    0.80
   0   2   3   16.00    1.10
   0   2   3   17.00    1.20
   0   2   3   17.20    1.00
   0   2  -3   17.20    1.00
   0   2  -3   18.30    1.30
   0   2   3   17.50    1.00
   0   2  -3   17.00    1.10
   0  -2  -3   18.10    1.00
   0  -2   3   18.30    1.10
   0  -2  -3   16.30    0.90
   0  -2   3   17.90    1.10
   0  -2  -3   17.00    1.10
   0  -2   3   16.70    1.20
   0   2   4    8.50    0.90
   0   2  -4   10.70    1.00
   0   2  -4   10.90    1.00
   0   2   4   10.90    1.00
   0   2  -4   11.40    1.30
   0   2   4   10.90    1.10
   0   2   4    9.50    1.20
   0  -2  -4   11.70    0.90
   0  -2  -4   11.20    0.90
   0  -2   4   11.80    1.10
   0  -2   4   10.60    1.30
   0  -2  -4    8.70    1.10
   0  -2   4   10.30    1.00
   0   2   5 1080.39   46.90
   0   2  -5 1105.69   47.30
   0  -2   5 1085.39   45.70
   0  -2  -5 1158.08   47.00
   0   2  -6  125.79    4.40
   0   2   6  128.39    4.00
   0   2  -6  126.19    3.40
   0   2  -6  128.99    4.00
   0   2   6  126.09    4.00
   0   2   6  126.09    3.70
   0   2  -6  128.29    3.50
   0   2   6  122.59    4.30
   0  -2  -6  127.49    4.00
   0  -2   6  130.99    4.50
   0  -2  -6  131.49    3.40
   0  -2  -6  128.89    3.90
   0  -2  -6  129.49    4.50
   0  -2   6  128.29    3.90
   0  -2   6  128.09    4.10
   0   2  -7 6876.31  180.68
   0   2   7 6931.91  180.78
   0  -2  -7 7072.99  178.88
   0  -2   7 7106.89  178.18
   0   2  -8    0.90    1.30
   0   2  -8    2.90    0.90
   0   2  -8    2.00    0.80
   0   2   8    1.10    0.90
   0   2   8    1.60    1.00
   0   2   8    2.60    1.30
   0   2   8    2.20    1.00
   0  -2   8    2.10    1.10
   0  -2   8    1.90    2.20
   0  -2  -8    1.40    0.90
   0  -2  -8    1.60    0.80
   0  -2   8    2.50    1.10
   0  -2  -8    2.60    1.50
   0  -2  -8    1.90    1.10
   0   2  -9   -0.80    0.90
   0   2  -9    0.00    0.80
   0   2   9    0.10    1.00
   0   2   9    0.20    1.30
   0   2  -9   -0.50    0.80
   0   2   9    0.30    0.90
   0   2  -9    0.70    1.40
   0   2   9    0.10    1.00
   0  -2  -9    0.90    1.40
   0  -2   9    0.10    1.10
   0  -2   9   -1.70    0.90
   0  -2   9    1.20    1.50
   0  -2  -9    1.40    0.80
   0  -2  -9   -0.50    1.00
   0   2 -10    0.30    0.80
   0   2  10    1.30    1.20
   0   2 -10   -0.20    0.90
   0   2 -10   -0.90    1.40
   0   2  10   -0.60    1.00
   0   2 -10    1.00    1.00
   0   2  10    0.30    1.50
   0   2  10   -0.30    1.20
   0  -2 -10   -1.20    0.90
   0  -2 -10    1.20    0.90
   0  -2  10    0.00    1.20
   0  -2  10    0.00    1.20
   0  -2 -10   -1.60    1.50
   0  -2  10    0.70    1.70
   0  -2 -10    0.30    1.20
   0   2 -11    0.60    1.80
   0   2 -11    1.50    1.10
   0   2 -11    2.00    1.00
   0   2 -11    1.40    1.30
   0   2  11    0.30    1.30
   0   2  11    2.00    1.40
   0  -2 -11    2.50    1.00
   0  -2  11    2.80    1.40
   0  -2 -11    2.20    1.20
   0  -2 -11    3.10    1.50
   0  -2  11    0.90    1.30
   0  -2  11    2.20    1.80
   0  -2 -11    2.90    2.00
   0   2  12    4.40    1.60
   0   2  12    5.40    1.80
   0   2 -12    4.30    2.10
   0   2 -12    5.40    1.10
   0   2 -12    4.80    1.40
   0  -2  12    5.00    1.90
   0  -2 -12    4.60    1.40
   0  -2  12    3.30    1.60
   0  -2 -12    5.50    1.70
   0  -2 -12    4.90    1.00
   0  -2  12    7.60    2.30
   0   2 -13   32.60    3.10
   0   2  13   37.30    3.40
   0   2 -13   38.20    2.60
   0   2  13   41.80    3.70
   0   2 -13   33.60    3.80
   0   2  13   38.50    3.20
   0   2 -13   37.40    1.70
   0  -2  13   41.30    4.10
   0  -2  13   34.50    3.10
   0  -2  13   40.80    3.90
   0  -2 -13   35.30    3.00
   0  -2 -13   34.60    1.60
   0   2 -14   19.30    3.40
   0   2  14   20.60    3.00
   0   2  14   20.60    2.90
   0   2 -14   17.10    2.20
   0  -2 -14   17.60    2.40
   0  -2  14   16.30    2.80
   0  -2  14   13.20    2.60
   0  -2 -14   17.30    2.50
   0   2  15  206.88    8.20
   0   2 -15  211.38    8.90
   0   2 -15  224.18    6.70
   0  -2  15  218.38    8.60
   0  -2 -15  219.78    7.40
   0   2 -16    5.50    1.50
   0   2  16    2.40    1.80
   0   2 -16    4.40    2.70
   0  -2  16    6.00    2.40
   0  -2 -16    2.80    1.60
   0   2  17    1.30    2.20
   0   2 -17    8.70    3.00
   0   2 -17    4.50    1.30
   0  -2  17    3.20    2.40
   0  -2 -17    3.40    1.60
   0   3   0   -0.50    0.40
   0   3   0   -0.10    0.40
   0   3   0   -0.20    0.50
   0   3   0   -0.20    0.40
   0  -3   0   -0.10    0.30
   0  -3   0   -0.60    0.40
   0   3   1  265.07    5.60
   0   3  -1  268.07    5.70
   0   3  -1  254.57    5.50
   0   3   1  260.07    5.80
   0   3  -1  268.67    5.60
   0   3   1  264.87    5.70
   0  -3   1  266.67    5.70
   0  -3  -1  267.37    5.70
   0  -3   1  273.97    5.60
   0  -3   1  264.17    5.50
   0  -3  -1  265.97    5.60
   0  -3  -1  263.47    5.80
   0   3  -2  760.82   31.70
   0   3   2  908.11   40.10
   0  -3  -2  765.82   30.60
   0   3  -3   25.00    1.60
   0   3   3   27.50    1.30
   0   3  -3   28.20    1.40
   0   3   3   29.40    1.50
   0   3  -3   28.80    1.40
   0   3   3   28.00    1.30
   0   3   3   26.00    1.30
   0  -3  -3   30.50    1.30
   0  -3   3   24.60    1.30
   0  -3  -3   26.10    1.20
   0  -3  -3   30.80    1.50
   0  -3   3   27.20    1.40
   0  -3   3   27.00    1.60
   0  -3   3   23.50    1.30
   0   3  -4 2257.57   71.79
   0   3   4 2205.88   71.59
   0  -3  -4 2317.17   69.79
   0  -3   4 2156.28   68.69
   0   3   5  490.75   10.60
   0   3  -5  497.25   10.60
   0   3   5  503.45   11.10
   0   3   5  503.05   10.80
   0   3  -5  493.05   11.00
   0   3  -5  505.85   11.40
   0   3   5  481.85   11.30
   0  -3  -5  501.85   10.30
   0  -3  -5  508.25   11.00
   0  -3   5  504.65   11.10
   0  -3   5  490.95   11.30
   0  -3   5  490.45   10.80
   0  -3  -5  496.25   10.70
   0   3  -6    2.00    0.70
   0   3   6    2.40    1.10
   0   3   6    0.90    1.10
   0   3   6    2.20    0.90
   0   3   6    1.60    0.90
   0   3  -6    3.00    1.00
   0   3  -6    2.40    0.90
   0  -3  -6    2.90    0.80
   0  -3  -6    3.20    1.20
   0  -3   6    2.50    1.00
   0  -3   6    0.70    1.30
   0  -3   6    1.30    1.00
   0  -3  -6    1.60    0.70
   0   3  -7   66.09    3.00
   0   3  -7   68.79    2.40
   0   3   7   63.69    2.70
   0   3   7   63.19    3.30
   0   3  -7   67.79    3.40
   0   3   7   67.79    3.10
   0   3   7   65.79    2.90
   0   3  -7   67.99    2.60
   0  -3  -7   69.49    2.40
   0  -3   7   70.69    3.20
   0  -3   7   66.29    2.90
   0  -3   7   68.09    3.40
   0  -3  -7   70.59    3.00
   0  -3  -7   68.79    2.80
   0   3  -8   15.70    1.80
   0   3   8   14.20    1.60
   0   3   8   15.70    1.90
   0   3  -8   16.50    1.40
   0   3   8   14.40    1.80
   0   3   8   15.20    2.20
   0   3  -8   14.50    1.40
   0   3  -8   16.50    2.30
   0  -3  -8   15.90    1.60
   0  -3   8   15.10    1.80
   0  -3  -8   16.90    2.00
   0  -3   8   15.60    2.30
   0  -3  -8   15.20    1.40
   0  -3   8   16.50    2.00
   0   3   9   19.10    2.30
   0   3  -9   18.00    2.70
   0   3   9   13.30    1.80
   0   3   9   17.60    2.50
   0   3  -9   15.20    1.60
   0   3  -9   16.20    1.50
   0   3  -9   14.10    1.90
   0  -3   9   16.30    2.10
   0  -3  -9   14.00    1.90
   0  -3  -9   17.30    1.50
   0  -3  -9   19.60    1.90
   0  -3   9   16.90    2.50
   0   3  10    0.70    1.30
   0   3 -10    2.20    1.00
   0   3 -10    2.20    1.70
   0   3  10    1.60    1.40
   0   3 -10    2.20    1.20
   0   3 -10    2.00    1.00
   0   3  10    0.60    1.20
   0   3  10    3.00    1.70
   0  -3 -10    3.20    0.90
   0  -3 -10    2.80    1.40
   0  -3  10   -0.70    1.60
   0  -3  10    2.00    1.30
   0  -3 -10    1.70    1.10
   0  -3  10    2.20    1.40
   0   3  11  184.88    6.40
   0   3 -11  187.08    7.10
   0   3 -11  185.28    6.40
   0   3  11  187.48    6.10
   0   3  11  189.98    6.50
   0   3 -11  185.58    4.90
   0  -3  11  189.38    6.80
   0  -3 -11  179.48    4.70
   0  -3 -11  188.38    6.20
   0  -3  11  186.08    7.20
   0  -3  11  186.78    6.20
   0  -3 -11  181.88    6.10
   0   3 -12    3.40    1.20
   0   3 -12    2.00    0.90
   0   3  12    2.60    1.60
   0   3 -12    4.10    2.20
   0   3  12    3.40    1.50
   0  -3 -12    2.40    1.20
   0  -3 -12    2.40    1.70
   0  -3  12    2.20    1.70
   0  -3  12    4.60    1.70
   0  -3  12    3.30    2.70
   0  -3 -12    3.00    0.90
   0   3 -13    2.60    0.90
   0   3  13    2.10    1.60
   0   3 -13    1.60    1.30
   0   3  13    4.10    2.10
   0   3 -13    2.80    2.10
   0   3 -13   -0.30    1.00
   0   3  13    1.70    1.60
   0  -3  13    1.60    1.70
   0  -3  13   -0.10    2.00
   0  -3 -13    1.40    1.50
   0  -3  13    0.30    1.50
   0   3 -14   24.70    3.70
   0   3 -14   22.80    2.30
   0   3 -14   19.40    1.20
   0   3  14   22.60    3.10
   0   3  14   21.90    2.90
   0  -3 -14   21.80    2.80
   0  -3  14   21.20    3.00
   0  -3  14   30.00    3.60
   0  -3 -14   25.40    2.80
   0   3 -15    3.90    1.40
   0   3 -15    5.60    2.70
   0   3  15    2.40    1.80
   0  -3 -15    2.00    1.70
   0  -3  15    1.80    1.80
   0   3  16   39.20    4.20
   0   3 -16   38.00    4.50
   0   3 -16   41.70    2.70
   0  -3 -16   39.00    3.40
   0  -3  16   35.50    4.20
   0   4  -1 3117.39   82.39
   0   4  -1 3091.09   83.29
   0   4   1 3185.08   83.39
   0  -4  -1 3294.17   83.19
   0   4  -2  214.68    5.00
   0   4   2  203.58    5.10
   0   4  -2  204.78    4.60
   0   4   2  210.78    4.90
   0   4  -2  203.88    4.90
   0   4  -2  208.38    5.20
   0   4   2  207.68    4.80
   0  -4   2  215.38    5.10
   0  -4  -2  210.08    5.10
   0  -4  -2  208.48    4.80
   0  -4   2  216.98    4.90
   0  -4   2  216.38    4.90
   0  -4  -2  207.28    4.80
   0   4  -3    1.30    0.60
   0   4  -3    1.80    1.00
   0   4   3    2.00    0.90
   0   4  -3    0.80    0.40
   0   4  -3    1.50    0.70
   0   4   3    0.90    0.70
   0   4   3    0.80    0.60
   0  -4   3    1.90    0.90
   0  -4  -3    1.30    0.60
   0  -4  -3    1.40    0.60
   0  -4   3    0.40    0.60
   0  -4   3    1.70    0.60
   0  -4   3    0.20    0.60
   0  -4  -3    0.60    0.70
   0   4  -4   34.80    1.90
   0   4  -4   33.20    2.30
   0   4  -4   31.70    1.80
   0   4   4   31.10    1.70
   0   4   4   30.80    1.70
   0   4   4   36.40    2.10
   0  -4   4   30.90    1.80
   0  -4   4   33.90    2.20
   0  -4  -4   32.50    2.00
   0  -4   4   35.40    2.00
   0  -4   4   32.50    1.70
   0  -4  -4   35.30    1.70
   0  -4  -4   32.30    1.60
   0   4   5    2.90    1.20
   0   4  -5    2.00    0.80
   0   4   5    1.80    1.00
   0   4   5    3.10    1.20
   0   4  -5   -0.70    1.20
   0   4   5    1.80    0.90
   0   4  -5    1.20    1.00
   0   4   5    1.60    0.80
   0  -4   5    3.00    0.90
   0  -4   5    2.60    1.10
   0  -4  -5    2.30    0.90
   0  -4  -5    2.20    1.10
   0  -4  -5    2.60    0.70
   0  -4   5    3.20    1.40
   0   4   6    6.80    1.10
   0   4  -6    7.30    1.20
   0   4  -6    9.10    1.70
   0   4   6    7.20    1.10
   0   4   6    7.80    1.60
   0  -4   6    8.30    1.30
   0  -4   6    8.50    1.30
   0  -4   6    8.80    1.70
   0  -4  -6    6.00    1.00
   0  -4  -6   10.10    1.50
   0  -4  -6   12.40    1.30
   0   4   7  200.78    5.90
   0   4  -7  204.18    6.00
   0   4  -7  203.28    4.90
   0   4  -7  191.58    5.30
   0   4   7  203.98    5.70
   0   4  -7  206.08    6.40
   0   4   7  196.48    5.40
   0   4   7  197.88    6.40
   0  -4   7  200.48    6.30
   0  -4  -7  204.18    5.10
   0  -4   7  194.08    6.00
   0  -4  -7  197.38    5.50
   0  -4  -7  203.48    5.90
   0  -4   7  205.58    5.70
   0   4   8   87.09    5.30
   0   4   8   82.19    4.00
   0   4  -8   88.69    3.20
   0   4  -8   82.39    4.10
   0   4  -8   92.79    2.90
   0   4  -8   96.69    3.90
   0   4   8   89.69    3.70
   0   4   8   82.99    3.40
   0  -4  -8   97.89    3.90
   0  -4   8   93.19    3.70
   0  -4   8   95.09    4.30
   0  -4   8   88.99    3.90
   0  -4  -8   84.39    3.40
   0  -4  -8  103.59    3.10
   0   4  -9   97.29    4.20
   0   4   9  106.89    4.40
   0   4  -9  106.29    3.40
   0   4   9  101.69    4.00
   0   4   9  106.19    4.80
   0   4  -9  106.29    4.80
   0   4  -9  103.19    3.50
   0   4   9  111.19    4.30
   0  -4  -9  105.79    3.30
   0  -4   9  102.99    4.20
   0  -4   9  117.29    5.00
   0  -4   9  109.59    4.60
   0  -4  -9  104.39    4.30
   0  -4  -9  103.89    4.00
   0   4  10   17.10    2.20
   0   4 -10   15.60    1.60
   0   4 -10   17.80    2.80
   0   4  10   18.00    2.20
   0   4 -10   12.90    2.00
   0   4  10   15.80    2.30
   0  -4 -10   13.40    1.80
   0  -4 -10   17.90    1.60
   0  -4 -10   18.90    2.40
   0  -4  10   20.20    3.10
   0  -4  10   15.50    2.20
   0  -4  10   16.10    2.10
   0   4  11    0.00    1.40
   0   4  11    2.00    1.40
   0   4  11    1.20    1.40
   0   4 -11    2.10    1.30
   0   4 -11    0.80    1.80
   0   4 -11    0.10    1.00
   0  -4 -11    0.70    1.40
   0  -4 -11    1.10    1.10
   0  -4  11   -0.40    1.30
   0  -4  11    2.10    2.10
   0  -4  11    0.50    1.50
   0  -4 -11    1.00    1.10
   0   4  12    0.50    1.30
   0   4 -12    0.20    1.30
   0   4  12    0.30    1.30
   0   4 -12    0.90    1.80
   0   4  12   -2.10    1.20
   0   4 -12    1.10    1.30
   0  -4  12    1.40    2.30
   0  -4 -12    0.20    1.10
   0  -4 -12   -1.40    1.40
   0  -4  12   -0.50    1.40
   0  -4 -12   -0.50    0.90
   0  -4  12   -0.70    1.40
   0   4 -13   18.60    2.60
   0   4  13   15.80    2.50
   0   4 -13   13.40    2.90
   0   4  13   18.50    2.90
   0   4 -13   17.40    1.90
   0   4 -13   15.40    1.50
   0  -4  13   12.50    2.50
   0  -4 -13   13.80    2.30
   0  -4  13   12.80    3.40
   0  -4  13   17.90    3.20
   0   4 -14  833.12   21.60
   0   4 -14  833.22   16.70
   0   4 -14  925.31   17.80
   0   4 -14  849.12   18.10
   0   4  14  831.82   20.00
   0   4  14  819.92   23.30
   0  -4 -14  891.61   24.50
   0  -4  14  868.21   21.30
   0  -4  14  825.62   20.00
   0  -4 -14  819.42   19.80
   0   4 -15    8.50    3.00
   0   4  15   10.10    2.40
   0   4 -15   15.50    1.90
   0  -4 -15   11.60    2.20
   0  -4  15   13.70    2.80
   0   4 -16    7.80    3.00
   0   4 -16    4.80    1.30
   0   4  16    3.80    2.00
   0  -4 -16    5.50    2.10
   0  -4  16    6.50    2.30
   0   5   0    3.60    0.80
   0   5   0    3.30    0.80
   0   5   0    4.10    0.80
   0   5   0    3.20    0.60
   0  -5   0    4.00    0.70
   0  -5   0    2.90    0.70
   0   5  -1   98.19    2.70
   0   5   1   99.29    2.90
   0   5  -1   91.39    2.80
   0   5   1  100.09    2.70
   0   5  -1  100.59    2.90
   0   5  -1   96.69    2.70
   0   5   1   99.29    3.00
   0  -5   1   96.99    2.80
   0  -5  -1   97.79    3.00
   0  -5   1   97.79    2.70
   0  -5   1   95.09    2.70
   0  -5  -1  104.59    2.80
   0   5  -2  168.38    4.10
   0   5  -2  167.88    4.40
   0   5   2  180.98    4.30
   0   5  -2  177.98    4.50
   0   5   2  173.98    4.40
   0   5  -2  177.58    4.80
   0   5   2  170.28    4.70
   0  -5   2  179.38    4.40
   0  -5   2  179.68    4.40
   0  -5  -2  171.28    4.60
   0  -5   2  175.58    4.50
   0  -5  -2  174.88    4.30
   0   5   3  231.88    6.00
   0   5  -3  249.48    6.30
   0   5  -3  228.68    5.20
   0   5  -3  236.28    5.80
   0   5   3  231.38    5.60
   0   5   3  236.88    5.70
   0  -5  -3  230.68    5.60
   0  -5   3  233.78    5.70
   0  -5   3  245.98    6.00
   0  -5  -3  235.08    5.60
   0  -5   3  241.48    5.80
   0  -5  -3  238.98    5.60
   0  -5  -3  222.78    5.90
   0   5  -4    7.30    1.70
   0   5  -4    5.50    1.20
   0   5   4    9.50    1.50
   0   5  -4    6.50    0.80
   0   5   4    7.60    1.20
   0   5   4    9.50    1.30
   0  -5   4    8.40    1.50
   0  -5  -4    9.80    1.40
   0  -5   4    5.30    1.10
   0  -5   4    6.30    1.10
   0  -5  -4    5.80    0.90
   0  -5  -4    9.40    1.20
   0  -5   4    5.60    1.10
   0   5   5  504.05   11.60
   0   5   5  499.75   11.00
   0   5  -5  519.95   11.20
   0   5  -5  493.65   11.30
   0   5   5  490.85   11.00
   0   5   5  495.55   11.80
   0  -5   5  515.95   11.70
   0  -5   5  510.25   11.20
   0  -5  -5  494.25   10.70
   0  -5  -5  506.75   11.50
   0  -5  -5  493.25   10.90
   0  -5   5  503.85   11.50
   0  -5   5  517.55   11.20
   0   5   6  117.59    4.50
   0   5  -6  115.49    4.00
   0   5   6  124.39    3.90
   0   5   6  120.39    4.30
   0   5   6  126.79    4.00
   0   5  -6  122.59    3.90
   0   5  -6  120.89    4.60
   0   5   6  118.69    3.90
   0  -5   6  121.59    4.50
   0  -5  -6  114.59    4.20
   0  -5  -6  120.99    3.80
   0  -5   6  118.49    4.00
   0  -5   6  119.19    3.90
   0  -5  -6  115.39    3.50
   0  -5   6  122.39    4.30
   0   5  -7    4.10    1.10
   0   5   7    2.30    1.00
   0   5   7    2.30    0.90
   0   5   7    2.20    1.40
   0   5  -7    1.80    1.00
   0   5   7    1.70    1.10
   0   5  -7    2.10    1.40
   0  -5  -7    2.00    1.20
   0  -5  -7    3.60    1.00
   0  -5   7    2.70    1.20
   0  -5  -7    2.30    0.80
   0  -5   7    1.10    1.00
   0  -5   7    4.10    1.10
   0   5  -8   17.70    2.50
   0   5   8   19.80    2.50
   0   5   8   19.10    2.30
   0   5  -8   18.00    1.90
   0   5  -8   15.40    1.30
   0   5   8   18.80    2.00
   0  -5  -8   19.10    2.30
   0  -5  -8   14.90    1.60
   0  -5   8   17.10    2.30
   0  -5   8   15.60    2.00
   0  -5   8   22.80    2.80
   0  -5  -8   18.60    1.70
   0   5  -9   26.10    1.70
   0   5   9   28.90    2.90
   0   5  -9   25.80    2.40
   0   5  -9   23.50    2.00
   0   5   9   23.70    2.50
   0   5   9   26.30    2.40
   0   5  -9   22.70    2.80
   0   5   9   28.70    2.30
   0  -5   9   27.20    2.60
   0  -5  -9   22.40    2.10
   0  -5   9   28.90    2.50
   0  -5  -9   25.40    2.50
   0  -5   9   26.70    3.00
   0   5 -10    1.30    0.90
   0   5  10    0.40    1.30
   0   5  10    0.70    1.40
   0   5  10    2.10    1.40
   0   5 -10   -0.70    1.50
   0   5 -10    0.90    1.10
   0  -5 -10    0.40    1.00
   0  -5  10    0.00    1.90
   0  -5 -10    0.20    1.00
   0  -5 -10   -0.80    1.30
   0  -5  10    2.00    1.40
   0  -5  10    1.90    1.50
   0   5 -11   -1.20    1.60
   0   5 -11    1.80    1.10
   0   5  11   -0.20    1.20
   0   5 -11    0.60    0.90
   0   5  11    3.10    1.50
   0   5  11    0.00    1.50
   0  -5  11   -2.00    1.20
   0  -5 -11   -0.10    1.40
   0  -5 -11    1.50    1.20
   0  -5  11    1.40    1.40
   0  -5 -11    1.10    1.00
   0  -5  11    2.10    2.00
   0   5  12   26.20    2.70
   0   5  12   25.20    2.90
   0   5 -12   28.70    4.10
   0   5 -12   29.10    2.00
   0   5  12   28.30    2.90
   0   5 -12   24.00    2.70
   0   5 -12   33.20    2.30
   0  -5 -12   25.80    2.50
   0  -5 -12   32.60    3.10
   0  -5  12   29.70    2.90
   0  -5  12   29.50    3.80
   0  -5  12   28.40    3.60
   0   5  13    7.10    1.90
   0   5  13    6.50    2.00
   0   5  13    6.30    1.90
   0   5 -13    5.00    2.30
   0  -5 -13    3.80    1.80
   0  -5  13    7.10    2.20
   0  -5  13    6.30    2.00
   0   5 -14   71.59    5.20
   0   5 -14   67.39    2.90
   0   5 -14   66.99    2.30
   0   5 -14   66.19    2.30
   0  -5  14   71.19    5.00
   0  -5 -14   65.49    3.90
   0  -5 -14   65.39    4.20
   0   5 -15   25.40    4.00
   0   5 -15   22.00    1.90
   0   5  15   16.10    2.80
   0  -5 -15   22.50    3.10
   0  -5  15   20.90    3.20
   0   5 -16   12.40    1.60
   0   5  16   14.30    2.80
   0   5  16    9.90    2.70
   0   5 -16   17.80    5.40
   0  -5 -16    9.10    2.40
   0   6   0   41.50    1.90
   0   6   0   36.50    1.90
   0   6   0   35.60    1.90
   0   6   0   39.10    1.70
   0  -6   0   38.90    1.80
   0  -6   0   36.00    1.80
   0   6  -1 1504.95   56.29
   0   6   1 1573.94   58.19
   0  -6  -1 1542.05   56.79
   0   6  -2   42.60    2.00
   0   6   2   44.30    2.30
   0   6  -2   44.30    1.80
   0   6  -2   45.80    2.20
   0   6  -2   46.60    2.60
   0   6   2   47.30    2.30
   0   6   2   45.20    1.90
   0  -6   2   47.70    2.10
   0  -6  -2   47.40    2.30
   0  -6   2   44.20    1.90
   0  -6  -2   47.10    2.10
   0  -6   2   45.50    2.00
   0   6  -3   14.20    1.10
   0   6  -3   16.30    2.10
   0   6  -3   15.80    1.60
   0   6   3   16.70    1.90
   0   6   3   15.90    1.40
   0   6   3   15.20    1.50
   0  -6   3   15.80    1.50
   0  -6  -3   12.20    1.40
   0  -6   3   16.60    1.50
   0  -6  -3   17.40    1.80
   0  -6   3   13.90    1.30
   0   6  -4   17.20    1.80
   0   6  -4   15.60    1.10
   0   6   4   16.60    1.90
   0   6   4   14.70    1.70
   0   6  -4   17.90    2.20
   0   6   4   17.20    1.50
   0  -6   4   14.20    1.40
   0  -6   4   16.00    1.50
   0  -6  -4   15.80    1.40
   0  -6  -4   15.70    1.70
   0  -6  -4   17.80    1.40
   0   6   5   81.79    3.10
   0   6  -5   82.39    3.80
   0   6   5   82.19    3.00
   0   6  -5   89.39    3.30
   0   6  -5   79.79    2.40
   0   6   5   84.39    3.50
   0  -6   5   80.99    3.10
   0  -6   5   81.39    3.10
   0  -6  -5   83.79    2.90
   0  -6  -5   83.19    3.40
   0  -6   5   82.79    3.40
   0  -6  -5   82.19    2.90
   0  -6   5   85.69    3.60
   0   6   6  389.56    9.20
   0   6  -6  390.86   10.10
   0   6   6  382.96    9.20
   0  -6  -6  363.06    9.20
   0  -6   6  390.46    9.70
   0  -6   6  386.96    9.30
   0  -6  -6  386.16    9.60
   0  -6   6  380.26    9.40
   0  -6   6  397.16    9.90
   0  -6  -6  390.16    9.00
   0   6  -8   39.30    1.80
   0   6   8   37.30    3.10
   0   6   8   34.40    2.40
   0   6   8   39.50    2.90
   0   6  -8   36.00    3.10
   0   6  -8   37.20    2.40
   0   6   8   41.10    2.70
   0   6  -8   37.30    2.60
   0  -6   8   40.50    2.90
   0  -6  -8   41.40    2.90
   0  -6   8   38.50    3.10
   0  -6  -8   39.90    2.10
   0  -6   8   38.20    2.50
   0  -6  -8   36.60    2.30
   0  -6   8   38.60    2.60
   0   6   9   51.29    3.10
   0   6  -9   47.60    3.70
   0   6   9   50.29    3.60
   0   6  -9   51.39    2.10
   0   6   9   49.90    3.10
   0   6  -9   54.19    2.80
   0   6   9   52.09    3.00
   0   6   9   51.99    3.40
   0   6  -9   47.10    3.10
   0  -6  -9   49.50    3.40
   0  -6   9   48.20    3.70
   0  -6   9   57.59    3.50
   0  -6  -9   48.50    2.80
   0  -6   9   52.69    3.10
   0  -6  -9   48.70    2.40
   0  -6   9   52.59    3.10
   0   6 -10   16.20    2.90
   0   6  10   14.50    2.10
   0   6  10   12.90    2.00
   0   6  10   21.00    2.80
   0   6 -10   14.30    1.80
   0   6 -10   12.90    1.40
   0   6  10   16.50    2.40
   0  -6  10   15.70    3.00
   0  -6  10   13.50    2.30
   0  -6 -10   12.10    1.70
   0  -6 -10   12.80    2.20
   0  -6  10   13.40    2.10
   0   6 -11   16.40    1.90
   0   6  11   15.60    2.30
   0   6 -11   13.30    1.50
   0   6  11   17.10    2.70
   0   6  11   16.10    2.40
   0   6 -11   16.20    3.10
   0   6  11   13.40    2.00
   0  -6  11   17.30    3.00
   0  -6  11   12.10    2.40
   0  -6 -11   14.60    2.40
   0  -6  11   17.50    2.40
   0  -6 -11   13.50    1.90
   0   6 -12    8.10    1.30
   0   6  12   10.60    3.00
   0   6  12    5.80    2.00
   0   6  12   12.30    2.20
   0   6  12   10.30    2.10
   0   6  12    9.10    3.00
   0   6 -12    9.30    1.50
   0   6 -12    5.40    1.60
   0   6 -12    7.40    2.40
   0  -6  12    4.70    1.80
   0  -6  12    7.30    2.20
   0  -6  12    6.50    2.10
   0  -6 -12   10.20    2.20
   0  -6  12    9.50    2.60
   0  -6 -12    8.40    1.70
   0   6 -13    0.00    2.00
   0   6  13   -1.30    1.50
   0   6  13    2.00    1.50
   0   6 -13   -0.90    0.80
   0   6  13    0.90    1.40
   0   6 -13    0.30    0.90
   0   6  13   -1.40    1.30
   0   6 -13    0.80    1.20
   0  -6 -13   -1.30    1.50
   0  -6  13   -3.70    1.30
   0  -6  13    0.20    1.50
   0   6 -14   59.89    2.70
   0   6 -14   59.49    2.30
   0   6 -14   63.09    5.10
   0   6  14   62.69    4.30
   0   6 -14   68.39    3.60
   0  -6 -14   56.89    3.70
   0  -6 -14   62.09    4.20
   0  -6  14   61.29    4.70
   0   6 -15  140.69    5.60
   0   6 -15  131.99    7.10
   0   6  15  127.29    6.20
   0   6  15  137.89    6.30
   0  -6  15  135.29    7.00
   0  -6 -15  126.09    5.90
   0   6  16   13.40    2.80
   0   6 -16   21.10    2.10
   0   6  16   20.70    3.30
   0   6 -16   17.50    3.70
   0  -6 -16   19.70    3.00
   0  -6  16   16.30    3.10
   0   7   0    0.70    0.90
   0   7   0    1.90    0.80
   0   7   0    1.40    0.90
   0   7   0    2.10    1.10
   0  -7   0    2.00    0.90
   0  -7   0    1.10    0.90
   0   7  -1  278.77    6.60
   0   7   1  278.17    6.90
   0   7   1  283.77    7.00
   0   7  -1  274.17    6.70
   0   7  -1  300.77    7.10
   0   7   1  285.67    6.50
   0   7  -1  279.17    6.90
   0   7   1  299.97    7.50
   0  -7   1  285.57    6.70
   0  -7  -1  287.97    6.70
   0  -7   1  278.27    6.80
   0  -7  -1  281.77    6.90
   0  -7   1  277.57    6.60
   0   7  -2  393.86    9.00
   0   7  -2  395.16    8.90
   0   7  -2  376.06    8.60
   0   7   2  401.46    9.10
   0   7  -2  405.56    9.50
   0   7   2  391.46    9.30
   0   7   2  391.76    8.70
   0  -7   2  396.36    9.00
   0  -7  -2  394.66    9.30
   0  -7  -2  400.96    8.80
   0  -7   2  390.36    8.90
   0  -7   2  394.76    8.80
   0   7   3    1.80    1.10
   0   7   3    2.30    1.10
   0   7  -3    2.40    1.20
   0   7  -3    1.30    0.70
   0   7   3    3.90    0.90
   0   7  -3    1.60    1.50
   0  -7   3    2.70    1.00
   0  -7   3    1.70    0.90
   0  -7  -3    2.40    1.10
   0  -7   3    2.10    0.90
   0  -7  -3    2.20    0.90
   0   7  -4  155.88    3.90
   0   7  -4  162.98    5.30
   0   7   4  157.58    4.70
   0   7   4  155.88    5.00
   0   7  -4  154.28    4.80
   0   7   4  154.88    4.40
   0  -7   4  153.58    4.80
   0  -7   4  152.38    4.50
   0  -7  -4  155.68    4.40
   0  -7   4  160.28    4.60
   0  -7  -4  153.68    4.90
   0   7   5   18.50    1.80
   0   7   5   17.30    1.60
   0   7  -5   17.30    2.30
   0   7  -5   18.00    1.90
   0   7  -5   18.40    1.20
   0  -7   5   18.10    1.80
   0  -7   5   16.90    1.80
   0  -7  -5   15.90    1.50
   0  -7  -5   16.60    2.00
   0  -7   5   18.60    1.70
   0   7  -6    2.40    1.60
   0   7   6    1.40    1.10
   0   7  -6    3.00    0.70
   0   7   6    1.30    1.30
   0   7  -6    1.50    1.20
   0   7   6    3.20    1.40
   0  -7   6    1.10    1.00
   0  -7   6    1.40    1.10
   0  -7   6    1.90    1.40
   0  -7  -6    2.30    0.80
   0  -7   6    2.60    1.10
   0  -7  -6    2.20    1.20
   0   7  -7   33.60    1.60
   0   7   7   36.60    2.40
   0   7  -7   31.70    3.10
   0   7  -7   36.80    2.50
   0   7   7   38.10    2.90
   0   7   7   38.20    3.00
   0   7   7   37.10    2.50
   0  -7  -7   36.40    2.80
   0  -7   7   35.40    2.40
   0  -7   7   34.40    2.80
   0  -7   7   40.10    2.60
   0  -7  -7   34.00    2.20
   0  -7   7   35.60    2.80
   0   7   8   18.20    2.10
   0   7  -8   20.10    2.10
   0   7   8   19.80    2.10
   0   7   8   23.20    2.80
   0   7  -8   22.80    3.00
   0   7   8   23.60    3.10
   0  -7   8   19.30    2.40
   0  -7   8   20.20    2.20
   0  -7   8   26.20    3.10
   0  -7  -8   21.60    1.90
   0  -7   8   22.70    2.30
   0  -7  -8   23.90    2.80
   0   7  -9   77.59    3.50
   0   7   9   64.39    3.40
   0   7  -9   72.59    2.50
   0   7   9   67.99    4.00
   0   7  -9   66.69    4.30
   0   7   9   70.99    3.60
   0  -7   9   73.69    4.40
   0  -7   9   70.89    4.10
   0  -7  -9   67.39    3.80
   0  -7   9   67.29    3.60
   0  -7   9   70.29    3.60
   0   7 -10   13.90    2.80
   0   7  10   15.70    2.30
   0   7  10   12.50    2.40
   0   7 -10   15.90    2.00
   0   7  10   11.80    2.10
   0   7 -10   12.50    1.30
   0  -7  10   13.80    2.30
   0  -7  10   10.50    2.60
   0  -7 -10    7.80    2.10
   0  -7 -10   14.20    1.90
   0  -7  10   11.40    2.10
   0   7 -11  159.68    7.00
   0   7 -11  168.08    4.40
   0   7  11  155.48    7.60
   0   7  11  169.78    6.10
   0   7 -11  171.08    5.20
   0   7  11  167.08    6.10
   0  -7 -11  163.38    5.70
   0  -7 -11  160.78    6.30
   0  -7  11  154.98    7.90
   0  -7  11  161.98    6.00
   0   7  12   12.00    2.30
   0   7  12    7.80    2.10
   0   7  12   10.10    2.10
   0   7 -12   13.70    3.00
   0   7 -12    8.30    1.50
   0   7 -12    8.50    1.40
   0   7 -12    9.40    1.20
   0  -7  12    8.00    2.50
   0  -7 -12   10.10    1.80
   0  -7 -12   10.00    2.20
   0  -7  12    8.70    2.20
   0  -7  12   10.00    2.10
   0   7  13    0.70    1.90
   0   7 -13    2.90    1.10
   0   7 -13    0.30    2.00
   0   7 -13    2.70    1.10
   0   7 -13    1.70    0.90
   0   7  13    4.10    1.60
   0  -7  13   -0.30    1.80
   0  -7  13    0.70    1.80
   0  -7 -13    3.00    1.70
   0   7 -14   15.60    1.30
   0   7 -14   15.50    1.60
   0   7 -14   14.10    2.10
   0   7 -14   12.80    3.20
   0   7  14   15.20    2.80
   0  -7 -14   11.60    1.90
   0  -7  14   15.00    2.90
   0  -7 -14   13.50    2.50
   0   7 -15    9.00    2.90
   0   7 -15    9.00    1.00
   0   7  15    4.00    2.20
   0  -7  15    8.20    2.50
   0  -7 -15    8.80    2.30
   0   8  -1 1555.24   66.49
   0   8   1 1689.33   69.39
   0   8  -1 2080.99   86.79
   0   8  -2   25.20    2.00
   0   8  -2   24.00    2.20
   0   8   2   23.50    1.90
   0   8  -2   23.20    1.60
   0   8  -2   20.40    1.80
   0   8   2   21.50    2.00
   0  -8   2   26.80    1.80
   0  -8   2   25.00    2.10
   0  -8   2   26.30    1.80
   0  -8  -2   26.20    1.80
   0  -8  -2   23.50    2.00
   0   8   3   -0.50    1.00
   0   8  -3    0.50    0.90
   0   8   3    0.50    0.80
   0   8  -3    0.30    0.70
   0   8  -3   -0.10    1.10
   0   8   3   -1.00    1.00
   0   8  -3    0.40    1.20
   0   8  -3   -1.30    0.80
   0  -8  -3    0.30    0.80
   0  -8   3   -0.10    0.80
   0  -8  -3    0.00    0.90
   0  -8   3    0.80    0.80
   0  -8   3   -0.50    0.90
   0   8  -4    0.90    1.40
   0   8  -4    0.70    1.10
   0   8  -4    0.60    0.60
   0   8   4    1.20    1.30
   0   8   4    1.10    0.90
   0   8  -4   -0.20    0.80
   0  -8   4    2.40    1.10
   0  -8  -4    1.30    0.80
   0  -8  -4    0.80    1.00
   0  -8   4    0.70    0.90
   0   8  -5   20.30    1.30
   0   8  -5   20.50    2.60
   0   8   5   24.50    2.40
   0   8   5   20.40    1.80
   0   8   5   19.90    2.00
   0   8  -5   22.20    2.20
   0  -8   5   20.40    1.80
   0  -8  -5   19.30    2.10
   0  -8  -5   19.80    1.70
   0  -8   5   18.50    1.80
   0  -8   5   19.10    2.00
   0   8   6   22.10    2.50
   0   8  -6   23.50    2.30
   0   8   6   23.30    2.10
   0   8  -6   22.70    1.40
   0   8   6   25.20    2.20
   0   8  -6   21.10    2.70
   0  -8   6   22.40    2.10
   0  -8   6   23.70    2.30
   0  -8  -6   20.80    1.80
   0  -8   6   25.50    2.00
   0  -8  -6   21.30    2.30
   0   8   7  156.68    6.10
   0   8   7  159.78    5.90
   0   8  -7  165.58    5.40
   0   8   7  151.78    5.20
   0   8  -7  159.28    6.20
   0   8   7  159.48    5.10
   0   8  -7  159.98    4.00
   0  -8  -7  164.68    5.70
   0  -8   7  142.49    5.00
   0  -8   7  163.48    5.30
   0  -8   7  160.88    5.80
   0  -8  -7  154.98    4.90
   0  -8   7  160.98    5.70
   0   8  -8  161.68    6.50
   0   8   8  172.08    5.70
   0   8   8  173.48    6.40
   0   8   8  174.88    6.70
   0   8  -8  172.98    5.70
   0   8   8  180.48    5.70
   0   8  -8  176.18    4.30
   0  -8   8  176.28    5.80
   0  -8   8  183.68    6.40
   0  -8   8  171.38    6.40
   0  -8   8  172.78    5.70
   0  -8  -8  178.68    6.20
   0  -8  -8  169.68    5.40
   0   8   9   52.89    3.20
   0   8  -9   52.39    2.10
   0   8   9   50.19    3.20
   0   8  -9   53.49    3.10
   0   8  -9   44.10    3.80
   0   8   9   51.49    3.70
   0   8  -9   49.90    1.90
   0  -8   9   47.30    3.10
   0  -8  -9   46.10    3.50
   0  -8   9   43.50    3.00
   0  -8   9   54.29    3.70
   0  -8  -9   50.09    2.90
   0  -8   9   51.19    3.80
   0   8 -10   34.00    1.60
   0   8 -10   35.50    1.70
   0   8  10   37.70    3.00
   0   8 -10   34.10    2.70
   0   8 -10   33.50    3.60
   0   8  10   36.90    3.10
   0   8  10   36.30    3.50
   0  -8 -10   38.80    2.70
   0  -8  10   35.50    2.90
   0  -8 -10   34.20    3.30
   0  -8  10   37.30    3.50
   0  -8  10   31.70    3.30
   0   8 -11   -1.50    3.20
   0   8  11    0.10    1.50
   0   8 -11    0.90    1.30
   0   8  11    0.40    1.50
   0   8 -11    0.20    0.60
   0   8 -11   -0.60    0.70
   0   8  11    1.50    1.80
   0  -8  11    1.80    2.00
   0  -8 -11    1.00    1.00
   0  -8  11   -0.50    1.50
   0  -8  11    1.20    1.50
   0  -8 -11   -0.30    2.70
   0   8 -12   -0.80    0.70
   0   8 -12   -0.30    1.10
   0   8 -12    1.00    0.60
   0   8  12    2.60    1.50
   0   8  12   -1.80    1.60
   0   8 -12    0.40    1.60
   0   8 -12    1.00    2.10
   0  -8 -12    1.30    1.10
   0  -8  12   -0.30    1.50
   0  -8  12    0.70    1.40
   0  -8 -12    1.60    1.70
   0   8 -13    8.90    1.00
   0   8 -13   12.50    3.00
   0   8 -13   11.20    1.60
   0   8  13   12.30    2.40
   0   8 -13   10.10    0.90
   0   8 -13    9.10    1.50
   0  -8  13   10.00    2.50
   0  -8 -13    9.40    2.40
   0   8 -14  557.14   16.80
   0   8 -14  581.04   12.40
   0   8 -14  618.54   13.00
   0   8  14  582.84   15.30
   0  -8 -14  567.64   14.70
   0  -8 -14  583.74   15.60
   0  -8  14  585.04   16.60
   0   8 -15   31.10    4.50
   0   8  15   26.20    3.40
   0  -8  15   25.20    4.00
   0  -8 -15   37.40    3.70
   0   9   0    9.30    1.50
   0  -9   0   14.30    1.70
   0  -9   0    9.30    1.30
   0   9  -1   84.89    3.80
   0   9   1   77.89    3.80
   0   9  -1   77.69    3.30
   0   9   1   80.09    3.20
   0   9   1   79.69    3.40
   0   9  -1   78.89    3.10
   0   9   1   80.39    3.30
   0   9  -1   78.09    3.00
   0  -9   1   82.89    3.40
   0  -9  -1   79.09    3.00
   0  -9  -1   77.39    3.20
   0  -9   1   76.99    2.90
   0   9   2   33.80    2.40
   0   9   2   35.30    2.30
   0   9  -2   39.40    2.80
   0   9  -2   39.10    2.50
   0   9  -2   34.80    2.10
   0   9  -2   38.30    2.20
   0   9   2   53.99    3.30
   0   9   2   45.70    2.40
   0   9  -2   41.10    2.80
   0  -9   2   39.20    2.10
   0  -9  -2   41.40    2.20
   0  -9  -2   47.10    2.60
   0  -9   2   45.80    2.40
   0  -9   2   41.00    2.30
   0   9  -3   10.60    1.30
   0   9  -3    7.40    1.40
   0   9  -3    8.30    1.60
   0   9   3    9.70    1.60
   0   9  -3   11.20    2.00
   0   9   3   10.10    1.70
   0   9   3   11.10    1.30
   0  -9  -3    7.50    1.40
   0  -9   3   11.00    1.50
   0  -9   3   13.50    1.60
   0  -9   3    7.70    1.30
   0  -9  -3    9.10    1.40
   0   9  -4   78.99    2.80
   0   9  -4   79.19    3.60
   0   9   4   77.49    3.70
   0   9   4   79.99    3.40
   0   9  -4   77.99    3.90
   0   9   4   73.99    3.00
   0  -9   4   74.59    3.20
   0  -9   4   74.69    3.10
   0  -9  -4   75.19    3.10
   0  -9  -4   73.29    3.10
   0  -9  -4   75.59    3.60
   0  -9   4   78.79    3.50
   0   9  -5   -0.90    0.60
   0   9   5    2.80    1.50
   0   9   5    0.30    1.10
   0   9   5    0.60    1.10
   0   9  -5   -0.10    1.10
   0   9  -5   -0.10    1.30
   0   9  -5    0.50    1.70
   0  -9   5    0.20    1.00
   0  -9  -5   -0.10    1.10
   0  -9   5   -0.10    1.10
   0  -9   5    1.30    1.10
   0  -9  -5    0.30    0.90
   0   9   6   70.09    3.20
   0   9  -6   64.99    2.40
   0   9  -6   69.59    3.50
   0   9   6   66.89    3.80
   0   9  -6   64.79    3.00
   0   9  -6   63.39    4.00
   0   9   6   65.99    3.40
   0  -9   6   69.79    3.30
   0  -9  -6   66.89    3.00
   0  -9   6   69.89    3.60
   0  -9  -6   66.29    3.60
   0  -9   6   67.89    3.20
   0   9  -7    9.60    1.60
   0   9  -7   11.30    2.00
   0   9   7    9.80    1.80
   0   9  -7    9.50    1.20
   0   9   7   11.50    2.60
   0   9   7   11.20    2.40
   0   9   7   11.90    2.00
   0   9  -7   11.40    2.60
   0  -9  -7   10.70    2.00
   0  -9   7   10.20    1.80
   0  -9   7   11.40    1.90
   0  -9   7    8.10    1.80
   0  -9  -7    9.10    1.50
   0   9   8    0.60    1.70
   0   9  -8    4.90    1.80
   0   9  -8    1.10    1.20
   0   9   8    0.70    1.60
   0   9   8    1.80    1.40
   0   9  -8    2.70    2.00
   0   9   8    4.40    1.60
   0   9  -8    4.20    0.80
   0  -9   8    2.50    1.50
   0  -9  -8    2.30    1.20
   0  -9   8    2.00    1.50
   0  -9  -8    3.90    1.90
   0  -9   8    5.20    1.60
   0   9   9  105.69    4.50
   0   9   9   91.59    4.90
   0   9  -9  101.59    4.40
   0   9  -9  101.29    3.90
   0   9  -9   92.49    2.80
   0   9  -9  101.99    5.50
   0   9   9   99.29    4.30
   0  -9  -9   97.59    4.80
   0  -9   9   98.09    4.30
   0  -9   9   95.99    4.90
   0  -9  -9  100.79    4.10
   0  -9   9  100.29    5.00
   0   9 -10   31.40    2.80
   0   9  10   37.10    4.90
   0   9 -10   26.30    2.30
   0   9  10   28.00    2.80
   0   9  10   26.80    3.30
   0   9  10   31.60    3.50
   0   9 -10   29.50    1.60
   0   9 -10   26.10    3.30
   0   9 -10   29.50    1.40
   0  -9  10   29.90    3.70
   0  -9 -10   28.60    2.40
   0  -9  10   27.40    3.20
   0  -9  10   28.60    2.70
   0   9  11   27.60    2.90
   0   9 -11   23.10    1.40
   0   9  11   25.50    2.90
   0   9 -11   28.30    3.80
   0   9 -11   28.80    2.60
   0   9  11   28.10    3.40
   0   9 -11   26.20    1.30
   0   9 -11   24.20    2.30
   0  -9  11   23.40    3.40
   0  -9  11   27.30    2.80
   0  -9 -11   28.20    3.20
   0  -9 -11   26.00    2.40
   0  -9  11   27.70    3.40
   0   9 -12   30.70    2.40
   0   9 -12   34.30    2.60
   0   9 -12   32.60    3.90
   0   9 -12   27.90    1.30
   0   9 -12   29.00    1.20
   0  -9 -12   31.60    3.30
   0  -9  12   30.50    3.60
   0  -9 -12   28.50    2.60
   0   9 -13    2.10    1.30
   0   9 -13    4.40    2.50
   0   9  13    2.50    1.80
   0  -9  13    0.40    1.70
   0  -9 -13    1.50    1.70
   0   9 -14   25.10    4.00
   0   9 -14   39.50    2.20
   0   9 -14   26.40    2.10
   0   9  14   34.60    3.60
   0  -9 -14   40.70    3.80
   0  -9  14   25.30    3.60
   0  -9 -14   32.80    3.00
   0   9 -15   56.09    5.00
   0   9 -15   41.10    1.70
   0   9  15   48.70    4.10
   0  -9 -15   55.29    5.70
   0  -9  15   44.80    4.50
   0  10   0  315.87    7.70
   0  10   0  314.57    8.10
   0  10   0  317.87    8.20
   0  10   0  309.07    8.20
   0 -10   0  322.27    8.10
   0 -10   0  310.77    7.80
   0  10   1  641.24   14.40
   0  10   1  643.94   13.90
   0  10  -1  659.73   14.60
   0  10  -1  658.33   14.30
   0  10  -1  633.54   14.40
   0  10   1  662.33   14.60
   0  10  -1  638.44   14.10
   0 -10   1  640.54   14.20
   0 -10  -1  655.53   14.50
   0 -10  -1  650.73   14.10
   0 -10   1  634.14   14.00
   0  10   2    6.80    1.40
   0  10  -2    7.40    1.30
   0  10  -2    8.10    1.50
   0  10   2    6.70    1.60
   0  10   2   10.10    1.40
   0  10  -2    9.30    2.00
   0  10   2    9.90    1.70
   0  10  -2   11.00    1.70
   0  10  -2    9.50    1.80
   0 -10  -2    6.70    1.40
   0 -10   2   10.10    1.50
   0 -10   2    9.20    1.50
   0 -10  -2    9.90    1.70
   0  10   3    0.80    1.30
   0  10  -3    1.10    0.90
   0  10  -3    0.30    1.10
   0  10   3    0.60    1.20
   0  10  -3    1.10    1.20
   0  10  -3   -0.70    1.20
   0  10   3    1.90    1.40
   0  10  -3    3.60    1.80
   0  10   3    0.40    1.00
   0 -10   3    1.60    1.00
   0 -10  -3    2.80    1.20
   0 -10  -3    1.70    1.30
   0 -10   3    0.20    1.00
   0 -10   3    0.90    1.00
   0  10   4    0.70    1.40
   0  10  -4    1.40    0.90
   0  10  -4    2.50    1.30
   0  10  -4    0.70    1.70
   0  10   4    0.80    1.20
   0  10  -4    2.20    1.50
   0  10   4    1.50    1.00
   0 -10   4    1.50    1.10
   0 -10   4    0.30    1.10
   0 -10  -4    0.60    1.10
   0 -10  -4    0.40    1.20
   0 -10   4    0.80    1.10
   0 -10  -4    2.50    1.10
   0  10   5    7.60    1.70
   0  10  -5    9.10    2.00
   0  10   5    6.70    1.90
   0  10  -5   10.50    1.30
   0  10   5    5.50    1.40
   0  10  -5    8.90    1.70
   0  10  -5    9.10    2.30
   0 -10  -5    8.80    2.00
   0 -10   5    7.00    1.60
   0 -10   5    7.30    1.50
   0 -10   5    6.80    1.50
   0 -10  -5    9.90    1.50
   0  10  -6  236.78    7.90
   0  10  -6  230.48    6.60
   0  10   6  229.78    6.90
   0  10  -6  225.48    5.70
   0  10   6  235.98    6.50
   0  10  -6  234.38    7.10
   0 -10   6  224.18    6.70
   0 -10   6  235.78    7.30
   0 -10  -6  225.18    7.20
   0 -10   6  223.48    6.80
   0 -10  -6  228.48    6.50
   0  10   7 1132.49   24.00
   0  10  -7 1178.18   23.90
   0  10  -7 1135.99   24.50
   0  10  -7 1145.69   25.80
   0  10  -7 1139.59   22.70
   0  10   7 1131.79   24.50
   0 -10   7 1155.08   25.20
   0 -10   7 1140.59   24.30
   0 -10  -7 1152.18   23.90
   0 -10   7 1110.19   24.30
   0 -10  -7 1133.29   25.00
   0  10  -8  147.29    5.00
   0  10  -8  141.49    5.50
   0  10   8  139.09    5.10
   0  10  -8  143.29    6.40
   0  10   8  150.28    5.50
   0  10  -8  145.09    3.90
   0 -10   8  142.89    5.30
   0 -10   8  145.79    6.00
   0 -10  -8  138.69    6.10
   0 -10  -8  142.09    5.80
   0  10   9   48.30    4.00
   0  10  -9   48.50    2.90
   0  10  -9   49.90    3.40
   0  10  -9   45.60    1.90
   0  10   9   42.90    3.80
   0  10  -9   47.80    4.20
   0  10   9   47.60    3.20
   0 -10  -9   46.30    2.80
   0 -10   9   44.60    4.20
   0 -10   9   50.99    3.40
   0  10 -10   51.89    4.30
   0  10 -10   51.69    2.00
   0  10  10   53.59    4.40
   0  10  10   50.59    3.50
   0  10  10   47.30    4.10
   0  10  10   51.19    3.50
   0  10 -10   54.29    3.50
   0  10 -10   48.10    3.00
   0  10 -10   47.50    1.80
   0 -10  10   51.49    3.50
   0 -10 -10   52.79    3.10
   0 -10 -10   49.90    3.90
   0 -10  10   48.80    3.40
   0 -10  10   49.40    4.00
   0  10 -11   15.50    2.10
   0  10 -11   12.80    0.90
   0  10 -11   14.10    2.20
   0  10  11   14.30    2.50
   0  10 -11   11.60    1.00
   0  10 -11   18.00    3.40
   0 -10 -11   16.30    2.80
   0 -10  11   16.00    2.80
   0 -10 -11   12.60    1.80
   0  10 -12    3.40    1.60
   0  10 -12    3.20    2.40
   0  10  12   -1.00    1.60
   0  10 -12    1.70    1.30
   0 -10  12    1.10    1.80
   0 -10 -12    2.90    1.20
   0 -10 -12    0.70    1.70
   0  10 -13   13.00    1.80
   0  10  13    9.40    2.40
   0  10 -13    9.30    1.70
   0  10 -13   11.80    3.00
   0 -10 -13    9.30    2.30
   0 -10  13    8.30    2.60
   0  10 -14   35.30    4.10
   0  10  14   27.10    3.40
   0 -10 -14   27.10    2.80
   0 -10 -14   31.00    3.50
   0 -10  14   20.90    3.80
   0  11   0   76.49    3.60
   0 -11   0   68.59    3.60
   0  11  -1  179.68    5.70
   0  11   1  173.88    5.60
   0  11  -1  173.98    5.30
   0  11   1  169.48    5.60
   0  11   1  161.88    5.60
   0  11  -1  183.88    5.80
   0  11  -1  166.68    5.50
   0  11   1  178.58    5.10
   0 -11   1  166.88    5.30
   0 -11  -1  176.48    5.60
   0 -11  -1  172.38    5.30
   0 -11   1  172.48    5.40
   0 -11   1  183.78    5.50
   0  11   2   83.99    3.80
   0  11  -2   78.19    3.60
   0  11   2   86.69    3.70
   0  11  -2   79.59    4.20
   0  11   2   77.89    3.20
   0  11  -2   80.69    3.90
   0  11   2   81.49    4.00
   0  11  -2   77.79    3.50
   0  11  -2   76.69    3.40
   0 -11   2   86.19    3.70
   0 -11  -2   80.29    3.40
   0 -11  -2   75.29    3.70
   0 -11   2   79.29    3.40
   0  11  -3   22.70    2.00
   0  11   3   25.40    2.60
   0  11   3   19.40    2.40
   0  11   3   22.90    2.40
   0  11  -3   22.90    2.50
   0  11  -3   18.90    2.20
   0  11  -3   23.90    3.00
   0  11  -3   24.70    2.50
   0  11   3   24.10    2.00
   0 -11  -3   25.60    2.20
   0 -11   3   21.60    2.10
   0 -11   3   22.10    2.10
   0 -11   3   25.40    2.30
   0 -11  -3   21.50    2.40
   0  11  -4    1.20    1.60
   0  11  -4   -1.00    1.10
   0  11   4    1.10    1.50
   0  11   4   -0.80    1.60
   0  11  -4   -2.10    1.80
   0  11   4   -0.50    1.00
   0  11  -4    1.50    1.10
   0 -11  -4    0.80    1.40
   0 -11   4    0.60    1.10
   0 -11   4    1.10    1.30
   0 -11   4   -0.30    1.10
   0 -11  -4    0.60    1.40
   0 -11  -4    0.70    1.00
   0  11  -5    9.40    1.70
   0  11  -5   14.20    2.80
   0  11  -5    9.80    1.40
   0  11   5   12.30    2.00
   0  11   5    9.90    2.20
   0  11  -5    9.10    2.10
   0  11   5    8.90    1.60
   0 -11  -5    9.70    1.60
   0 -11   5    7.30    1.60
   0 -11  -5    9.90    2.00
   0 -11   5   11.70    1.90
   0 -11   5   11.20    1.90
   0  11  -6    8.60    1.90
   0  11  -6    8.00    2.10
   0  11  -6    7.00    2.40
   0  11   6    9.20    1.90
   0  11   6   10.90    1.80
   0  11  -6   10.30    1.40
   0 -11   6    9.90    1.90
   0 -11   6    8.80    1.80
   0 -11  -6   10.50    2.20
   0 -11  -6    8.80    1.60
   0 -11   6    7.30    1.80
   0  11   7   28.20    2.50
   0  11  -7   32.40    3.80
   0  11  -7   31.50    2.70
   0  11   7   26.40    2.90
   0  11  -7   30.40    1.80
   0  11  -7   30.20    3.10
   0 -11  -7   29.80    2.40
   0 -11  -7   32.10    3.10
   0 -11   7   26.90    2.50
   0 -11   7   32.90    3.20
   0  11   8   11.70    2.00
   0  11  -8   14.40    3.10
   0  11   8   15.30    3.60
   0  11  -8   11.20    1.30
   0  11   8   11.30    2.70
   0  11  -8   12.10    2.30
   0  11  -8   12.70    2.10
   0 -11   8    8.50    2.00
   0 -11   8   13.50    2.50
   0 -11  -8   12.10    1.70
   0 -11  -8   10.60    3.60
   0  11   9   38.60    3.00
   0  11  -9   37.30    4.40
   0  11   9   31.20    3.10
   0  11  -9   37.10    3.20
   0  11   9   41.70    4.10
   0  11   9   34.40    3.70
   0  11  -9   36.90    1.70
   0  11  -9   36.40    2.80
   0 -11  -9   36.00    2.60
   0 -11   9   35.70    3.50
   0 -11   9   35.30    2.90
   0 -11   9   38.60    3.10
   0 -11  -9   32.40    3.30
   0  11 -10   33.90    1.50
   0  11 -10   44.90    4.30
   0  11 -10   36.20    1.60
   0  11 -10   33.50    2.80
   0  11  10   36.00    3.10
   0  11 -10   42.10    3.30
   0 -11 -10   41.50    2.80
   0 -11  10   35.00    3.60
   0 -11 -10   37.90    3.60
   0  11 -11   82.39    4.20
   0  11 -11   91.39    5.70
   0  11  11   78.39    5.00
   0  11 -11   82.49    3.80
   0 -11 -11   86.39    4.00
   0 -11  11   83.69    5.20
   0 -11 -11   87.09    5.10
   0  11 -12   33.20    2.90
   0  11 -12   34.30    4.00
   0  11 -12   28.90    2.60
   0  11  12   28.40    3.10
   0 -11 -12   29.40    2.60
   0 -11  12   27.10    3.50
   0 -11 -12   26.50    3.30
   0  11 -13   -2.00    1.40
   0  11 -13    3.20    1.30
   0  11  13    0.30    1.60
   0  11 -13    0.50    2.10
   0 -11 -13    1.30    1.70
   0 -11  13   -2.70    1.50
   0  11  14   11.30    2.70
   0  11 -14   14.40    3.20
   0  11 -14   17.00    1.90
   0 -11  14   14.20    3.00
   0 -11 -14   11.70    2.60
   0  12  -1  435.76   10.90
   0  12  -1  429.56   11.10
   0  12   1  445.16   10.50
   0  12  -1  429.76   10.60
   0  12  -1  415.06   10.90
   0  12   1  490.45   14.90
   0  12   1  446.06   11.10
   0  12   1  453.75   11.40
   0 -12   1  424.66   10.50
   0 -12  -1  442.06   11.10
   0 -12   1  461.05   10.90
   0 -12  -1  425.36   10.60
   0 -12   1  431.66   10.80
   0  12  -2   19.70    2.30
   0  12  -2   28.60    3.20
   0  12  -2   26.80    2.60
   0  12   2   29.70    2.20
   0  12   2   26.40    2.70
   0  12  -2   25.60    2.40
   0  12  -2   29.30    2.70
   0  12   2   26.60    2.80
   0 -12  -2   27.20    2.70
   0 -12   2   24.80    2.40
   0 -12  -2   29.50    2.50
   0 -12   2   26.60    2.50
   0  12  -3    4.40    1.70
   0  12  -3    5.50    1.40
   0  12  -3    6.20    1.70
   0  12  -3    4.90    2.20
   0  12  -3    7.20    1.90
   0  12   3    4.90    1.80
   0  12   3    6.60    1.80
   0  12   3   10.00    1.60
   0 -12   3    5.60    1.40
   0 -12  -3    9.20    2.00
   0 -12   3    6.30    1.50
   0 -12  -3    7.90    1.70
   0  12   4    0.10    1.40
   0  12  -4   -0.20    1.00
   0  12  -4    2.40    1.90
   0  12  -4   -0.10    1.40
   0  12   4    0.30    1.70
   0  12  -4    1.50    1.60
   0  12   4   -0.90    1.00
   0 -12  -4    0.30    1.40
   0 -12  -4   -1.00    1.10
   0 -12   4    0.70    1.20
   0 -12   4    1.20    1.20
   0 -12  -4   -0.20    1.10
   0  12  -5   31.10    2.10
   0  12   5   30.60    2.40
   0  12   5   29.10    2.90
   0  12  -5   28.60    3.00
   0  12  -5   30.40    2.80
   0  12  -5   28.90    3.50
   0 -12   5   26.50    2.40
   0 -12  -5   29.60    2.40
   0 -12  -5   31.80    3.10
   0 -12   5   28.90    2.50
   0 -12   5   31.00    2.80
   0  12  -6   25.10    3.00
   0  12  -6   27.40    2.70
   0  12  -6   27.30    3.60
   0  12  -6   27.60    2.00
   0  12   6   26.40    2.40
   0 -12   6   30.50    3.00
   0 -12  -6   26.80    3.00
   0 -12  -6   28.90    2.50
   0 -12   6   20.90    2.20
   0  12  -7   48.50    3.30
   0  12   7   51.49    3.10
   0  12  -7   49.90    3.70
   0  12  -7   51.59    2.40
   0  12   7   47.10    3.50
   0  12  -7   48.90    4.40
   0 -12   7   52.79    3.80
   0 -12  -7   52.99    3.90
   0 -12  -7   48.90    3.00
   0 -12   7   49.40    3.20
   0  12  -8   78.49    3.90
   0  12  -8   75.89    4.30
   0  12   8   72.29    5.10
   0  12   8   81.09    3.90
   0  12  -8   78.09    2.80
   0  12   8   78.59    4.30
   0  12  -8   76.89    5.80
   0  12   8   78.39    5.10
   0 -12   8   86.69    4.20
   0 -12   8   81.99    4.70
   0 -12  -8   82.89    4.70
   0 -12  -8   76.39    3.70
   0 -12   8   81.69    4.10
   0  12  -9    4.50    2.00
   0  12  -9    5.40    1.00
   0  12  -9    4.00    1.70
   0  12  -9    6.40    2.50
   0  12   9    3.70    1.80
   0 -12   9    2.60    1.80
   0 -12  -9    5.80    1.50
   0 -12  -9    4.20    2.00
   0  12 -10   25.40    3.70
   0  12 -10   16.20    1.20
   0  12  10   24.40    2.80
   0  12 -10   18.90    2.70
   0  12 -10   14.40    2.20
   0  12 -10   20.80    1.20
   0 -12 -10   20.50    3.10
   0 -12  10   14.70    2.70
   0 -12 -10   19.80    2.20
   0  12 -11    2.80    2.30
   0  12  11   -1.10    1.50
   0  12 -11    1.20    1.70
   0  12 -11    0.10    1.40
   0 -12 -11    2.70    1.20
   0 -12 -11    2.80    2.00
   0 -12  11    0.30    1.80
   0  12 -12   -2.60    1.50
   0  12 -12    0.30    2.30
   0  12 -12    1.30    1.50
   0  12  12    0.00    1.60
   0 -12 -12    1.60    1.10
   0 -12 -12    1.80    1.90
   0 -12  12   -1.20    1.60
   0  12  13    0.80    1.70
   0  12 -13    0.70    2.80
   0  12 -13   -3.90    1.50
   0 -12 -13    3.10    1.90
   0 -12 -13    4.30    2.10
   0 -12  13    3.10    2.10
   0  13   0   68.89    3.90
   0 -13   0   91.39    3.80
   0  13  -1   46.90    3.30
   0  13   1   45.30    3.40
   0  13  -1   48.20    3.20
   0  13   1   49.00    2.90
   0  13  -1   49.00    3.00
   0  13  -1   39.30    3.00
   0  13   1   52.89    3.30
   0 -13   1   48.30    3.00
   0 -13  -1   43.40    2.90
   0 -13   1   45.90    3.10
   0 -13  -1   48.00    3.20
   0 -13   1   48.00    3.00
   0  13  -2    3.30    1.50
   0  13   2    2.00    1.50
   0  13   2    4.00    1.70
   0  13   2    6.90    1.50
   0  13  -2    1.70    1.60
   0  13  -2    2.00    1.50
   0  13  -2    1.80    1.90
   0  13  -2    3.30    1.50
   0 -13   2    3.20    1.30
   0 -13  -2    1.80    1.50
   0 -13   2    6.40    1.60
   0 -13  -2    3.90    1.50
   0  13   3    6.10    1.90
   0  13  -3    6.10    1.70
   0  13  -3    4.30    2.30
   0  13  -3    4.90    2.00
   0  13   3    7.30    2.00
   0  13   3    6.00    1.40
   0  13  -3    3.50    1.60
   0 -13   3    5.40    1.50
   0 -13  -3    6.30    1.80
   0 -13  -3    5.30    1.60
   0 -13   3    7.20    1.60
   0  13  -4    4.10    2.00
   0  13  -4    6.20    1.70
   0  13   4    4.10    1.80
   0  13   4    4.00    1.30
   0  13  -4    1.50    2.20
   0  13  -4    3.30    1.50
   0 -13  -4    3.00    1.70
   0 -13  -4    4.00    1.50
   0 -13  -4    3.50    1.40
   0 -13   4    6.80    1.70
   0 -13   4    3.70    1.50
   0  13  -5   18.10    3.30
   0  13  -5   13.40    2.10
   0  13   5   21.10    2.20
   0  13  -5   18.80    2.80
   0  13   5   16.80    2.50
   0  13  -5   17.90    2.00
   0  13   5   15.80    2.90
   0 -13  -5   19.90    2.20
   0 -13  -5   16.10    2.50
   0 -13   5   14.40    2.20
   0 -13   5   15.10    2.20
   0  13   6   17.10    2.10
   0  13  -6   17.40    3.20
   0  13  -6   23.20    3.10
   0  13   6   21.80    3.10
   0  13  -6   19.90    1.90
   0  13   6   21.10    2.80
   0 -13  -6   19.40    2.20
   0 -13  -6   24.90    3.20
   0 -13   6   17.60    2.40
   0 -13   6   21.10    2.70
   0  13  -7    1.40    2.30
   0  13   7    2.40    1.90
   0  13  -7    3.30    2.00
   0  13   7    4.00    1.50
   0  13  -7    3.00    1.10
   0 -13  -7    2.50    1.30
   0 -13   7    5.10    1.80
   0 -13   7    2.70    1.60
   0 -13  -7    0.90    1.80
   0  13  -8   35.50    4.50
   0  13   8   41.50    3.00
   0  13  -8   40.60    3.70
   0  13  -8   39.10    2.20
   0 -13  -8   44.00    2.90
   0 -13   8   40.30    3.60
   0 -13  -8   39.10    3.60
   0 -13   8   45.20    3.80
   0  13  -9   44.70    4.30
   0  13   9   43.20    3.10
   0  13  -9   40.00    1.90
   0  13  -9   34.30    3.60
   0 -13  -9   42.30    4.00
   0 -13  -9   39.80    2.80
   0 -13   9   39.80    3.70
   0  13 -10   98.29    6.00
   0  13 -10   85.99    2.50
   0  13  10  105.09    6.80
   0  13 -10   91.29    4.90
   0 -13 -10   95.59    5.50
   0 -13 -10  100.19    4.30
   0 -13  10   99.89    5.60
   0  13  11   26.70    3.00
   0  13 -11   28.70    4.20
   0 -13  11   26.60    3.60
   0 -13 -11   30.60    2.60
   0 -13 -11   29.00    3.70
   0  13 -12    8.80    2.90
   0  13  12    8.70    2.20
   0  13 -12   16.20    3.30
   0 -13  12    7.40    3.20
   0 -13 -12    6.80    2.40
   0  14   0  308.67    9.40
   0  14   0  323.37    8.70
   0  14   0  302.87    9.20
   0  14   0  283.97    9.80
   0 -14   0  366.56    9.10
   0 -14   0  319.17    8.80
   0 -14   0  350.96    9.40
   0  14  -1  141.39    5.30
   0  14   1  152.98    5.90
   0  14  -1  158.38    6.10
   0  14   1  155.88    5.20
   0  14  -1  148.89    6.30
   0  14   1  157.48    6.50
   0  14  -1  148.19    5.60
   0 -14  -1  139.39    5.20
   0 -14   1  151.58    5.50
   0 -14   1  140.59    5.20
   0 -14  -1  152.58    5.70
   0  14  -2   11.10    2.30
   0  14   2   11.00    3.60
   0  14   2   13.10    2.00
   0  14  -2    9.70    1.90
   0  14  -2   12.20    2.10
   0  14  -2   12.80    2.80
   0 -14  -2    9.30    2.00
   0 -14   2    8.60    1.80
   0 -14   2   10.20    1.90
   0 -14  -2   10.70    2.00
   0  14  -3   13.40    2.50
   0  14   3   12.80    2.30
   0  14  -3   16.50    3.20
   0  14  -3   17.00    2.20
   0  14   3   15.90    2.10
   0 -14   3   15.20    2.30
   0 -14  -3   13.60    2.40
   0 -14   3   13.20    2.10
   0 -14  -3   12.10    2.00
   0  14   4   12.80    2.70
   0  14  -4    8.30    2.50
   0  14   4   12.20    2.30
   0  14  -4   10.30    1.90
   0  14   4   10.80    1.90
   0  14   4    9.40    2.10
   0  14  -4   14.60    3.30
   0 -14  -4   13.20    2.00
   0 -14   4   12.00    2.20
   0 -14  -4   12.00    2.10
   0  14  -5   12.40    1.80
   0  14  -5   12.40    3.30
   0  14   5   10.70    2.10
   0  14   5   12.10    2.80
   0  14   5   14.00    2.00
   0  14  -5   11.20    2.80
   0 -14  -5   10.60    2.30
   0 -14   5   10.90    2.10
   0 -14  -5   13.30    2.00
   0  14  -6   66.59    4.00
   0  14  -6   68.89    5.20
   0  14   6   69.89    3.60
   0  14  -6   79.59    5.40
   0  14   6   77.39    4.30
   0 -14  -6   70.39    4.40
   0 -14  -6   65.79    3.60
   0 -14   6   74.49    3.90
   0 -14   6   70.59    4.40
   0  14  -7  337.37    8.30
   0  14   7  341.67    9.10
   0  14  -7  334.07   10.20
   0  14  -7  331.87    9.60
   0  14  -7  335.97   11.40
   0 -14  -7  334.17    9.20
   0 -14  -7  345.07   10.50
   0 -14   7  333.87   10.30
   0 -14   7  343.67   10.60
   0  14  -8  132.29    4.20
   0  14  -8  144.19    5.70
   0  14   8  136.19    5.30
   0  14  -8  137.79    7.00
   0  14  -8  127.59    6.00
   0 -14  -8  145.69    6.50
   0 -14   8  150.08    6.60
   0 -14  -8  130.39    5.00
   0  14  -9    4.90    2.70
   0  14  -9    3.40    2.10
   0  14  -9    2.50    1.80
   0  14  -9    2.80    1.00
   0 -14   9    3.50    1.80
   0 -14  -9    2.70    1.30
   0 -14  -9    3.30    2.00
   0  14 -10   39.20    3.40
   0  14  10   48.20    3.40
   0  14 -10   45.30    3.80
   0  14 -10   54.69    5.00
   0 -14 -10   42.50    4.10
   0 -14 -10   41.60    2.90
   0 -14  10   41.50    4.10
   0  14 -11    5.20    1.90
   0  14 -11   -1.50    1.80
   0  14  11    3.60    1.60
   0  14 -11    4.30    2.30
   0 -14 -11    3.20    1.90
   0 -14  11    2.70    2.90
   0 -14 -11    1.90    1.20
   0  15   0   15.40    2.60
   0  15   0    9.20    2.40
   0  15  -1   66.09    4.00
   0  15   1   74.09    4.30
   0  15   1   64.29    4.30
   0  15   1   71.49    3.60
   0  15  -1   70.99    4.30
   0  15  -1   72.69    3.80
   0  15  -1   78.29    4.90
   0  15  -1   68.29    4.30
   0 -15   1   70.89    3.90
   0 -15  -1   70.39    3.80
   0 -15   1   71.39    3.80
   0 -15  -1   72.69    3.70
   0 -15  -1   76.79    4.30
   0  15  -2   -1.50    1.40
   0  15  -2   -0.90    1.80
   0  15  -2    0.50    1.70
   0  15   2    3.00    2.10
   0  15   2    0.00    1.50
   0  15  -2   -0.10    1.50
   0  15   2    1.30    1.40
   0  15  -2    2.70    2.30
   0 -15  -2    1.40    1.70
   0 -15   2    0.70    1.40
   0 -15  -2    0.10    1.40
   0  15   3   42.80    3.50
   0  15  -3   40.80    3.10
   0  15   3   43.30    2.90
   0  15  -3   45.40    3.70
   0  15  -3   52.89    3.80
   0  15   3   52.49    4.00
   0  15  -3   43.80    4.30
   0 -15  -3   45.10    3.20
   0 -15   3   46.90    3.60
   0 -15  -3   49.70    3.80
   0  15   4   -0.20    1.30
   0  15  -4   -0.80    2.10
   0  15   4   -0.50    2.00
   0  15   4   -1.60    1.50
   0  15  -4    0.30    1.90
   0  15  -4   -0.30    1.30
   0  15  -4    0.40    1.90
   0 -15  -4    1.30    1.60
   0 -15  -4   -0.50    1.10
   0 -15  -4    2.00    1.80
   0 -15   4    1.60    1.50
   0 -15   4    1.20    1.40
   0  15  -5   14.10    2.60
   0  15  -5   12.20    3.30
   0  15  -5   16.50    2.90
   0  15   5   13.70    2.10
   0  15   5   12.90    2.40
   0  15  -5   15.00    2.10
   0 -15  -5   15.50    2.80
   0 -15  -5    9.40    1.80
   0 -15   5   10.80    2.20
   0 -15   5   13.00    2.20
   0  15   6    2.50    1.80
   0  15   6    2.40    1.50
   0  15  -6   -0.10    1.90
   0  15  -6    1.00    1.20
   0  15  -6    2.00    2.10
   0  15  -6   -0.60    2.50
   0 -15   6    1.70    1.60
   0 -15  -6   -0.60    1.10
   0 -15  -6    2.50    1.90
   0  15  -7   18.80    2.90
   0  15  -7   13.10    3.20
   0  15   7   18.10    2.80
   0  15   7   21.10    2.50
   0  15  -7   16.50    2.90
   0 -15  -7   16.40    2.80
   0 -15   7   16.10    2.70
   0 -15  -7   15.40    2.00
   0  15  -8    7.30    2.40
   0  15  -8   17.70    3.80
   0  15  -8   10.00    1.50
   0  15  -8    9.50    2.60
   0 -15   8   12.20    2.50
   0 -15  -8   10.10    1.70
   0 -15  -8   16.80    3.10
   0  15  -9    8.40    2.90
   0  15  -9    4.40    2.40
   0  15  -9    6.60    2.40
   0  15   9    8.10    1.90
   0  15  -9    4.70    1.10
   0 -15  -9    6.50    1.50
   0 -15  -9    9.70    2.50
   0 -15   9    7.20    2.30
   0  15 -10   36.20    3.80
   0  15  10   43.70    3.30
   0  15 -10   44.90    4.70
   0 -15 -10   39.10    4.00
   0 -15 -10   36.50    2.80
   0 -15  10   36.80    4.20
   0  16   0 1625.34   34.20
   0  16   0 1620.14   35.30
   0 -16   0 1694.23   34.50
   0  16   1  131.99    6.10
   0  16   1  142.29    6.10
   0  16  -1  134.69    6.20
   0  16   1  136.59    5.30
   0  16  -1  128.29    6.40
   0  16  -1  130.69    5.40
   0 -16  -1  128.19    5.30
   0 -16  -1  141.49    6.00
   0 -16   1  130.89    5.60
   0  16  -2   17.80    2.90
   0  16   2   15.30    2.60
   0  16  -2   16.00    3.50
   0  16   2   19.40    2.40
   0  16   2   13.00    2.60
   0 -16  -2   12.90    2.10
   0 -16  -2   17.70    2.80
   0 -16   2   11.70    2.20
   0 -16   2   12.70    2.30
   0  16  -3    5.00    2.10
   0  16  -3    2.00    1.60
   0  16   3    2.80    2.10
   0  16   3    6.70    1.70
   0  16  -3    2.10    2.50
   0 -16   3    3.10    2.10
   0 -16   3    2.80    1.70
   0 -16  -3    3.00    1.80
   0  16   4    0.80    1.70
   0  16  -4    0.80    1.90
   0  16  -4   -1.10    1.30
   0  16   4    1.80    1.40
   0  16  -4   -2.80    2.20
   0 -16   4    0.90    1.20
   0 -16   4    2.40    1.60
   0 -16  -4    2.80    1.90
   0 -16  -4   -0.30    1.30
   0  16  -5   16.40    3.00
   0  16  -5   17.50    3.60
   0  16   5   19.60    2.80
   0  16   5   17.70    2.30
   0  16  -5   14.90    2.20
   0 -16  -5   17.40    2.80
   0 -16  -5   16.40    2.30
   0 -16   5   16.00    2.50
   0  16  -6   29.20    4.40
   0  16  -6   25.30    3.50
   0  16   6   24.40    2.60
   0  16  -6   22.30    2.50
   0  16   6   22.30    3.00
   0 -16  -6   24.00    2.60
   0 -16  -6   27.20    3.60
   0 -16   6   29.10    3.30
   0  16  -7   15.80    3.50
   0  16  -7   13.80    2.90
   0  16   7   18.80    2.40
   0  16  -7   15.90    2.00
   0  16   7   18.40    3.00
   0 -16   7   17.80    2.90
   0 -16  -7   16.60    2.20
   0 -16  -7   22.50    3.50
   0  16  -8    6.70    2.40
   0  16  -8    8.80    3.30
   0  16   8    4.60    2.10
   0  16  -8    2.90    1.30
   0  16   8    9.40    1.80
   0 -16   8    8.90    2.40
   0 -16  -8    8.20    2.40
   0 -16  -8    6.20    1.60
   0  16  -9   -1.10    0.90
   0  16   9    2.40    1.50
   0  16  -9    5.50    2.70
   0  16  -9   -0.10    2.20
   0  16   9   -0.50    1.60
   0 -16  -9    0.80    1.20
   0 -16   9    2.20    1.90
   0 -16  -9    1.40    1.90
   0  17   0    2.30    2.10
   0  17   0    3.10    2.00
   0  17   0    3.50    2.50
   0  17   0    5.60    1.80
   0 -17   0    3.50    1.70
   0 -17   0    7.00    1.80
   0  17  -1   25.90    2.90
   0  17   1   21.00    3.10
   0  17  -1   21.40    3.20
   0  17  -1   24.00    3.80
   0  17  -1   24.00    3.40
   0 -17  -1   22.10    2.70
   0 -17   1   22.20    2.80
   0 -17   1   22.30    2.80
   0 -17  -1   27.00    3.10
   0 -17  -1   27.70    3.20
   0  17  -2    3.60    2.30
   0  17  -2   -0.40    2.30
   0  17   2    2.30    1.80
   0  17   2    3.00    2.10
   0  17  -2    0.40    1.80
   0 -17   2    2.20    1.70
   0 -17  -2    1.80    1.80
   0 -17   2    0.30    1.30
   0 -17  -2    1.80    1.40
   0 -17  -2    4.00    1.70
   0  17  -3    2.40    2.70
   0  17  -3    4.60    2.30
   0  17   3    3.80    2.00
   0 -17  -3    5.80    1.90
   0 -17  -3    5.90    2.10
   0 -17   3    1.10    1.50
   0 -17  -3    3.00    1.40
   0  17   4   -0.20    1.80
   0  17  -4   -1.20    1.90
   0  17  -4   -2.20    2.40
   0 -17  -4    3.50    1.60
   0 -17  -4   -1.50    1.20
   0 -17   4    1.10    1.60
   0 -17  -4    1.60    1.70
   0  17  -5   12.50    2.90
   0  17  -5   13.20    3.40
   0  17  -5    8.40    2.00
   0  17   5   10.70    1.90
   0  17   5   10.70    2.50
   0 -17  -5   11.30    2.70
   0 -17   5   10.00    2.30
   0 -17  -5    7.40    1.90
   0  17   6    6.00    2.30
   0  17  -6    5.50    1.70
   0  17  -6    8.00    3.00
   0  17   6    9.20    2.00
   0  17  -6    5.10    2.50
   0 -17   6    5.30    2.00
   0 -17  -6    3.30    1.60
   0 -17  -6    7.90    2.40
   0  17   7    1.20    2.00
   0  17  -7    2.20    2.70
   0  17   7    4.80    1.60
   0  17  -7   -2.80    1.20
   0  17  -7   -1.10    2.00
   0 -17  -7    3.40    2.70
   0 -17   7    1.40    1.60
   0 -17  -7   -1.20    1.20
   0  17   8   43.10    3.20
   0  17   8   37.00    3.90
   0  17  -8   35.20    4.10
   0 -17  -8   39.20    4.00
   0 -17   8   40.00    4.20
   0 -17  -8   30.30    2.80
   0  18   0  134.39    5.60
   0  18   0  145.09    6.70
   0  18   0  138.49    7.10
   0 -18   0  142.69    6.20
   0  18  -1   41.20    4.00
   0  18   1   51.09    4.40
   0  18   1   47.10    3.40
   0  18  -1   39.40    4.60
   0 -18  -1   40.90    4.10
   0 -18  -1   49.60    3.60
   0 -18   1   46.30    3.60
   0  18  -2   14.10    3.00
   0  18   2   13.90    2.20
   0  18  -2   10.40    2.70
   0  18   2   11.90    2.80
   0  18  -2    7.40    3.10
   0 -18  -2    8.00    2.20
   0 -18  -2   12.50    2.10
   0 -18   2    8.50    2.00
   0 -18  -2   12.60    2.50
   0  18  -3    9.60    2.90
   0  18  -3    4.70    2.20
   0  18  -3   10.60    3.30
   0  18   3    9.90    2.00
   0  18   3   13.10    4.20
   0 -18   3    8.30    2.10
   0 -18  -3    9.40    2.10
   0 -18  -3   14.90    2.90
   0 -18  -3    9.60    1.90
   0  18  -4    3.40    2.00
   0  18   4    7.80    1.80
   0  18  -4    3.70    2.80
   0  18  -4   10.10    2.80
   0  18   4    5.40    2.80
   0 -18  -4    8.00    2.40
   0 -18   4    6.50    2.00
   0 -18  -4    5.80    1.50
   0  18  -5    2.30    2.60
   0  18   5    5.90    2.30
   0  18   5    3.00    1.40
   0  18  -5    5.40    3.10
   0 -18  -5    4.70    2.40
   0 -18   5    1.90    1.60
   0  18   6   19.70    3.00
   0  18   6   19.20    2.60
   0  18  -6   14.70    3.30
   0  18  -6   12.20    2.20
   0 -18  -6    8.30    2.90
   0 -18   6   22.80    3.20
   0 -18  -6   27.00    3.50
   0  19   0    3.40    1.50
   0  19   0    3.90    2.20
   0 -19   0    3.80    1.70
   0  19   1   19.50    2.50
   0  19  -1   20.30    6.00
   0  19  -1   22.30    3.60
   0  19   1   15.30    3.10
   0 -19  -1   15.10    2.20
   0 -19   1   17.80    2.60
   0  19   2    3.80    2.20
   0  19  -2    0.10    2.30
   0  19   2    5.30    1.70
   0 -19   2    5.40    1.90
   0 -19  -2    2.30    1.60
   1   0 -17    5.10    1.50
  -1   0  17    3.00    2.30
   1   0 -16    2.00    1.20
  -1   0  16    0.50    1.70
  -1   0  15    0.00    1.60
   1   0 -15    1.60    1.30
  -1   0  15    0.90    1.50
   1   0 -15    0.20    2.20
   1   0 -14   41.30    2.80
   1   0 -14   43.30    4.20
   1   0 -14   45.50    3.50
  -1   0  14   39.10    3.20
  -1   0  14   41.60    3.80
   1   0 -13   -0.60    1.80
  -1   0  13   -0.70    1.50
  -1   0  13   -2.00    1.30
   1   0 -13   -0.80    1.10
  -1   0  13    3.50    2.00
  -1   0  12  218.98    6.80
  -1   0  12  215.68    8.00
   1   0 -12  210.58    7.00
  -1   0  12  224.48    7.50
   1   0 -12  215.28    6.40
   1   0 -12  215.58    7.90
   1   0 -11    0.60    1.10
  -1   0  11   -0.60    1.20
   1   0 -11   -1.00    1.50
   1   0 -11   -0.10    1.00
  -1   0  11   -1.00    1.10
  -1   0  11   -0.40    1.60
  -1   0  10    2.10    1.70
   1   0 -10    3.30    0.60
  -1   0  10    3.50    1.50
   1   0 -10    1.10    1.10
  -1   0  10    3.20    1.30
   1   0 -10    3.20    1.20
   1   0 -10    3.10    1.80
   1   0  -9   -0.40    0.50
   1   0  -9   -0.70    1.30
   1   0  -9    0.10    0.80
  -1   0   9   -0.40    0.90
   1   0  -9    0.10    0.90
  -1   0   9   -0.10    1.40
  -1   0   9   -0.10    0.90
  -1   0   8  325.07    8.20
   1   0  -8  304.17    7.90
  -1   0   8  322.67    8.70
  -1   0   8  306.57    7.60
  -1   0   8  319.57    7.60
   1   0  -8  320.87    8.70
   1   0  -8  307.37    7.40
   1   0  -8  311.77    6.50
   1   0  -7    0.30    1.10
   1   0  -7    0.10    0.70
  -1   0   7   -0.30    0.70
  -1   0   7    0.20    0.70
   1   0  -7   -0.60    0.70
  -1   0   7    0.30    0.70
  -1   0   7   -1.30    1.10
   1   0  -7    0.20    0.50
   1   0  -6  653.13   14.90
   1   0  -6  688.03   14.00
  -1   0   6  687.73   15.00
  -1   0   6  700.53   14.10
  -1   0   6  686.83   14.00
   1   0  -6  678.23   14.40
   1   0  -6  689.53   13.30
   1   0  -5    0.20    0.60
  -1   0   5    0.20    0.60
  -1   0   5   -0.70    0.60
  -1   0   5    0.30    0.90
   1   0  -5   -0.20    0.40
   1   0  -5    0.80    0.60
  -1   0   5    0.10    0.50
   1   0  -5   -0.30    0.90
  -1   0   4 1767.42   51.89
   1   0  -4 1817.32   52.59
   1   0  -3    0.10    0.30
   1   0  -3    0.00    0.30
  -1   0   3    0.40    0.40
  -1   0   3   -0.20    0.50
   1   0  -3    0.10    0.50
  -1   0   3    0.00    0.30
  -1   0   2   38.80    1.10
   1   0  -2   38.40    1.10
   1   0  -2   37.10    1.30
   1   0  -2   39.10    1.20
  -1   0   2   37.00    1.20
  -1   0   2   35.10    1.30
  -1   0   1    0.00    0.10
  -1   0   1    0.00    0.20
  -1   0   1    0.20    0.20
   1   0   1    0.80    0.50
  -1   0  -1    0.20    0.30
  -1   0  -1    0.30    0.30
   1   0   1    0.00    0.20
  -1   0  -3    0.60    0.60
  -1   0  -3    0.00    0.40
   1   0   3    0.20    0.70
  -1   0  -3   -0.10    0.40
   1   0   3    1.30    0.50
  -1   0  -3   -0.40    0.40
  -1   0  -4  151.18    4.20
  -1   0  -4  136.59    3.60
   1   0   4  148.79    3.80
   1   0   4  148.89    4.10
   1   0   4  152.18    4.00
  -1   0  -4  139.79    3.80
  -1   0  -4  143.69    3.80
   1   0   5    0.90    0.70
  -1   0  -5   -0.40    0.70
  -1   0  -5   -1.30    0.70
   1   0   5   -1.30    0.90
   1   0   5   -0.30    0.80
  -1   0  -5   -0.10    1.00
  -1   0  -5    0.10    0.60
  -1   0  -6   37.00    2.40
  -1   0  -6   42.40    2.10
   1   0   6   35.90    2.50
   1   0   6   39.70    2.10
   1   0   6   42.80    2.30
  -1   0  -6   40.20    1.90
  -1   0  -6   40.00    2.10
  -1   0  -7    1.10    0.90
   1   0   7   -0.70    0.80
  -1   0  -7   -0.90    1.00
   1   0   7   -1.10    0.90
   1   0   7    0.40    1.20
  -1   0  -7   -1.50    0.80
  -1   0  -7    1.40    0.90
   1   0   8 1055.19   23.80
  -1   0  -8 1023.20   20.80
   1   0   8 1026.00   21.50
  -1   0  -8  987.30   21.60
  -1   0  -8 1035.40   21.30
   1   0   8 1036.80   22.00
  -1   0  -8 1051.29   22.40
  -1   0  -9    0.00    1.00
   1   0   9   -0.60    1.40
  -1   0  -9    3.30    1.20
   1   0   9   -0.10    1.00
  -1   0  -9    0.30    1.10
  -1   0  -9    0.00    1.40
  -1   0 -10   28.60    2.00
   1   0  10   30.50    2.50
   1   0  10   27.70    2.70
  -1   0 -10   26.00    2.30
  -1   0 -10   29.40    3.00
   1   0  10   27.50    2.80
  -1   0 -10   29.40    2.40
   1   0  11   -1.20    1.40
   1   0  11   -0.50    1.30
  -1   0 -11    2.70    1.40
  -1   0 -11    0.20    1.80
  -1   0 -11    1.20    1.00
  -1   0 -11   -1.30    1.00
  -1   0 -12    0.10    1.30
  -1   0 -12    0.60    1.10
   1   0  12    1.40    1.60
  -1   0 -12   -0.40    1.20
  -1   0 -12    0.20    1.90
   1   0  12    0.10    1.40
  -1   0 -13   -0.60    1.70
  -1   0 -13   -0.80    1.00
  -1   0 -13   -1.40    1.20
   1   0  13   -1.90    1.40
   1   0  13    0.40    1.50
   1   0  13    3.70    1.90
  -1   0 -13   -0.40    1.20
  -1   0 -14    1.90    2.20
  -1   0 -14    2.00    1.60
   1   0  14   -1.60    1.50
  -1   0 -14    0.30    1.40
  -1   0 -14   -1.20    1.20
   1   0  14   -0.70    1.50
  -1   0 -15    1.80    1.50
   1   0  15   -1.30    1.70
  -1   0 -15   -1.40    2.00
   1   0  16  162.28    7.70
  -1   0 -16  172.08    8.20
  -1   0 -17   -1.40    1.40
  -1   1  17  547.45   16.00
   1   1 -17  543.75   13.20
   1  -1 -17  554.14   13.80
  -1  -1  17  558.34   17.60
   1   1 -16   10.10    1.70
   1   1 -16   10.00    2.90
  -1   1  16   10.40    2.70
  -1  -1  16    5.50    2.20
   1  -1 -16   10.10    1.90
  -1   1  15   53.29    4.30
   1   1 -15   50.29    4.70
  -1   1  15   55.49    3.80
   1   1 -15   50.89    3.00
  -1  -1  15   51.99    3.80
   1  -1 -15   54.99    3.40
  -1  -1  15   46.90    4.10
  -1   1  14   -1.50    1.30
   1   1 -14    0.10    1.10
  -1   1  14    0.70    1.60
   1   1 -14    0.40    1.40
   1   1 -14   -1.30    1.80
   1  -1 -14   -0.90    1.20
  -1  -1  14    2.20    1.80
  -1  -1  14   -1.30    1.60
   1  -1 -14   -1.10    1.10
  -1   1  13    4.90    2.20
  -1   1  13    5.30    1.70
   1   1 -13    4.50    2.20
   1   1 -13    4.20    1.30
  -1   1  13    2.80    1.60
   1   1 -13    3.20    2.30
  -1  -1  13    6.40    2.10
   1  -1 -13    2.90    1.50
  -1  -1  13    3.60    1.70
  -1  -1  13    3.60    1.70
   1   1 -12   90.59    3.70
   1   1 -12   90.39    5.10
  -1   1  12   92.69    4.60
  -1   1  12   87.89    4.10
   1   1 -12   91.79    4.30
  -1   1  12   94.29    5.10
   1  -1 -12   88.19    4.20
   1  -1 -12   99.59    5.30
   1  -1 -12   95.59    4.00
  -1  -1  12   96.39    5.20
  -1  -1  12   87.79    4.10
  -1  -1  12   92.99    4.70
  -1   1  11  130.29    5.70
   1   1 -11  124.59    4.90
   1   1 -11  125.49    4.20
  -1   1  11  127.39    5.20
   1   1 -11  128.69    5.70
  -1   1  11  130.19    4.70
   1  -1 -11  129.89    4.60
   1  -1 -11  129.59    5.80
  -1  -1  11  127.49    5.70
  -1  -1  11  129.69    5.30
   1  -1 -11  125.79    4.80
  -1  -1  11  128.79    4.80
  -1   1  10   10.80    1.70
  -1   1  10   12.60    2.40
   1   1 -10   14.30    1.70
   1   1 -10   12.10    2.30
   1   1 -10   12.70    0.90
  -1   1  10    9.60    1.60
  -1   1  10    9.80    1.60
   1   1 -10    9.50    1.60
  -1  -1  10   13.20    2.40
   1  -1 -10    7.80    1.40
  -1  -1  10    7.20    1.60
   1  -1 -10   11.50    1.60
  -1  -1  10   12.20    1.90
   1  -1 -10   14.00    0.90
   1  -1 -10   11.20    2.30
  -1   1   9  129.79    4.20
   1   1  -9  135.19    4.00
  -1   1   9  133.99    4.70
   1   1  -9  134.19    4.70
  -1   1   9  130.39    4.40
   1   1  -9  130.29    5.20
   1   1  -9  132.39    3.20
  -1   1   9  126.29    5.10
   1  -1  -9  132.59    4.30
   1  -1  -9  134.09    3.10
   1  -1  -9  136.69    5.30
  -1  -1   9  131.19    4.30
   1  -1  -9  131.89    4.60
  -1  -1   9  130.89    5.20
  -1  -1   9  135.89    4.90
   1   1  -8   52.59    3.10
   1   1  -8   50.79    1.70
  -1   1   8   55.29    2.70
  -1   1   8   50.49    2.50
  -1   1   8   49.00    2.30
   1   1  -8   53.09    2.70
   1   1  -8   51.69    2.20
   1  -1  -8   50.69    2.50
  -1  -1   8   50.79    2.40
   1  -1  -8   50.09    1.60
   1  -1  -8   49.40    3.10
   1  -1  -8   53.29    2.50
  -1  -1   8   49.99    3.00
  -1  -1   8   52.39    2.80
  -1   1   7   15.80    2.00
  -1   1   7   19.20    1.70
   1   1  -7   17.80    1.40
   1   1  -7   17.00    2.00
  -1   1   7   16.90    1.60
   1   1  -7   19.60    1.70
  -1   1   7   15.30    1.40
   1   1  -7   16.80    1.00
   1  -1  -7   18.50    1.60
   1  -1  -7   17.80    1.60
  -1  -1   7   18.10    1.70
   1  -1  -7   20.40    2.00
   1  -1  -7   18.00    1.00
  -1  -1   7   17.20    2.10
  -1  -1   7   16.70    1.40
  -1   1   6    7.00    1.50
  -1   1   6    6.10    1.00
   1   1  -6    9.20    1.10
   1   1  -6    5.20    0.70
  -1   1   6    7.70    1.20
   1   1  -6    6.70    1.50
  -1   1   6    7.10    1.10
   1   1  -6    5.80    1.00
  -1  -1   6    6.40    1.10
   1  -1  -6    7.50    1.50
   1  -1  -6    7.90    0.80
  -1  -1   6    6.00    1.00
  -1  -1   6    6.80    1.60
   1  -1  -6    7.60    1.10
   1  -1  -6    6.50    1.00
   1   1  -5  353.66    8.10
   1   1  -5  325.57    6.70
  -1   1   5  330.37    7.10
   1   1  -5  323.67    7.00
   1   1  -5  334.57    7.70
  -1   1   5  325.77    7.50
  -1   1   5  343.37    7.60
  -1   1   5  334.07    8.10
  -1  -1   5  332.67    7.20
  -1  -1   5  323.67    8.00
  -1  -1   5  327.87    7.10
   1  -1  -5  335.07    8.10
   1  -1  -5  332.57    7.40
  -1  -1   5  340.17    7.80
   1  -1  -5  341.67    7.50
   1  -1  -5  329.07    6.70
  -1   1   4 1925.51   56.19
   1   1  -4 1953.40   56.59
  -1  -1   4 1862.71   54.69
   1  -1  -4 1959.00   55.89
  -1   1   3 2423.26   61.69
   1   1  -3 2412.66   61.49
  -1  -1   3 2464.25   60.79
   1  -1  -3 2503.35   60.89
  -1   1   2  382.76    7.90
  -1  -1   2  386.96    7.70
  -1  -1   2  367.96    7.80
   1   1  -1  654.83   17.60
  -1   1   1  621.14   17.30
   1  -1  -1  652.93   17.50
  -1   1   0  128.89    2.60
  -1  -1   0  132.79    3.00
  -1   1  -1   27.40    1.10
   1   1   1   24.90    1.00
   1   1   1   25.20    0.90
   1   1   1   27.00    0.90
  -1   1  -1   28.00    1.00
   1   1   1   27.50    1.00
  -1  -1  -1   24.30    0.90
  -1  -1  -1   27.50    1.00
   1  -1   1   26.60    1.00
  -1  -1  -1   26.10    0.90
  -1  -1  -1   23.80    0.90
   1  -1   1   25.40    1.00
  -1  -1  -1   24.90    0.90
   1  -1   1   26.90    0.90
  -1   1  -2  954.50   34.60
  -1  -1  -2  979.10   34.90
  -1   1  -3   68.49    2.10
   1   1   3   68.19    2.30
   1   1   3   66.49    2.10
   1   1   3   64.09    2.10
   1   1   3   73.29    2.20
  -1   1  -3   66.19    2.30
  -1   1  -3   69.59    2.20
  -1  -1  -3   63.89    2.00
   1  -1   3   71.59    2.20
   1  -1   3   68.19    2.40
  -1  -1  -3   69.49    2.20
  -1  -1  -3   66.79    2.10
   1  -1   3   65.99    2.20
  -1  -1  -3   65.29    2.30
  -1   1  -4  789.62   37.50
   1   1   4  815.12   38.10
  -1  -1  -4  826.12   38.00
   1  -1   4  734.23   35.90
   1   1   5 2372.16   78.79
  -1   1  -5 2167.48   76.59
   1  -1   5 2313.17   76.99
  -1  -1  -5 2446.16   78.99
   1   1   6  149.09    4.90
  -1   1  -6  153.48    4.20
   1   1   6  157.48    4.60
   1   1   6  151.88    4.40
  -1   1  -6  151.78    4.90
  -1   1  -6  149.49    4.20
  -1   1  -6  158.18    4.60
   1  -1   6  139.39    4.30
   1  -1   6  149.59    4.90
  -1  -1  -6  153.18    4.50
  -1  -1  -6  158.48    4.50
  -1  -1  -6  149.49    4.90
  -1  -1  -6  154.48    4.10
   1  -1   6  154.68    4.70
   1   1   7  233.48    6.40
  -1   1  -7  214.18    6.10
   1   1   7  223.68    6.60
  -1   1  -7  224.58    6.70
   1   1   7  225.38    6.00
  -1   1  -7  228.68    5.80
  -1   1  -7  223.88    5.70
  -1  -1  -7  223.18    6.10
   1  -1   7  225.88    6.10
   1  -1   7  234.28    6.40
  -1  -1  -7  222.18    6.00
  -1  -1  -7  222.58    5.50
   1  -1   7  224.98    6.70
  -1  -1  -7  217.68    6.60
   1   1   8    2.10    1.40
  -1   1  -8    1.80    1.00
  -1   1  -8    1.00    0.90
   1   1   8    1.30    0.90
  -1   1  -8    2.50    1.50
   1   1   8    1.30    1.10
  -1   1  -8    1.40    1.10
   1  -1   8    1.50    1.10
  -1  -1  -8    3.70    1.20
   1  -1   8    1.20    1.30
  -1  -1  -8    1.70    0.90
  -1  -1  -8    2.30    0.90
   1  -1   8    2.70    1.10
  -1  -1  -8    1.90    1.30
  -1   1  -9   59.59    2.90
   1   1   9   67.19    3.40
  -1   1  -9   60.39    3.20
  -1   1  -9   64.59    3.70
   1   1   9   61.49    3.60
  -1  -1  -9   58.79    3.00
  -1  -1  -9   62.49    2.90
  -1  -1  -9   61.99    3.10
   1  -1   9   57.79    3.60
  -1  -1  -9   59.69    3.70
   1  -1   9   63.09    3.40
   1   1  10    3.20    1.40
  -1   1 -10    2.20    1.10
  -1   1 -10    4.20    1.40
  -1   1 -10    2.20    1.80
   1   1  10    2.80    1.70
  -1   1 -10    5.20    1.30
   1   1  10    2.50    1.40
   1  -1  10    1.20    1.40
  -1  -1 -10    2.30    1.20
  -1  -1 -10    3.60    1.40
  -1  -1 -10    1.60    1.70
  -1  -1 -10    2.90    1.10
   1  -1  10    3.20    1.40
   1  -1  10    2.00    1.70
  -1   1 -11  464.55   10.50
   1   1  11  465.75   11.80
   1   1  11  473.55   12.30
  -1   1 -11  454.05   12.70
  -1   1 -11  436.16   11.80
  -1   1 -11  463.05   11.20
   1  -1  11  482.25   12.50
  -1  -1 -11  461.15   11.90
   1  -1  11  466.55   11.80
  -1  -1 -11  476.15   11.60
  -1  -1 -11  472.05   12.90
  -1  -1 -11  478.15   10.50
  -1   1 -12  110.09    5.70
  -1   1 -12  122.59    4.70
   1   1  12  116.89    5.00
  -1   1 -12  123.19    3.90
   1   1  12  119.19    5.40
  -1  -1 -12  113.99    3.80
  -1  -1 -12  109.59    5.60
  -1  -1 -12  115.29    4.80
   1  -1  12  115.89    5.40
   1  -1  12  112.99    5.00
  -1  -1 -12  113.59    4.90
   1   1  13  105.99    5.40
  -1   1 -13  104.09    4.90
  -1   1 -13  106.59    5.80
  -1   1 -13  100.89    3.50
   1   1  13   97.09    5.40
  -1   1 -13  100.79    4.40
   1   1  13  100.29    4.80
   1  -1  13   92.39    7.40
  -1  -1 -13  106.69    3.50
   1  -1  13   97.99    5.60
   1  -1  13   92.99    4.70
  -1  -1 -13   85.99    5.30
  -1  -1 -13  105.99    5.70
  -1  -1 -13  100.89    4.60
   1   1  14    2.10    1.80
  -1   1 -14    3.50    1.70
  -1   1 -14    1.40    2.20
  -1   1 -14    2.30    1.20
   1   1  14    2.70    1.80
   1  -1  14    0.80    1.80
   1  -1  14    3.20    2.00
  -1  -1 -14    1.70    2.10
  -1  -1 -14    5.20    1.90
  -1  -1 -14    3.10    1.50
  -1  -1 -14    2.80    1.30
  -1   1 -15    0.00    1.30
   1   1  15   -0.80    1.60
  -1   1 -15    1.90    2.20
  -1  -1 -15   -1.20    1.40
   1  -1  15   -0.10    1.60
   1   1  16    1.30    1.90
  -1   1 -16    0.70    1.50
  -1   1 -16    1.60    2.40
  -1  -1 -16    0.60    1.50
   1  -1  16   -0.50    1.90
  -1   1 -17    4.30    1.70
   1   1  17   -3.40    1.90
  -1   1 -17    0.80    2.20
   1  -1  17   -0.30    2.40
  -1  -1 -17    1.20    1.70
   1   2 -17   29.00    2.20
  -1   2  17   15.50    2.90
   1   2 -17   19.70    3.80
  -1  -2  17   19.50    5.20
   1  -2 -17   25.90    2.80
   1   2 -16    9.70    2.90
  -1   2  16    6.30    2.20
   1   2 -16    9.10    1.60
   1  -2 -16   10.20    2.10
  -1  -2  16   11.80    2.80
   1   2 -15  245.18    9.50
   1   2 -15  228.88    6.60
  -1   2  15  234.88    8.60
  -1   2  15  224.08    8.00
   1  -2 -15  222.88    7.40
  -1  -2  15  231.78    8.10
  -1  -2  15  236.48    8.90
   1   2 -14    1.40    2.20
   1   2 -14    1.70    1.20
   1  -2 -14    2.90    1.60
  -1  -2  14    4.30    2.00
   1  -2 -14    0.60    1.30
   1   2 -13   25.00    2.10
  -1   2  13   23.50    3.00
  -1   2  13   32.70    3.50
   1   2 -13   26.70    3.70
  -1   2  13   23.00    2.60
   1   2 -13   23.60    2.70
  -1  -2  13   27.80    4.80
  -1  -2  13   26.40    2.70
   1  -2 -13   21.10    2.50
  -1  -2  13   28.70    3.40
  -1   2  12   14.90    2.20
  -1   2  12   10.60    2.00
  -1   2  12   15.80    3.10
   1   2 -12   12.70    1.70
   1   2 -12   10.30    2.50
  -1  -2  12    9.70    2.00
  -1  -2  12   10.00    2.60
   1  -2 -12    7.90    1.60
  -1  -2  12   10.10    2.10
   1  -2 -12    9.80    1.80
  -1   2  11   31.40    3.30
   1   2 -11   29.90    2.60
  -1   2  11   28.60    2.60
  -1   2  11   33.80    2.90
   1   2 -11   31.10    2.10
   1   2 -11   33.10    1.20
  -1   2  11   31.90    2.50
   1   2 -11   37.80    3.40
  -1  -2  11   32.50    3.10
   1  -2 -11   35.00    2.60
   1  -2 -11   30.10    2.50
  -1  -2  11   28.60    2.50
  -1  -2  11   31.00    3.30
   1   2 -10    0.50    0.60
  -1   2  10   -0.60    1.50
   1   2 -10    0.60    0.90
   1   2 -10    0.00    1.50
   1   2 -10    0.80    1.10
  -1   2  10   -1.20    1.20
  -1   2  10   -0.70    1.10
  -1  -2  10   -0.50    1.60
   1  -2 -10   -1.50    0.90
  -1  -2  10    1.00    1.30
   1  -2 -10    0.90    1.10
   1   2  -9   72.19    2.70
   1   2  -9   69.69    3.80
  -1   2   9   68.39    3.00
  -1   2   9   73.99    3.30
  -1   2   9   72.19    3.40
  -1   2   9   70.49    3.80
   1   2  -9   70.49    2.20
   1   2  -9   74.49    3.40
  -1  -2   9   75.49    3.20
   1  -2  -9   68.19    2.10
   1  -2  -9   71.69    3.20
  -1  -2   9   76.49    3.60
   1  -2  -9   73.69    3.20
  -1  -2   9   66.69    3.70
   1   2  -8    1.70    0.70
   1   2  -8   -0.20    0.60
   1   2  -8    0.70    1.20
   1   2  -8    1.00    0.90
  -1   2   8    1.40    0.90
  -1   2   8    1.10    1.20
  -1   2   8    0.60    0.90
  -1   2   8    0.80    0.90
   1  -2  -8    1.00    0.60
  -1  -2   8    1.10    1.40
   1  -2  -8    1.60    0.90
   1  -2  -8    0.50    0.80
  -1  -2   8   -0.20    0.80
  -1  -2   8    1.50    1.00
  -1   2   7  300.87    7.60
  -1   2   7  300.97    7.10
   1   2  -7  312.07    6.80
  -1   2   7  288.77    8.10
  -1   2   7  313.67    7.60
   1   2  -7  295.17    6.50
   1   2  -7  284.97    8.00
   1   2  -7  344.67    7.90
   1  -2  -7  306.27    7.40
   1  -2  -7  316.57    6.50
   1  -2  -7  315.77    7.50
  -1  -2   7  306.67    7.30
  -1  -2   7  294.27    8.10
  -1  -2   7  308.77    7.90
  -1   2   6   32.20    2.30
  -1  -2   6   30.40    2.30
   1   2  -5  925.31   39.90
  -1   2   5  869.81   39.10
   1  -2  -5  980.50   39.00
  -1  -2   5  981.30   39.30
   1   2  -4    9.50    1.00
  -1   2   4   11.60    1.10
   1   2  -4    9.20    0.80
  -1   2   4   10.80    0.90
   1   2  -4    9.60    0.60
  -1   2   4    9.50    1.20
   1   2  -4    8.40    1.10
  -1   2   4   10.30    0.80
  -1  -2   4    9.00    1.20
  -1  -2   4   10.10    1.00
   1  -2  -4    9.30    0.80
   1  -2  -4    9.60    1.00
   1  -2  -4   10.40    0.70
  -1  -2   4    9.10    0.90
  -1   2   3   94.89    2.60
  -1   2   3   87.39    2.30
   1   2  -3   89.69    2.60
  -1   2   3   91.59    2.20
   1   2  -3   87.39    2.70
   1   2  -3   85.59    2.20
   1   2  -3   83.29    1.90
   1  -2  -3   87.79    2.20
  -1  -2   3   85.19    2.30
  -1  -2   3   92.39    2.60
  -1  -2   3   83.09    2.70
  -1  -2   3   83.79    2.50
   1  -2  -3   91.09    2.60
  -1   2   2   36.40    1.10
   1   2  -2   34.60    1.30
  -1   2   2   37.00    1.40
  -1   2   2   32.20    1.00
   1   2  -2   38.10    1.20
   1   2  -2   30.10    1.40
   1   2  -2   33.10    1.20
  -1  -2   2   32.30    1.20
  -1  -2   2   30.90    1.40
  -1  -2   2   38.30    1.40
   1  -2  -2   31.90    1.00
  -1  -2   2   37.30    1.30
   1  -2  -2   38.30    1.40
  -1   2   1 1068.19   30.70
   1  -2  -1 1089.29   30.80
  -1   2   0   52.99    1.30
  -1   2   0   54.29    1.30
  -1   2   0   53.89    1.60
  -1   2   0   59.29    1.50
   1   2   0   61.79    1.60
   1   2   0   50.29    1.50
   1  -2   0   52.69    1.30
  -1  -2   0   51.79    1.50
   1  -2   0   60.99    1.50
  -1  -2   0   50.39    1.50
   1  -2   0   58.39    1.60
  -1  -2   0   63.59    1.60
   1  -2   0   58.89    1.30
   1   2   2   60.79    2.10
  -1   2  -2   74.09    2.40
  -1   2  -2   69.29    2.10
   1   2   2   74.19    2.20
   1   2   2   77.39    2.20
   1   2   2   68.29    2.10
  -1   2  -2   74.29    2.20
  -1  -2  -2   79.09    2.30
  -1  -2  -2   70.99    2.20
   1  -2   2   74.69    2.10
  -1  -2  -2   64.89    2.00
   1  -2   2   78.89    2.40
   1  -2   2   70.29    2.10
  -1   2  -3  111.39    3.10
   1   2   3  105.29    3.20
   1   2   3  111.69    3.10
   1   2   3  116.19    3.10
  -1   2  -3  109.99    3.30
  -1   2  -3  113.09    3.10
   1   2   3  106.09    2.90
   1  -2   3  106.49    3.00
   1  -2   3  113.59    3.10
  -1  -2  -3  113.99    3.10
  -1  -2  -3  105.29    2.90
  -1  -2  -3  118.19    3.20
   1  -2   3  111.79    3.30
  -1   2  -4    9.40    1.00
  -1   2  -4    8.70    1.30
  -1   2  -4    9.70    1.10
   1   2   4    9.70    1.10
   1   2   4    9.00    1.20
   1   2   4   13.20    1.20
   1   2   4    9.90    1.10
  -1  -2  -4   12.80    1.20
  -1  -2  -4   12.00    1.40
   1  -2   4    9.70    1.10
  -1  -2  -4   10.30    1.00
   1  -2   4    9.90    1.30
   1  -2   4   12.00    1.10
  -1  -2  -4   10.30    1.00
   1   2   5   58.29    2.40
   1   2   5   64.19    2.60
   1   2   5   59.29    2.50
   1   2   5   62.09    2.80
  -1   2  -5   58.79    2.50
  -1   2  -5   56.89    2.80
  -1   2  -5   58.29    2.40
  -1  -2  -5   56.49    2.20
   1  -2   5   56.19    2.80
  -1  -2  -5   60.49    2.40
  -1  -2  -5   59.79    2.80
  -1  -2  -5   59.79    2.60
   1  -2   5   59.29    2.60
   1  -2   5   63.89    2.60
  -1   2  -6  170.78    6.00
   1   2   6  160.08    5.10
   1   2   6  164.68    4.80
  -1   2  -6  151.58    4.20
   1   2   6  160.08    4.50
  -1   2  -6  151.78    4.40
  -1   2  -6  155.08    4.70
   1   2   6  157.68    4.70
   1  -2   6  159.18    4.70
  -1  -2  -6  154.48    4.20
  -1  -2  -6  161.98    4.70
  -1  -2  -6  150.28    4.50
  -1  -2  -6  164.08    5.80
   1  -2   6  159.28    5.40
   1  -2   6  157.58    5.10
  -1   2  -7 1073.39   22.50
  -1   2  -7 1076.09   21.90
   1   2   7 1087.79   23.00
   1   2   7 1091.99   22.70
  -1   2  -7 1071.69   23.00
  -1   2  -7 1094.29   21.90
   1   2   7 1081.39   22.20
   1   2   7 1071.59   22.40
   1  -2   7 1096.79   22.40
  -1  -2  -7 1053.89   23.00
   1  -2   7 1074.89   23.00
  -1  -2  -7 1066.79   22.30
   1  -2   7 1123.79   22.80
   1   2   8    8.10    1.40
   1   2   8    8.40    1.40
   1   2   8    9.50    1.50
  -1   2  -8    9.00    1.40
  -1   2  -8   11.90    1.50
  -1   2  -8    7.70    1.20
   1   2   8   10.70    2.00
  -1   2  -8    7.40    1.80
   1  -2   8    8.50    1.80
   1  -2   8    9.70    1.60
   1  -2   8   10.40    1.60
  -1  -2  -8   11.90    1.50
  -1  -2  -8   10.90    1.60
  -1  -2  -8   11.60    2.00
  -1  -2  -8    8.60    1.20
  -1   2  -9 1555.04   32.60
  -1   2  -9 1556.84   30.90
  -1   2  -9 1518.45   31.70
  -1   2  -9 1599.74   31.60
   1   2   9 1545.35   31.90
   1   2   9 1516.05   31.40
   1   2   9 1500.15   32.40
   1  -2   9 1534.65   31.50
  -1  -2  -9 1495.55   31.50
   1  -2   9 1627.54   32.30
   1  -2   9 1515.65   32.50
  -1  -2  -9 1533.45   32.50
  -1   2 -10   44.80    3.40
  -1   2 -10   49.99    3.10
   1   2  10   44.10    2.90
   1   2  10   49.30    3.30
  -1   2 -10   52.29    2.50
   1   2  10   49.99    3.60
  -1   2 -10   53.89    2.80
  -1  -2 -10   55.99    3.20
   1  -2  10   53.39    3.40
  -1  -2 -10   46.20    2.90
   1  -2  10   44.80    3.50
   1  -2  10   48.20    3.00
  -1  -2 -10   47.40    3.50
  -1  -2 -10   54.69    2.50
  -1   2 -11  137.29    5.40
  -1   2 -11  136.79    4.70
  -1   2 -11  137.89    4.40
   1   2  11  140.29    5.30
  -1   2 -11  140.09    6.10
   1   2  11  144.99    5.70
   1  -2  11  144.19    5.40
  -1  -2 -11  139.29    5.20
  -1  -2 -11  133.99    5.90
  -1  -2 -11  144.39    4.30
   1  -2  11  144.99    6.20
  -1  -2 -11  134.29    5.20
   1  -2  11  137.39    5.70
  -1   2 -12    2.90    2.20
   1   2  12    0.80    1.50
   1   2  12    4.50    1.80
  -1   2 -12    3.70    1.50
  -1   2 -12    2.60    1.20
   1  -2  12    1.70    1.60
   1  -2  12    9.20    4.70
  -1  -2 -12    2.50    1.60
  -1  -2 -12    3.10    1.30
  -1  -2 -12    2.20    1.90
  -1  -2 -12    3.80    1.30
   1  -2  12    6.50    2.00
   1   2  13   27.90    3.20
  -1   2 -13   30.70    3.60
   1   2  13   29.90    3.40
  -1   2 -13   26.10    2.80
   1   2  13   36.70    3.70
  -1   2 -13   26.50    2.50
  -1   2 -13   27.90    2.10
   1  -2  13   31.30    3.30
  -1  -2 -13   25.70    2.00
   1  -2  13   34.00    3.80
  -1  -2 -13   28.60    2.90
   1  -2  13   29.10    3.00
  -1   2 -14   29.50    2.10
  -1   2 -14   30.90    4.20
  -1   2 -14   25.50    2.70
   1   2  14   31.80    3.10
   1   2  14   26.70    3.40
   1  -2  14   28.60    3.40
  -1  -2 -14   26.70    2.90
  -1  -2 -14   27.10    2.00
  -1  -2 -14   26.30    3.00
   1  -2  14   31.40    3.60
   1   2  15   11.50    2.80
  -1   2 -15   11.70    3.20
  -1   2 -15   14.30    2.20
  -1   2 -15   13.80    2.40
  -1  -2 -15   11.70    2.50
   1  -2  15    9.40    2.50
   1   2  16    6.00    2.30
  -1   2 -16    4.50    2.70
  -1   2 -16    7.20    1.80
   1  -2  16    7.20    2.50
  -1  -2 -16    6.60    2.00
   1   2  17   14.40    3.20
  -1   2 -17   28.80    4.30
  -1   2 -17   20.10    2.50
  -1  -2 -17   12.30    2.50
   1  -2  17   13.80    3.30
   1   3 -16   24.00    2.00
   1   3 -16   20.90    3.70
  -1   3  16   21.10    3.30
  -1  -3  16   21.00    3.20
   1  -3 -16   22.40    2.80
   1   3 -15   19.50    3.60
  -1   3  15   14.50    2.60
   1   3 -15   19.50    1.90
  -1  -3  15   17.20    3.10
   1   3 -14    4.30    2.40
  -1   3  14    2.00    1.80
   1   3 -14    2.00    1.00
  -1   3  14   -0.60    1.70
  -1  -3  14    0.50    1.60
  -1  -3  14   -0.50    1.60
   1  -3 -14   -0.40    1.10
   1  -3 -14    0.40    1.40
   1   3 -13   -1.20    1.70
  -1   3  13    1.30    1.50
   1   3 -13   -0.30    0.90
  -1   3  13    0.80    1.40
  -1   3  13    0.60    1.80
   1   3 -13   -1.70    1.00
   1  -3 -13    0.50    1.00
   1  -3 -13   -0.40    1.20
  -1  -3  13    0.40    1.50
  -1  -3  13   -0.50    1.40
  -1  -3  13    2.10    2.00
  -1   3  12   56.89    5.60
  -1   3  12   60.89    3.50
  -1   3  12   62.69    3.60
   1   3 -12   61.19    3.00
   1   3 -12   60.09    4.30
  -1   3  12   63.69    3.80
   1  -3 -12   57.29    3.30
   1  -3 -12   64.29    3.60
  -1  -3  12   59.79    4.10
  -1  -3  12   58.99    3.50
  -1  -3  12   66.29    4.50
   1   3 -11   12.70    2.00
   1   3 -11   12.80    2.50
  -1   3  11   10.80    1.90
   1   3 -11   14.10    1.00
  -1   3  11   18.90    2.90
  -1   3  11   15.10    2.20
   1   3 -11   12.30    1.50
  -1   3  11   11.60    1.90
  -1  -3  11   12.10    2.20
   1  -3 -11   15.70    2.00
  -1  -3  11   13.10    2.10
  -1  -3  11   15.10    2.80
   1  -3 -11   10.60    1.80
   1   3 -10    2.30    1.70
  -1   3  10    4.20    1.30
   1   3 -10    4.50    1.00
  -1   3  10    3.00    1.50
  -1   3  10    1.80    1.30
  -1   3  10    5.90    1.90
  -1  -3  10    5.00    1.50
  -1  -3  10    2.30    1.70
   1  -3 -10    0.90    1.00
  -1  -3  10    2.80    1.30
   1  -3 -10    8.10    1.60
  -1   3   9  300.37    7.60
  -1   3   9  303.87    8.00
  -1   3   9  302.87    8.80
   1   3  -9  297.47    6.50
   1   3  -9  290.07    8.10
   1   3  -9  300.17    8.70
   1   3  -9  299.07    6.90
   1  -3  -9  295.67    7.90
  -1  -3   9  295.47    7.70
  -1  -3   9  295.27    8.40
  -1  -3   9  301.87    8.80
   1  -3  -9  282.57    7.60
  -1   3   8  214.98    6.20
   1   3  -8  215.68    6.70
   1   3  -8  216.58    5.00
  -1   3   8  216.58    6.20
   1   3  -8  215.98    5.10
  -1   3   8  215.18    6.80
   1   3  -8  214.38    6.30
  -1   3   8  210.18    5.70
  -1  -3   8  213.88    6.40
   1  -3  -8  213.58    4.90
   1  -3  -8  215.68    6.10
   1  -3  -8  212.08    5.80
  -1  -3   8  213.88    5.90
  -1   3   7    1.30    0.90
   1   3  -7    1.90    0.60
  -1   3   7    0.30    1.10
   1   3  -7    1.30    0.90
   1   3  -7    1.90    0.70
   1   3  -7    1.00    1.20
  -1   3   7    1.10    0.80
  -1   3   7    1.20    1.10
   1  -3  -7    0.90    0.70
   1  -3  -7    1.60    1.00
   1  -3  -7    1.70    0.60
  -1  -3   7    0.80    0.90
  -1  -3   7    1.50    1.40
  -1  -3   7    1.10    0.90
  -1   3   6   80.79    3.10
   1   3  -6   81.39    2.50
   1   3  -6   77.29    2.20
   1   3  -6   82.89    3.10
  -1   3   6   77.79    2.70
  -1   3   6   80.79    2.90
   1   3  -6   80.29    3.40
  -1   3   6   76.29    3.40
   1  -3  -6   76.59    2.30
  -1  -3   6   81.69    3.40
   1  -3  -6   77.39    3.00
   1  -3  -6   78.19    2.70
  -1  -3   6   80.09    3.20
  -1  -3   6   83.39    2.90
   1   3  -5   51.69    1.90
  -1   3   5   54.09    2.70
  -1   3   5   58.19    2.60
   1   3  -5   59.69    2.50
   1   3  -5   51.79    2.60
   1   3  -5   53.39    1.60
  -1   3   5   53.19    2.00
  -1   3   5   54.39    2.20
  -1  -3   5   52.89    2.40
  -1  -3   5   54.99    2.20
   1  -3  -5   54.39    2.00
   1  -3  -5   54.89    1.80
  -1  -3   5   58.39    2.90
   1  -3  -5   56.49    2.50
  -1   3   4 1641.44   55.59
   1   3  -4 1674.73   56.19
  -1  -3   4 1675.53   53.99
   1  -3  -4 1695.73   53.29
  -1   3   3 4230.58  103.49
   1   3  -3 4267.87  103.99
  -1  -3   3 4066.29  101.09
   1  -3  -3 4388.16  101.49
   1   3  -2  148.89    3.20
   1   3  -2  151.58    3.70
  -1   3   2  156.28    3.50
   1   3  -2  155.38    3.80
   1   3  -2  150.98    3.90
  -1   3   2  168.38    4.00
  -1   3   2  163.98    3.70
   1   3  -2  156.18    3.60
   1  -3  -2  155.38    3.60
  -1  -3   2  161.98    3.70
   1  -3  -2  158.58    3.90
  -1  -3   2  166.48    3.80
  -1  -3   2  160.48    3.90
   1   3  -1  896.81   30.90
  -1   3   1  873.01   30.60
  -1   3   0  140.59    3.00
   1   3   0  139.09    3.30
   1   3   0  138.99    3.30
   1   3   0  141.29    3.30
   1   3   0  136.09    3.30
  -1   3   0  137.19    3.20
  -1   3   0  137.29    3.30
   1  -3   0  133.09    3.00
  -1  -3   0  136.29    3.20
   1  -3   0  137.19    3.00
  -1  -3   0  140.19    3.30
  -1  -3   0  141.49    3.30
   1  -3   0  141.29    3.40
   1  -3   0  135.59    3.20
   1   3   1   76.59    2.20
   1   3   1   78.29    2.20
  -1   3  -1   77.99    2.20
   1   3   1   75.89    2.30
  -1   3  -1   76.79    2.10
  -1   3  -1   76.89    2.10
   1  -3   1   78.09    2.20
  -1  -3  -1   75.99    2.20
  -1  -3  -1   82.39    2.30
   1  -3   1   78.69    2.10
   1  -3   1   76.49    2.00
  -1  -3  -1   78.09    2.30
  -1   3  -2 1942.21   60.19
   1  -3   2 1908.71   58.69
  -1  -3  -2 1872.61   57.89
   1   3   3  100.79    3.10
  -1   3  -3  103.79    3.00
   1   3   3  101.49    3.00
   1   3   3  100.19    3.10
  -1   3  -3   99.29    3.00
   1   3   3   99.79    2.90
  -1   3  -3  105.49    3.40
  -1  -3  -3  101.39    3.00
   1  -3   3  107.99    3.30
   1  -3   3  106.99    3.10
  -1  -3  -3   98.59    2.80
  -1  -3  -3  106.89    3.10
   1  -3   3  104.09    3.00
   1   3   4  571.94   12.60
  -1   3  -4  587.94   12.80
   1   3   4  572.34   12.20
   1   3   4  593.94   12.40
   1   3   4  580.24   12.50
  -1   3  -4  587.54   12.30
  -1   3  -4  588.64   12.40
   1   3   4  592.04   12.20
  -1  -3  -4  585.14   12.30
  -1  -3  -4  588.44   12.50
   1  -3   4  573.64   12.40
   1  -3   4  570.84   12.30
   1  -3   4  577.44   12.70
   1   3   5  609.44   13.70
  -1   3  -5  633.64   13.30
   1   3   5  618.14   13.10
  -1   3  -5  591.74   13.80
   1   3   5  621.24   13.50
  -1   3  -5  607.94   13.40
   1   3   5  615.64   13.40
   1  -3   5  631.64   13.60
  -1  -3  -5  656.63   13.00
   1  -3   5  629.84   13.90
  -1  -3  -5  650.23   13.50
   1  -3   5  627.44   13.40
  -1  -3  -5  617.94   13.30
   1   3   6   26.50    1.80
   1   3   6   27.60    2.00
  -1   3  -6   25.80    1.80
  -1   3  -6   24.70    2.30
  -1   3  -6   27.40    1.90
   1   3   6   25.10    2.10
   1   3   6   28.00    2.10
  -1  -3  -6   25.60    1.80
  -1  -3  -6   29.00    1.70
   1  -3   6   26.70    1.90
   1  -3   6   25.50    2.30
   1  -3   6   25.90    2.00
  -1  -3  -6   32.40    2.20
  -1   3  -7  149.39    4.30
   1   3   7  156.08    4.70
  -1   3  -7  157.78    4.50
   1   3   7  154.58    5.00
   1   3   7  160.28    5.10
   1   3   7  149.88    5.20
  -1   3  -7  158.28    5.40
  -1   3  -7  155.78    4.90
  -1  -3  -7  154.98    4.80
  -1  -3  -7  157.48    5.00
   1  -3   7  154.78    5.10
   1  -3   7  159.18    4.80
  -1  -3  -7  154.88    4.30
   1  -3   7  160.38    5.40
  -1   3  -8    7.30    1.20
  -1   3  -8    7.90    1.90
   1   3   8    6.30    1.30
   1   3   8    9.30    1.90
   1   3   8    6.60    1.40
  -1   3  -8    8.10    1.40
   1   3   8    9.60    1.60
  -1  -3  -8    8.30    1.60
  -1  -3  -8    6.30    1.40
   1  -3   8    7.80    1.40
   1  -3   8    6.90    1.80
   1  -3   8    7.90    1.50
  -1  -3  -8    6.10    1.30
   1   3   9  142.79    5.60
   1   3   9  140.49    5.00
  -1   3  -9  135.79    5.00
   1   3   9  134.89    4.80
   1   3   9  146.59    5.20
  -1   3  -9  144.39    4.40
  -1   3  -9  134.59    5.50
  -1   3  -9  136.29    4.30
   1  -3   9  139.99    5.30
  -1  -3  -9  135.99    4.80
   1  -3   9  140.59    5.70
  -1  -3  -9  135.99    5.00
  -1  -3  -9  142.19    4.30
   1  -3   9  141.89    5.00
  -1   3 -10   57.99    2.80
  -1   3 -10   57.09    3.30
   1   3  10   63.69    3.60
   1   3  10   56.19    3.80
  -1   3 -10   61.99    3.40
   1   3  10   58.49    3.20
  -1   3 -10   61.59    4.00
   1  -3  10   61.49    3.70
  -1  -3 -10   62.49    3.30
   1  -3  10   61.19    3.40
  -1  -3 -10   66.79    2.80
  -1  -3 -10   59.99    3.50
   1  -3  10   57.79    4.00
  -1   3 -11  338.47   10.60
  -1   3 -11  357.46   10.00
   1   3  11  370.06   10.30
  -1   3 -11  371.36    9.10
   1   3  11  358.56    9.80
  -1   3 -11  358.46    8.70
  -1  -3 -11  363.26    8.60
  -1  -3 -11  364.66    9.90
   1  -3  11  370.76   10.00
   1  -3  11  376.86   10.60
   1  -3  11  350.36   10.80
  -1  -3 -11  364.06    9.90
  -1   3 -12  149.19    6.70
   1   3  12  158.18    6.30
   1   3  12  165.58    6.10
  -1   3 -12  163.58    4.90
  -1   3 -12  160.18    5.20
   1  -3  12  162.08    6.60
  -1  -3 -12  162.28    6.00
   1  -3  12  148.39    8.60
  -1  -3 -12  166.08    6.00
  -1  -3 -12  164.58    4.80
   1  -3  12  152.68    5.90
   1   3  13   56.59    4.30
  -1   3 -13   43.90    4.20
  -1   3 -13   51.19    2.60
  -1   3 -13   46.10    3.50
   1   3  13   49.20    3.90
  -1   3 -13   45.10    2.90
  -1  -3 -13   51.59    3.60
  -1  -3 -13   50.29    2.50
   1  -3  13   43.90    4.20
   1  -3  13   55.89    4.20
   1   3  14   23.00    3.10
   1   3  14   23.50    3.00
  -1   3 -14   27.50    3.90
  -1   3 -14   27.60    2.10
  -1   3 -14   24.80    2.50
   1  -3  14   24.10    3.10
  -1  -3 -14   23.70    1.90
   1  -3  14   26.30    3.50
  -1  -3 -14   23.80    3.10
  -1  -3 -14   25.00    2.80
  -1   3 -15    4.10    2.40
  -1   3 -15    3.70    1.60
  -1   3 -15    3.90    1.50
   1   3  15    2.70    1.90
  -1  -3 -15    2.90    1.80
   1  -3  15    1.10    2.00
   1   3  16    3.80    2.20
  -1   3 -16    2.90    2.60
  -1   3 -16    5.70    1.60
  -1  -3 -16    3.20    1.90
   1  -3  16    3.30    2.10
   1   4 -16    4.00    2.60
   1   4 -16    5.30    1.00
  -1   4  16   -0.30    1.90
  -1  -4  16    2.70    2.00
   1  -4 -16    4.50    1.70
  -1   4  15   33.20    3.60
   1   4 -15   35.70    2.10
   1   4 -15   35.80    4.30
  -1  -4  15   39.30    4.00
   1  -4 -15   31.50    3.20
   1  -4 -15   32.20    3.20
   1   4 -14   37.40    3.10
  -1   4  14   40.30    3.60
  -1   4  14   44.70    3.50
   1   4 -14   41.30    4.20
  -1  -4  14   37.00    3.20
  -1  -4  14   42.50    4.00
   1  -4 -14   36.00    3.20
   1  -4 -14   38.90    3.70
  -1   4  13    4.60    1.70
   1   4 -13    2.00    2.00
  -1   4  13    2.80    1.60
  -1   4  13    6.40    1.80
   1   4 -13    3.50    1.50
   1   4 -13    5.30    1.20
  -1  -4  13    3.20    1.70
  -1  -4  13    2.70    2.20
   1  -4 -13    3.60    1.40
  -1  -4  13    3.90    1.80
   1  -4 -13    4.80    1.70
  -1  -4  13    5.50    2.20
  -1   4  12  134.49    6.30
  -1   4  12  137.09    5.20
   1   4 -12  136.79    4.00
  -1   4  12  128.59    5.40
   1   4 -12  140.49    6.30
   1   4 -12  132.09    3.00
  -1   4  12  131.29    5.40
   1   4 -12  106.89    6.00
  -1  -4  12  140.59    9.00
   1  -4 -12  133.69    5.30
  -1  -4  12  134.69    5.90
   1  -4 -12  133.59    5.10
  -1  -4  12  135.09    5.30
  -1   4  11   19.70    2.30
  -1   4  11   15.10    2.60
   1   4 -11   15.60    2.20
   1   4 -11   18.00    1.30
  -1   4  11   19.20    2.40
   1   4 -11   16.80    2.80
   1   4 -11   17.50    1.50
  -1   4  11   22.80    2.70
   1   4 -11   15.60    1.20
   1  -4 -11   17.30    2.00
  -1  -4  11   21.80    2.50
   1  -4 -11   21.50    2.60
  -1  -4  11   21.90    3.30
  -1  -4  11   17.60    2.40
  -1   4  10   -0.70    1.50
  -1   4  10   -2.20    1.10
   1   4 -10    0.00    1.60
  -1   4  10   -0.20    1.10
  -1   4  10   -0.40    1.30
   1   4 -10   -0.90    0.70
   1   4 -10    0.00    1.10
   1   4 -10    0.40    0.70
   1  -4 -10   -0.40    1.30
   1  -4 -10   -0.90    0.90
  -1  -4  10    0.40    1.20
  -1  -4  10   -1.00    1.70
  -1  -4  10   -0.50    1.20
   1   4  -9    0.40    0.70
  -1   4   9    1.80    1.50
  -1   4   9    1.50    1.20
   1   4  -9    1.00    1.00
  -1   4   9   -0.30    1.00
   1   4  -9    0.10    0.70
   1   4  -9   -0.60    1.50
  -1   4   9    0.60    1.20
  -1  -4   9    0.70    2.00
  -1  -4   9    0.80    1.70
   1  -4  -9   -0.50    1.10
  -1  -4   9   -0.20    1.00
   1  -4  -9    1.30    0.90
   1   4  -8  112.59    4.70
   1   4  -8  109.89    3.20
  -1   4   8  102.99    4.50
  -1   4   8  108.29    3.70
   1   4  -8  109.69    4.20
   1   4  -8  109.99    3.00
  -1   4   8  116.69    5.00
  -1  -4   8  112.39    4.40
  -1  -4   8  107.99    3.90
  -1  -4   8  112.19    4.70
   1  -4  -8  112.49    3.80
   1  -4  -8  112.09    4.20
  -1   4   7   21.20    2.60
   1   4  -7   16.00    1.40
   1   4  -7   20.00    1.10
  -1   4   7   20.90    1.70
  -1   4   7   20.20    1.90
   1   4  -7   17.70    1.80
   1   4  -7   17.10    2.10
  -1   4   7   16.60    1.50
   1  -4  -7   17.60    1.50
  -1  -4   7   17.40    1.70
   1  -4  -7   19.10    1.90
  -1  -4   7   19.50    2.00
  -1  -4   7   16.90    1.90
  -1  -4   7   18.00    2.20
   1   4  -6  662.53   12.80
  -1   4   6  647.84   13.70
  -1   4   6  660.13   14.30
  -1   4   6  622.14   14.60
   1   4  -6  647.34   14.20
  -1   4   6  638.74   13.50
   1   4  -6  665.73   13.40
  -1  -4   6  650.23   14.40
  -1  -4   6  648.44   13.80
  -1  -4   6  651.03   14.50
  -1  -4   6  642.84   14.00
   1  -4  -6  635.54   13.50
   1  -4  -6  644.54   14.20
   1   4  -5   16.70    1.40
  -1   4   5   18.30    1.80
  -1   4   5   18.30    1.40
  -1   4   5   21.00    1.90
  -1   4   5   19.40    1.50
   1   4  -5   14.80    1.90
  -1  -4   5   21.30    2.10
  -1  -4   5   17.80    1.50
  -1  -4   5   15.80    1.50
   1  -4  -5   17.80    1.80
  -1  -4   5   19.30    1.70
   1  -4  -5   16.90    1.20
   1   4  -4  898.81   40.60
  -1   4   4  929.81   40.90
  -1  -4   4  869.61   38.20
   1  -4  -4  953.30   38.80
   1   4  -3   88.89    2.80
   1   4  -3   89.39    2.70
  -1   4   3   88.59    3.00
   1   4  -3   88.29    2.10
  -1   4   3   87.59    2.50
  -1   4   3   88.89    2.60
   1   4  -3   89.29    2.50
   1   4  -3   91.09    3.10
  -1  -4   3   89.79    3.00
   1  -4  -3   88.89    2.90
  -1  -4   3   83.59    2.70
  -1  -4   3   89.59    2.70
   1  -4  -3   90.19    2.40
  -1  -4   3   86.59    2.90
   1   4  -2  155.48    3.70
   1   4  -2  154.88    3.40
  -1   4   2  152.08    4.10
  -1   4   2  159.58    3.60
   1   4  -2  156.58    3.90
   1   4  -2  158.18    4.10
   1   4  -2  161.78    3.90
  -1   4   2  155.18    3.80
   1  -4  -2  154.78    4.10
  -1  -4   2  154.48    3.90
   1  -4  -2  156.28    3.60
  -1  -4   2  155.28    3.40
  -1  -4   2  157.28    3.80
  -1   4   1 1085.49   38.90
   1   4  -1 1038.20   38.30
   1  -4  -1 1131.69   39.60
  -1   4   0 3019.00   80.29
  -1   4   0 2958.10   80.29
  -1  -4   0 3115.49   80.19
   1   4   1 1497.05   50.69
  -1   4  -1 1428.36   50.29
  -1  -4  -1 1486.95   49.10
   1   4   2 5061.39  127.59
  -1  -4  -2 5182.08  137.59
   1  -4   2 5066.59  130.19
   1   4   3   11.60    1.30
   1   4   3    8.00    1.00
  -1   4  -3   12.00    1.30
  -1   4  -3   10.30    1.40
   1   4   3   11.20    1.20
  -1   4  -3    8.30    1.00
  -1  -4  -3   10.20    1.10
  -1  -4  -3    9.20    1.10
   1  -4   3    7.50    0.90
   1  -4   3    9.00    1.10
  -1  -4  -3   11.10    1.30
   1  -4   3    9.40    1.40
   1  -4   3    8.50    1.10
   1   4   4  140.89    4.10
   1   4   4  141.89    4.00
   1   4   4  149.99    4.50
   1   4   4  141.59    4.30
  -1   4  -4  141.69    4.20
  -1   4  -4  148.29    4.30
  -1   4  -4  148.09    4.70
  -1  -4  -4  145.49    4.00
  -1  -4  -4  147.19    4.40
   1  -4   4  150.88    4.60
   1  -4   4  150.28    4.30
   1  -4   4  144.89    4.20
  -1  -4  -4  147.39    4.20
   1   4   5    3.10    1.30
  -1   4  -5    3.80    1.60
   1   4   5    3.40    1.20
   1   4   5    2.80    1.10
  -1   4  -5    3.60    0.90
   1   4   5    4.60    1.10
   1   4   5    3.50    1.00
  -1   4  -5    1.90    1.00
  -1  -4  -5    3.90    1.20
   1  -4   5    4.60    1.50
  -1  -4  -5    4.40    1.00
  -1  -4  -5    3.20    0.90
   1  -4   5    3.10    1.10
   1  -4   5    2.00    0.90
   1   4   6   38.20    2.30
  -1   4  -6   36.30    2.10
   1   4   6   37.10    2.50
  -1   4  -6   38.10    2.70
   1   4   6   39.90    2.10
   1   4   6   39.50    2.40
  -1   4  -6   36.80    2.20
   1  -4   6   39.10    2.20
  -1  -4  -6   41.00    2.50
   1  -4   6   36.90    2.60
  -1  -4  -6   37.80    2.00
  -1  -4  -6   38.30    2.10
   1  -4   6   44.20    2.50
  -1   4  -7   20.50    2.10
   1   4   7   18.50    1.90
   1   4   7   15.80    2.00
   1   4   7   17.80    1.70
  -1   4  -7   18.60    2.30
   1   4   7   18.40    1.90
  -1  -4  -7   19.70    1.70
  -1  -4  -7   17.20    1.80
   1  -4   7   19.90    2.30
   1  -4   7   17.80    1.90
   1  -4   7   21.10    2.00
  -1  -4  -7   21.40    2.10
  -1   4  -8  369.56    8.30
  -1   4  -8  364.36    8.70
  -1   4  -8  349.87    9.20
   1   4   8  349.96    9.20
  -1   4  -8  346.57    9.70
   1   4   8  347.27    9.20
   1   4   8  347.37    9.70
  -1  -4  -8  364.76    9.20
   1  -4   8  353.96   11.40
   1  -4   8  374.26    9.60
  -1  -4  -8  353.46    8.90
  -1  -4  -8  350.76    8.30
   1  -4   8  346.37    9.70
  -1   4  -9  361.26   10.20
   1   4   9  362.36    9.50
   1   4   9  349.47    9.10
  -1   4  -9  348.87    9.40
  -1   4  -9  357.66    8.70
  -1   4  -9  354.16    8.40
   1   4   9  352.06   10.00
   1   4   9  351.56    9.50
  -1  -4  -9  367.66    9.50
   1  -4   9  351.16   10.10
   1  -4   9  351.86    9.30
   1  -4   9  349.87    9.70
  -1  -4  -9  354.86    8.40
  -1  -4  -9  341.97    9.10
   1   4  10   -0.30    1.30
  -1   4 -10    0.30    1.70
  -1   4 -10    1.30    1.20
  -1   4 -10    1.80    1.40
  -1   4 -10    1.70    1.00
   1   4  10    1.10    1.40
   1   4  10    1.10    1.30
  -1  -4 -10    0.20    1.40
  -1  -4 -10    1.70    1.20
   1  -4  10    0.30    1.30
   1  -4  10    2.00    1.50
  -1  -4 -10    1.40    1.10
   1  -4  10   -0.70    1.70
   1   4  11    5.00    1.60
  -1   4 -11    3.50    1.30
   1   4  11    3.50    1.50
  -1   4 -11    4.90    2.10
  -1   4 -11    4.30    1.30
   1  -4  11    5.30    2.20
  -1  -4 -11    4.90    1.40
  -1  -4 -11    3.50    1.30
   1  -4  11    5.10    1.80
   1  -4  11    6.20    1.80
  -1  -4 -11    4.20    1.70
   1   4  12    2.90    1.70
   1   4  12    3.20    1.70
  -1   4 -12    0.70    1.20
  -1   4 -12    1.30    1.20
  -1   4 -12    2.10    2.10
  -1   4 -12    1.60    1.30
   1  -4  12    0.90    1.70
   1  -4  12    2.10    1.80
  -1  -4 -12   -1.10    1.10
  -1  -4 -12    2.50    1.80
  -1  -4 -12    0.10    1.10
   1  -4  12   -0.30    1.90
   1   4  13    4.80    1.80
  -1   4 -13    3.70    2.30
  -1   4 -13    0.70    1.20
   1   4  13    1.40    1.50
  -1   4 -13    2.40    1.70
  -1   4 -13    1.90    1.20
   1  -4  13    0.60    1.60
   1  -4  13   -0.30    1.50
  -1  -4 -13    4.20    1.90
   1  -4  13   -0.70    2.60
  -1  -4 -13    0.00    1.10
  -1   4 -14    2.30    2.50
  -1   4 -14    3.50    1.20
   1   4  14    3.10    1.90
  -1   4 -14    3.10    1.50
  -1  -4 -14    3.40    1.50
  -1  -4 -14   -0.60    1.80
  -1  -4 -14    3.40    1.10
   1  -4  14    2.20    1.90
  -1   4 -15    6.80    2.70
   1   4  15    3.80    2.00
  -1   4 -15    4.40    1.50
   1  -4  15    6.70    2.40
  -1  -4 -15    5.40    2.20
  -1   4 -16  162.28    5.50
   1   4  16  155.48    7.40
  -1   4 -16  164.08    9.10
   1  -4  16  166.08    8.10
  -1  -4 -16  165.18    6.80
   1   5 -16  100.59    3.00
   1   5 -16   97.39    6.40
   1  -5 -16   97.79    5.10
  -1   5  15   22.40    3.10
   1   5 -15   29.80    4.30
   1   5 -15   29.60    1.70
   1  -5 -15   26.70    2.80
   1  -5 -15   33.10    3.30
  -1  -5  15   30.70    3.80
  -1   5  14    1.80    1.50
   1   5 -14    2.70    0.80
   1   5 -14    3.60    2.30
  -1   5  14    3.30    1.70
  -1   5  14    4.70    1.70
  -1  -5  14    1.30    1.70
   1  -5 -14    1.10    1.50
  -1  -5  14    1.70    1.90
   1   5 -13    2.20    0.90
   1   5 -13    3.40    2.10
  -1   5  13    3.70    1.90
  -1   5  13    3.20    1.60
  -1   5  13    5.50    2.00
  -1  -5  13    0.40    1.60
  -1  -5  13    4.70    2.30
   1  -5 -13    1.90    1.60
  -1  -5  13    1.60    2.30
   1  -5 -13    1.60    1.10
   1   5 -12   37.60    1.90
   1   5 -12   37.30    1.50
  -1   5  12   38.30    3.10
  -1   5  12   42.60    3.80
  -1   5  12   33.80    3.10
  -1   5  12   31.90    2.80
   1   5 -12   34.00    1.50
   1   5 -12   33.00    3.00
   1   5 -12   35.00    3.60
  -1  -5  12   35.80    3.00
  -1  -5  12   34.70    3.70
  -1  -5  12   34.20    3.00
   1  -5 -12   32.90    2.60
   1  -5 -12   37.00    3.10
  -1   5  11  195.58    6.30
  -1   5  11  196.58    6.80
   1   5 -11  197.98    4.70
  -1   5  11  182.48    6.40
   1   5 -11  188.88    4.70
   1   5 -11  193.88    7.40
   1   5 -11  189.08    4.80
  -1  -5  11  192.38    6.40
   1  -5 -11  197.08    6.50
  -1  -5  11  184.68    7.00
   1  -5 -11  197.48    6.10
  -1  -5  11  196.38    7.40
   1   5 -10    6.80    2.10
  -1   5  10    7.20    1.60
   1   5 -10    7.80    1.60
   1   5 -10    6.50    1.10
  -1   5  10    5.10    1.40
   1   5 -10    6.70    1.10
  -1   5  10   10.40    2.10
   1   5 -10    8.80    1.10
  -1  -5  10    6.20    1.60
   1  -5 -10    4.20    1.20
   1  -5 -10   11.10    2.10
  -1  -5  10    6.50    2.20
  -1  -5  10    7.80    1.90
  -1   5   9    8.30    1.80
  -1   5   9    7.90    1.50
  -1   5   9    8.10    2.00
   1   5  -9   10.90    1.10
   1   5  -9    8.60    1.60
   1   5  -9    8.60    1.20
   1   5  -9    8.00    2.10
  -1   5   9    6.00    1.40
  -1  -5   9    9.00    2.20
   1  -5  -9    8.30    1.40
  -1  -5   9   10.20    1.70
  -1  -5   9    7.90    1.50
   1  -5  -9    6.40    1.60
  -1  -5   9    7.20    1.60
   1   5  -8    2.90    1.60
  -1   5   8    3.10    1.20
  -1   5   8    5.60    1.70
   1   5  -8    1.60    1.00
  -1   5   8    5.10    1.50
   1   5  -8    4.30    0.70
   1   5  -8    3.90    1.00
   1  -5  -8    3.20    1.00
  -1  -5   8    2.60    1.20
   1  -5  -8    3.10    1.40
  -1  -5   8    4.40    1.30
  -1  -5   8    2.60    1.70
  -1  -5   8    4.90    1.40
  -1   5   7   -0.70    0.80
  -1   5   7    0.80    0.80
   1   5  -7   -1.20    1.20
  -1   5   7   -0.40    1.10
   1   5  -7    0.30    0.80
   1   5  -7    0.60    0.50
  -1   5   7    0.80    1.30
   1  -5  -7    1.40    0.70
   1  -5  -7    0.90    1.00
  -1  -5   7    1.20    1.40
  -1  -5   7    0.10    0.90
  -1  -5   7    0.10    0.90
  -1  -5   7   -0.10    0.90
  -1   5   6   48.50    2.30
  -1   5   6   49.00    2.90
   1   5  -6   48.90    2.90
   1   5  -6   50.69    2.30
   1   5  -6   48.40    1.50
  -1   5   6   48.40    2.20
  -1   5   6   49.80    2.70
  -1   5   6   50.79    2.30
   1  -5  -6   48.80    2.10
  -1  -5   6   50.59    2.70
   1  -5  -6   45.80    2.60
  -1  -5   6   46.60    2.30
  -1  -5   6   50.29    2.90
  -1  -5   6   49.99    2.50
  -1   5   5  124.49    4.20
   1   5  -5  119.49    4.30
  -1   5   5  121.69    3.60
   1   5  -5  116.89    2.70
   1   5  -5  127.79    3.70
  -1   5   5  121.79    3.60
   1  -5  -5  120.29    3.40
  -1  -5   5  122.69    3.90
  -1  -5   5  123.79    4.30
  -1  -5   5  122.39    3.70
  -1  -5   5  120.19    4.10
   1  -5  -5  119.29    4.00
  -1   5   4  348.47    7.90
   1   5  -4  350.26    8.60
   1   5  -4  355.46    8.00
  -1   5   4  362.46    8.50
   1   5  -4  338.57    7.00
  -1   5   4  342.27    7.70
   1   5  -4  334.77    7.60
  -1  -5   4  355.86    8.40
   1  -5  -4  359.56    7.60
  -1  -5   4  338.47    8.00
  -1  -5   4  343.27    7.90
  -1  -5   4  356.26    8.40
   1  -5  -4  359.66    8.40
   1   5  -3  226.98    5.50
  -1   5   3  225.48    5.20
   1   5  -3  223.48    5.30
   1   5  -3  214.58    5.60
   1   5  -3  219.48    4.80
  -1   5   3  228.58    5.90
   1   5  -3  223.98    5.90
  -1   5   3  226.48    5.40
   1  -5  -3  225.38    5.80
   1  -5  -3  218.08    5.10
  -1  -5   3  230.98    5.50
  -1  -5   3  222.78    5.70
  -1  -5   3  235.98    5.60
  -1   5   2   44.00    1.60
  -1   5   2   44.00    1.80
   1   5  -2   43.40    1.90
  -1   5   2   44.10    2.10
   1   5  -2   44.40    2.20
   1   5  -2   42.70    1.90
   1   5  -2   41.20    1.80
   1   5  -2   42.60    1.50
   1  -5  -2   43.90    2.00
   1  -5  -2   51.59    1.70
  -1  -5   2   44.40    1.80
  -1  -5   2   45.40    1.50
  -1  -5   2   43.50    1.80
   1   5  -1  108.29    2.90
  -1   5   1  109.69    2.80
  -1   5   1  110.59    3.10
   1   5  -1  112.19    3.10
  -1   5   1  109.19    3.30
   1   5  -1  110.99    3.10
   1   5  -1  112.99    3.20
  -1  -5   1  112.29    3.10
   1  -5  -1  113.99    2.80
  -1  -5   1  109.49    2.90
   1  -5  -1  112.39    3.30
  -1  -5   1  109.29    3.00
   1   5   0   93.29    2.80
  -1   5   0   94.69    2.90
   1   5   0   99.99    2.80
  -1   5   0   95.49    2.50
   1   5   0   95.89    2.80
  -1   5   0   94.49    2.80
   1   5   0   97.89    2.90
  -1  -5   0   94.39    2.90
  -1  -5   0   95.09    2.80
   1  -5   0   97.79    2.90
   1  -5   0   93.39    2.50
  -1  -5   0   93.79    2.80
  -1   5  -1   90.59    2.80
   1   5   1   90.69    2.80
   1   5   1   89.99    2.70
  -1   5  -1   87.29    2.70
   1   5   1   88.29    2.90
  -1   5  -1   89.99    2.50
  -1  -5  -1   90.99    2.80
  -1  -5  -1   91.99    2.90
   1  -5   1   87.19    2.50
   1  -5   1   89.89    2.70
   1  -5   1   93.59    2.70
  -1  -5  -1   89.69    2.80
  -1   5  -2  122.59    3.60
  -1   5  -2  126.79    4.00
  -1   5  -2  119.89    3.30
   1   5   2  121.39    3.70
   1   5   2  118.69    3.50
   1   5   2  127.69    3.50
   1  -5   2  120.49    3.40
  -1  -5  -2  122.79    3.70
  -1  -5  -2  121.39    3.50
   1  -5   2  123.59    3.50
   1  -5   2  122.59    3.30
  -1  -5  -2  124.19    3.50
   1   5   3    8.20    1.20
  -1   5  -3    5.70    0.90
  -1   5  -3    7.20    1.50
   1   5   3    6.70    1.20
   1   5   3    5.50    1.10
  -1   5  -3    5.60    0.80
  -1   5  -3    5.50    1.20
  -1  -5  -3    5.50    1.10
  -1  -5  -3    7.70    1.20
   1  -5   3    4.40    1.00
  -1  -5  -3    6.00    1.20
   1  -5   3    5.70    0.90
   1  -5   3    5.20    1.00
  -1  -5  -3    6.10    1.00
  -1   5  -4 1827.52   71.19
   1   5   4 1856.31   71.49
   1  -5   4 1731.23   66.79
  -1  -5  -4 1817.42   66.69
   1   5   5 1741.73   73.19
  -1   5  -5 1718.33   72.09
  -1  -5  -5 1816.72   69.69
   1  -5   5 1743.03   68.99
   1   5   6  463.15   10.90
   1   5   6  452.05   10.50
  -1   5  -6  444.36   11.20
   1   5   6  452.05   11.20
  -1   5  -6  454.85   10.70
   1   5   6  449.86   10.40
   1  -5   6  457.95   11.20
  -1  -5  -6  460.75   10.50
   1  -5   6  454.35   10.60
  -1  -5  -6  456.65   10.90
   1  -5   6  471.75   11.00
   1   5   7   22.20    1.80
   1   5   7   27.20    2.50
   1   5   7   22.50    2.30
  -1   5  -7   22.60    2.40
  -1   5  -7   26.50    2.10
  -1   5  -7   26.90    2.10
   1   5   7   30.50    2.20
   1   5   7   25.00    2.10
   1  -5   7   27.90    2.10
  -1  -5  -7   27.90    2.00
  -1  -5  -7   29.60    1.90
  -1  -5  -7   27.50    2.30
   1  -5   7   25.00    2.20
   1  -5   7   25.50    2.50
   1   5   8    5.50    1.50
  -1   5  -8    3.80    1.70
   1   5   8    3.90    1.40
  -1   5  -8    2.90    1.30
   1   5   8    3.10    1.50
   1   5   8    5.10    1.40
  -1   5  -8    4.50    1.40
   1   5   8    4.30    1.70
  -1  -5  -8    3.40    1.20
  -1  -5  -8    3.70    1.60
   1  -5   8    4.50    1.50
   1  -5   8    2.90    1.30
   1  -5   8    5.00    1.70
  -1  -5  -8    2.60    1.00
  -1   5  -9   53.79    2.50
  -1   5  -9   59.49    3.90
   1   5   9   55.29    3.20
  -1   5  -9   50.19    3.20
   1   5   9   58.79    3.40
  -1   5  -9   56.39    2.90
   1   5   9   59.09    3.30
   1   5   9   52.59    3.30
   1   5   9   52.39    3.70
   1  -5   9   59.19    3.50
  -1  -5  -9   54.29    2.70
  -1  -5  -9   50.99    2.90
   1  -5   9   53.09    3.20
  -1  -5  -9   50.49    3.40
   1  -5   9   57.09    3.90
  -1   5 -10   34.20    2.50
   1   5  10   33.10    2.90
  -1   5 -10   28.90    3.40
   1   5  10   36.00    3.00
   1   5  10   35.20    2.80
  -1   5 -10   35.90    2.20
  -1  -5 -10   31.00    3.00
  -1  -5 -10   35.30    2.60
  -1  -5 -10   36.80    2.40
   1  -5  10   40.60    3.20
   1  -5  10   34.30    2.90
   1  -5  10   28.90    3.40
   1   5  11  262.77    8.00
  -1   5 -11  262.27    9.00
  -1   5 -11  263.67    7.20
  -1   5 -11  287.67    7.90
   1   5  11  278.97    8.50
   1   5  11  257.97    8.40
  -1  -5 -11  270.87    8.30
  -1  -5 -11  263.27    7.90
   1  -5  11  270.97    9.20
  -1  -5 -11  275.27    7.00
   1  -5  11  261.17    8.10
   1  -5  11  271.67    8.80
  -1   5 -12   45.30    2.70
   1   5  12   39.00    3.20
   1   5  12   44.10    3.60
  -1   5 -12   44.70    4.30
  -1   5 -12   42.40    2.60
  -1   5 -12   34.40    5.20
  -1  -5 -12   45.00    3.20
   1  -5  12   37.30    3.60
  -1  -5 -12   41.60    2.50
   1  -5  12   47.70    3.30
   1  -5  12   42.00    4.00
  -1  -5 -12   42.10    3.50
  -1   5 -13   44.10    2.70
   1   5  13   45.20    3.80
   1   5  13   48.10    3.70
  -1   5 -13   48.00    2.70
  -1   5 -13   51.09    4.50
   1  -5  13   44.00    3.50
  -1  -5 -13   45.20    2.50
   1  -5  13   49.50    4.10
  -1   5 -14   63.59    3.30
  -1   5 -14   67.09    2.90
   1   5  14   64.39    4.60
  -1   5 -14   65.69    5.00
  -1  -5 -14   59.99    3.90
  -1  -5 -14   70.79    4.40
   1  -5  14   69.89    5.00
   1   5  15    2.80    1.80
  -1   5 -15    3.00    2.40
   1   5  15    0.90    1.80
  -1   5 -15    1.10    1.00
  -1   5 -15   -1.30    1.10
   1  -5  15   -0.20    2.00
  -1  -5 -15    2.00    1.80
  -1   5 -16    2.60    1.30
   1   5  16    0.10    1.80
   1   5  16    3.20    2.10
  -1   5 -16    1.00    1.20
  -1   5 -16    5.60    3.70
  -1  -5 -16    3.30    1.90
   1  -5  16    1.70    3.40
  -1   6  16   44.70    4.10
  -1   6  16   48.60    4.20
   1   6 -16   39.50    7.80
   1  -6 -16   47.30    3.80
  -1  -6  16   49.20    4.80
  -1   6  15  141.49    6.30
   1   6 -15  127.69    7.10
   1   6 -15  133.39    3.20
  -1   6  15  143.29    6.40
   1  -6 -15  139.09    6.10
  -1  -6  15  143.69    7.10
   1  -6 -15  133.19    5.60
  -1   6  14   19.90    2.80
  -1   6  14   22.80    3.00
   1   6 -14   27.10    3.90
   1   6 -14   26.40    1.30
  -1  -6  14   23.80    3.30
   1  -6 -14   25.30    3.30
  -1   6  13    1.00    1.50
   1   6 -13    1.70    0.70
   1   6 -13    1.70    2.00
  -1   6  13    2.90    1.60
  -1   6  13    1.40    2.70
  -1   6  13    2.30    1.50
   1  -6 -13    0.60    1.50
   1  -6 -13    1.20    1.00
  -1  -6  13   -1.40    1.40
  -1  -6  13   -0.50    1.50
  -1   6  12   31.50    3.10
  -1   6  12   34.90    2.90
  -1   6  12   35.50    3.70
  -1   6  12   39.80    5.10
   1   6 -12   29.60    1.40
  -1   6  12   32.30    3.00
   1   6 -12   27.00    1.60
   1   6 -12   29.30    1.60
  -1  -6  12   22.80    3.00
  -1  -6  12   36.20    3.60
   1  -6 -12   31.30    3.00
  -1  -6  12   23.60    2.60
  -1  -6  12   30.80    2.90
   1  -6 -12   28.90    2.50
  -1   6  11    1.60    1.70
  -1   6  11    0.90    1.30
  -1   6  11    1.70    1.40
   1   6 -11    2.10    0.90
   1   6 -11    0.90    0.60
   1   6 -11    1.90    0.90
  -1   6  11    0.20    1.50
   1   6 -11   -1.10    1.80
  -1  -6  11    1.50    1.60
   1  -6 -11    0.70    1.40
   1  -6 -11    3.10    1.20
  -1  -6  11    0.80    1.40
  -1  -6  11    2.40    2.00
  -1   6  10    0.50    1.20
  -1   6  10   -1.20    1.40
   1   6 -10    1.40    0.60
  -1   6  10    0.30    1.20
   1   6 -10    1.00    0.90
   1   6 -10    1.10    1.00
  -1   6  10    1.50    1.40
   1   6 -10    0.80    1.90
  -1  -6  10    0.00    1.30
  -1  -6  10    3.10    2.00
   1  -6 -10   -0.80    1.40
  -1  -6  10    1.10    1.40
   1  -6 -10    0.90    1.00
  -1   6   9   41.60    3.20
   1   6  -9   43.70    2.30
  -1   6   9   41.70    2.60
   1   6  -9   39.60    2.10
  -1   6   9   39.80    2.80
  -1   6   9   44.10    2.80
  -1   6   9   40.10    3.30
   1   6  -9   43.40    1.60
   1   6  -9   41.00    3.50
   1  -6  -9   43.50    2.50
  -1  -6   9   40.90    3.20
  -1  -6   9   43.10    2.80
   1  -6  -9   37.90    2.90
  -1  -6   9   41.10    3.40
  -1  -6   9   46.80    3.20
  -1   6   8    1.30    1.20
   1   6  -8    0.80    0.50
   1   6  -8    1.40    1.00
  -1   6   8    2.80    1.70
   1   6  -8   -1.00    1.40
  -1   6   8    0.90    1.20
   1   6  -8    1.80    0.90
  -1   6   8    2.00    1.50
  -1  -6   8    2.00    1.20
   1  -6  -8    1.00    0.80
   1  -6  -8    0.00    1.20
  -1  -6   8    1.30    1.10
  -1  -6   8    0.50    1.10
  -1  -6   8    0.40    1.60
   1   6  -7   72.39    2.10
   1   6  -7   75.29    2.00
  -1   6   7   79.69    3.90
   1   6  -7   79.89    2.80
   1   6  -7   80.59    3.10
  -1   6   7   77.29    3.70
  -1   6   7   76.39    3.20
   1   6  -7   69.79    3.70
  -1   6   7   78.49    3.20
  -1  -6   7   79.39    3.70
   1  -6  -7   79.39    3.60
  -1  -6   7   78.69    3.30
  -1  -6   7   78.39    3.90
   1  -6  -7   74.29    2.90
  -1  -6   7   84.49    3.40
  -1   6   6   69.49    4.80
  -1   6   6   49.70    3.30
   1   6  -6   55.79    2.60
   1   6  -6   54.59    3.20
   1   6  -6   54.89    2.20
  -1   6   6   58.29    2.50
   1   6  -6   55.09    1.60
  -1   6   6   52.99    2.50
   1  -6  -6   55.49    2.90
  -1  -6   6   55.69    3.00
  -1  -6   6   54.89    3.00
  -1  -6   6   55.09    2.60
   1  -6  -6   54.79    2.30
  -1   6   5  180.08    4.80
  -1   6   5  177.38    4.90
   1   6  -5  184.68    5.00
   1   6  -5  184.98    4.70
   1   6  -5  177.38    4.00
   1   6  -5  180.98    5.70
  -1   6   5  180.18    5.50
  -1  -6   5  179.88    5.40
   1  -6  -5  175.58    4.60
  -1  -6   5  181.08    5.00
  -1  -6   5  183.28    5.50
  -1  -6   5  179.58    5.10
   1  -6  -5  183.28    5.40
  -1   6   4   31.80    1.70
  -1   6   4   29.70    2.10
  -1   6   4   32.80    1.80
   1   6  -4   27.60    1.20
   1   6  -4   31.50    1.90
   1   6  -4   27.60    1.70
   1   6  -4   30.30    2.40
  -1  -6   4   30.20    2.00
   1  -6  -4   32.00    2.10
  -1  -6   4   28.40    1.70
  -1  -6   4   28.70    1.80
   1  -6  -4   29.10    1.50
   1   6  -3   71.79    2.70
   1   6  -3   68.09    2.50
   1   6  -3   68.69    2.70
   1   6  -3   65.39    2.10
  -1   6   3   67.19    2.30
  -1   6   3   65.79    2.60
  -1   6   3   67.19    2.90
   1   6  -3   71.59    3.10
   1  -6  -3   70.19    2.30
   1  -6  -3   69.39    2.90
  -1  -6   3   69.69    2.60
   1  -6  -3   68.69    2.40
  -1  -6   3   70.79    2.80
  -1  -6   3   67.59    2.60
  -1   6   2   62.99    2.50
  -1   6   2   58.19    2.60
   1   6  -2   62.59    2.40
   1   6  -2   60.49    2.30
   1   6  -2   62.89    2.50
  -1   6   2   61.19    2.10
   1   6  -2   60.59    2.10
   1   6  -2   62.79    2.80
   1  -6  -2   63.39    2.20
  -1  -6   2   61.69    2.00
  -1  -6   2   60.39    2.30
  -1  -6   2   62.79    2.40
   1  -6  -2   61.29    2.60
  -1   6   1  420.16    9.60
  -1   6   1  434.26    8.90
   1   6  -1  444.16    9.40
  -1   6   1  411.36    9.30
   1   6  -1  432.26    9.20
   1   6  -1  429.06    9.40
   1   6  -1  413.96    9.30
  -1   6   1  434.96    9.40
   1  -6  -1  425.66    9.00
  -1  -6   1  431.56    9.10
  -1  -6   1  436.06    9.30
   1  -6  -1  433.86    9.60
   1   6   0  163.38    4.20
   1   6   0  154.38    4.30
  -1   6   0  157.98    4.30
  -1   6   0  164.78    4.00
  -1   6   0  161.68    4.40
   1   6   0  159.38    4.30
   1   6   0  164.28    4.30
  -1  -6   0  160.68    4.30
   1  -6   0  169.28    4.00
  -1  -6   0  152.78    4.20
   1  -6   0  162.18    4.40
  -1   6  -1 4397.76  117.29
   1   6   1 4300.37  118.59
  -1   6  -1 4214.48  118.99
  -1  -6  -1 4521.65  117.69
   1   6   2   60.39    2.70
   1   6   2   54.89    2.50
  -1   6  -2   59.09    2.20
  -1   6  -2   62.79    2.70
   1   6   2   69.99    2.50
  -1   6  -2   66.99    3.00
   1  -6   2   67.89    2.30
   1  -6   2   59.09    2.40
  -1  -6  -2   58.89    2.50
  -1  -6  -2   59.39    2.50
   1  -6   2   64.19    2.40
  -1  -6  -2   58.99    2.60
   1   6   3   25.60    2.00
  -1   6  -3   21.90    2.20
  -1   6  -3   20.30    1.80
   1   6   3   23.40    1.70
  -1   6  -3   23.90    1.40
   1   6   3   21.20    1.70
  -1  -6  -3   23.90    1.80
   1  -6   3   23.80    1.50
  -1  -6  -3   24.40    1.80
   1  -6   3   23.60    1.70
   1  -6   3   21.40    1.60
  -1  -6  -3   24.60    2.00
   1   6   4    3.70    1.30
  -1   6  -4    1.60    0.70
   1   6   4    2.30    1.00
  -1   6  -4    1.60    1.40
  -1   6  -4    2.40    0.90
   1   6   4    3.60    1.10
  -1   6  -4    2.20    1.40
  -1  -6  -4    2.50    0.90
   1  -6   4    1.70    1.00
   1  -6   4    2.10    0.90
   1  -6   4    1.90    0.90
  -1  -6  -4    3.90    1.20
  -1  -6  -4    3.20    1.20
   1   6   5   11.90    1.80
  -1   6  -5    9.60    1.30
  -1   6  -5    8.90    1.80
   1   6   5   10.40    1.50
  -1   6  -5   11.70    1.60
  -1  -6  -5    9.40    1.40
   1  -6   5   13.00    1.90
   1  -6   5    9.50    1.30
   1  -6   5   10.10    1.40
  -1  -6  -5    9.20    1.30
   1  -6   5   13.60    1.70
  -1  -6  -5    8.90    1.60
  -1   6  -6  341.07    8.40
   1   6   6  320.67    9.20
  -1   6  -6  332.67    9.20
  -1   6  -6  338.67    9.10
   1   6   6  322.07    8.10
   1   6   6  310.87    9.40
   1   6   6  328.07    8.20
   1  -6   6  333.47    8.20
   1  -6   6  331.87    8.60
  -1  -6  -6  327.97    8.20
   1  -6   6  337.77    8.40
  -1  -6  -6  340.07    7.90
  -1  -6  -6  325.27    8.60
  -1   6  -7  199.28    6.00
   1   6   7  210.78    6.10
   1   6   7  195.38    6.40
  -1   6  -7  200.48    6.20
   1   6   7  212.08    6.80
  -1   6  -7  209.88    6.90
   1   6   7  212.48    6.10
  -1  -6  -7  205.98    6.40
   1  -6   7  205.58    6.10
  -1  -6  -7  213.58    6.00
   1  -6   7  200.88    6.60
   1  -6   7  199.18    6.00
  -1  -6  -7  210.88    5.60
   1  -6   7  213.98    6.50
   1   6   8   23.20    2.70
  -1   6  -8   28.60    3.10
   1   6   8   31.60    2.60
  -1   6  -8   25.40    2.40
   1   6   8   28.10    2.20
  -1   6  -8   25.00    2.30
   1   6   8   30.20    2.70
   1  -6   8   26.40    2.50
   1  -6   8   25.80    2.60
  -1  -6  -8   30.70    2.30
  -1  -6  -8   30.10    2.20
   1  -6   8   27.70    2.80
  -1  -6  -8   28.00    2.70
   1  -6   8   28.00    2.30
   1   6   9 1242.98   26.10
   1   6   9 1222.68   27.10
  -1   6  -9 1230.88   26.40
  -1   6  -9 1196.28   27.10
  -1   6  -9 1216.68   25.60
   1   6   9 1198.58   25.90
   1   6   9 1248.08   26.70
  -1   6  -9 1233.88   24.80
   1  -6   9 1228.48   27.00
   1  -6   9 1197.28   26.00
   1  -6   9 1257.87   26.80
  -1  -6  -9 1262.17   25.10
  -1  -6  -9 1286.27   26.50
   1  -6   9 1228.88   26.10
  -1  -6  -9 1220.38   25.90
   1   6  10  114.59    4.90
   1   6  10  115.79    4.70
  -1   6 -10  115.19    3.80
   1   6  10  105.89    5.00
  -1   6 -10  107.99    5.50
   1   6  10  122.49    5.00
  -1   6 -10  113.59    4.40
  -1  -6 -10  109.69    5.00
   1  -6  10  110.19    5.10
   1  -6  10  121.49    5.70
  -1  -6 -10  112.09    4.50
  -1  -6 -10  116.19    4.00
   1  -6  10  109.49    4.80
   1   6  11   36.90    3.00
  -1   6 -11   35.10    2.60
   1   6  11   36.00    3.10
  -1   6 -11   34.00    3.60
   1   6  11   34.50    3.20
  -1   6 -11   34.60    2.50
   1   6  11   38.00    3.30
  -1  -6 -11   35.50    2.80
   1  -6  11   33.90    3.10
   1  -6  11   46.90    6.60
   1  -6  11   35.00    3.30
  -1  -6 -11   33.60    3.30
  -1  -6 -11   38.70    2.50
   1   6  12    7.10    2.00
   1   6  12    9.00    2.50
   1   6  12    9.70    2.40
   1   6  12    6.50    2.00
  -1   6 -12    8.60    1.70
  -1   6 -12    6.90    1.80
  -1   6 -12    6.90    1.50
  -1   6 -12    8.40    2.70
   1   6  12    8.50    2.50
  -1  -6 -12    4.80    1.30
  -1  -6 -12    7.20    2.10
  -1  -6 -12    7.00    1.60
   1  -6  12    6.50    2.00
   1  -6  12    8.00    2.70
   1  -6  12    8.00    1.90
   1  -6  12    6.50    2.20
   1   6  13   -0.20    1.80
  -1   6 -13    0.60    1.20
  -1   6 -13    1.20    2.10
   1   6  13    0.90    1.60
  -1   6 -13   -0.70    1.10
   1   6  13    1.80    1.50
   1  -6  13    0.50    1.60
  -1  -6 -13    0.70    1.60
   1  -6  13   -1.80    1.50
  -1  -6 -13    0.90    1.10
   1   6  14  115.79    5.60
  -1   6 -14  110.99    4.00
  -1   6 -14  105.49    4.00
   1   6  14  103.19    5.60
  -1   6 -14  113.79    6.50
  -1  -6 -14  113.59    5.60
  -1  -6 -14  109.09    5.20
   1  -6  14  112.49    6.20
   1   6  15    2.30    2.00
  -1   6 -15    5.00    1.00
  -1   6 -15    1.70    1.10
  -1   6 -15    2.60    1.20
  -1   6 -15    4.40    2.50
   1   6  15    0.80    1.70
  -1  -6 -15    0.50    1.80
   1  -6  15    2.20    2.10
   1   6  16   25.40    3.50
  -1   6 -16   32.60    2.40
  -1   6 -16   36.70    4.30
  -1   6 -16   25.20    1.90
   1  -6  16   27.00    4.10
  -1  -6 -16   24.40    3.30
   1   7 -15    4.30    2.30
  -1   7  15    0.40    1.80
   1  -7 -15    3.30    1.80
  -1  -7  15    3.20    2.10
   1  -7 -15   -0.40    1.10
   1   7 -14    6.20    2.50
  -1   7  14    5.10    2.10
   1  -7 -14    3.60    1.70
  -1  -7  14    2.50    2.10
   1   7 -13   -1.40    0.90
   1   7 -13   -0.80    1.90
  -1   7  13    1.20    1.40
  -1   7  13    1.40    2.00
   1   7 -13   -0.70    0.60
   1  -7 -13   -1.10    1.40
  -1  -7  13   -1.40    1.50
  -1  -7  13   -0.70    1.40
   1  -7 -13    1.40    1.20
   1   7 -12    3.70    1.00
   1   7 -12    1.40    1.90
  -1   7  12    5.00    1.90
   1   7 -12    3.10    1.00
  -1   7  12    3.40    1.90
   1  -7 -12    3.90    1.30
  -1  -7  12    2.10    2.20
   1  -7 -12    3.40    2.00
  -1  -7  12   -0.30    1.70
  -1   7  11    0.80    1.40
   1   7 -11    0.70    1.00
   1   7 -11    2.10    0.60
  -1   7  11    0.70    1.40
   1   7 -11    1.00    2.10
   1   7 -11    1.70    0.50
  -1   7  11    1.60    1.70
  -1  -7  11    1.90    1.40
  -1  -7  11    4.30    2.40
   1  -7 -11    1.40    1.00
   1  -7 -11    3.60    1.60
  -1  -7  11    0.20    2.50
   1   7 -10   25.80    1.90
   1   7 -10   23.90    2.20
  -1   7  10   23.00    2.40
  -1   7  10   25.30    2.60
  -1   7  10   22.40    2.90
   1   7 -10   25.60    1.10
   1   7 -10   24.50    1.00
   1   7 -10   26.30    3.40
   1  -7 -10   26.60    2.20
  -1  -7  10   27.80    2.90
   1  -7 -10   24.20    2.80
  -1  -7  10   24.70    2.40
  -1  -7  10   22.90    3.10
  -1   7   9  251.77    7.90
   1   7  -9  232.68    5.10
   1   7  -9  249.18    6.50
  -1   7   9  246.18    7.00
   1   7  -9  239.18    5.20
   1   7  -9  241.88    6.10
  -1   7   9  242.38    7.10
   1   7  -9  242.48    8.10
  -1  -7   9  240.58    7.10
   1  -7  -9  236.98    7.50
  -1  -7   9  252.27    8.00
  -1  -7   9  242.98    8.00
   1  -7  -9  249.78    6.70
   1   7  -8  157.98    4.60
  -1   7   8  158.78    6.20
  -1   7   8  165.68    5.20
   1   7  -8  157.48    3.60
  -1   7   8  160.58    5.20
   1   7  -8  161.38    3.70
   1   7  -8  162.48    4.90
   1   7  -8  167.38    6.20
  -1   7   8  154.48    5.80
  -1  -7   8  162.38    5.90
  -1  -7   8  158.28    5.20
   1  -7  -8  162.18    5.70
  -1  -7   8  168.68    6.00
  -1  -7   8  160.28    5.40
   1  -7  -8  157.68    4.80
  -1   7   7   29.90    2.20
  -1   7   7   26.20    2.60
   1   7  -7   29.60    2.90
   1   7  -7   25.40    1.90
   1   7  -7   29.20    2.20
   1   7  -7   24.80    1.10
  -1   7   7   26.20    2.20
  -1   7   7   30.70    2.80
  -1  -7   7   22.60    2.10
  -1  -7   7   31.60    2.70
  -1  -7   7   25.40    2.10
   1  -7  -7   28.10    1.80
   1  -7  -7   29.30    2.60
  -1  -7   7   25.30    2.40
  -1   7   6   49.30    3.10
   1   7  -6   47.00    3.20
   1   7  -6   47.80    2.30
  -1   7   6   50.59    2.60
   1   7  -6   48.20    1.50
   1   7  -6   53.09    2.90
  -1   7   6   52.19    2.90
   1  -7  -6   48.00    2.90
  -1  -7   6   49.40    2.60
   1  -7  -6   49.10    2.20
  -1  -7   6   48.10    2.90
  -1  -7   6   47.30    2.90
  -1  -7   6   49.40    3.40
   1   7  -5    7.80    1.20
  -1   7   5    9.50    1.40
  -1   7   5    6.80    1.10
   1   7  -5    8.10    0.80
   1   7  -5    7.00    1.70
   1  -7  -5    9.90    1.60
  -1  -7   5    8.70    1.30
  -1  -7   5    7.90    1.30
   1  -7  -5    5.80    0.90
  -1  -7   5    6.50    1.30
  -1   7   4  248.48    6.00
   1   7  -4  249.58    5.50
   1   7  -4  254.67    7.00
  -1   7   4  242.68    6.30
   1   7  -4  250.17    6.20
   1   7  -4  250.57    7.00
  -1   7   4  245.08    6.80
   1  -7  -4  251.07    6.00
   1  -7  -4  234.68    6.60
  -1  -7   4  245.28    6.30
  -1  -7   4  257.17    6.80
  -1  -7   4  242.98    6.40
   1   7  -3 1569.94   63.19
   1   7  -3 1773.22   68.99
  -1   7   3 1671.63   66.89
   1  -7  -3 1781.02   65.79
  -1   7   2  122.09    3.90
   1   7  -2  119.39    3.50
   1   7  -2  129.89    3.90
  -1   7   2  143.39    3.50
   1   7  -2  126.79    3.90
   1   7  -2  127.19    4.20
  -1   7   2  123.39    4.20
   1   7  -2  123.69    3.90
  -1  -7   2  139.99    3.90
  -1  -7   2  122.59    3.50
   1  -7  -2  125.39    3.60
  -1  -7   2  140.59    3.90
  -1   7   1  607.64   14.00
   1   7  -1  636.74   13.40
  -1   7   1  640.34   13.70
  -1   7   1  631.14   13.50
  -1   7   1  646.24   13.00
   1   7  -1  636.14   13.30
   1   7  -1  651.93   13.50
   1   7  -1  650.93   13.50
   1  -7  -1  639.54   13.10
  -1  -7   1  634.04   13.20
  -1  -7   1  610.44   13.30
   1  -7  -1  637.74   13.70
   1   7   0   26.70    1.80
  -1   7   0   26.10    2.10
   1   7   0   26.00    1.70
   1   7   0   28.10    1.80
  -1   7   0   23.00    1.70
  -1   7   0   28.40    1.90
  -1   7   0   27.70    1.50
   1   7   0   29.00    1.90
   1  -7   0   26.50    1.50
   1  -7   0   27.20    1.80
  -1  -7   0   25.00    1.70
  -1  -7   0   24.10    1.70
  -1   7  -1  130.49    3.90
   1   7   1  140.29    3.90
   1   7   1  139.59    4.30
  -1   7  -1  133.99    3.80
   1   7   1  139.79    4.20
   1  -7   1  141.49    4.10
   1  -7   1  143.29    3.90
   1  -7   1  136.59    4.00
   1  -7   1  132.99    3.70
  -1  -7  -1  138.89    4.10
  -1  -7  -1  140.39    4.10
  -1   7  -2  577.24   12.50
  -1   7  -2  556.44   13.60
  -1   7  -2  550.94   12.00
   1   7   2  556.24   12.60
  -1   7  -2  567.44   12.10
   1   7   2  575.84   12.10
   1   7   2  549.54   12.30
   1  -7   2  574.24   12.00
  -1  -7  -2  579.74   12.40
  -1  -7  -2  562.84   12.20
  -1  -7  -2  569.44   12.50
   1  -7   2  572.54   12.30
   1  -7   2  580.64   12.30
   1   7   3    0.70    1.10
  -1   7  -3    1.10    1.30
   1   7   3    1.00    0.80
   1   7   3    1.70    1.10
  -1   7  -3    1.30    1.00
  -1   7  -3    1.70    0.70
  -1  -7  -3   -0.80    0.80
   1  -7   3    0.50    0.80
  -1  -7  -3    0.60    0.90
   1  -7   3    0.50    0.80
  -1  -7  -3    0.80    1.00
   1  -7   3    0.10    0.80
  -1   7  -4  441.66    9.60
  -1   7  -4  440.76   11.00
   1   7   4  449.95   10.80
   1   7   4  443.16   10.30
  -1   7  -4  444.46   10.40
   1   7   4  451.25   10.70
  -1  -7  -4  441.06   10.20
   1  -7   4  444.86   10.40
  -1  -7  -4  459.05   10.10
  -1  -7  -4  445.26   10.20
   1  -7   4  419.96    9.90
  -1  -7  -4  457.75   10.60
   1  -7   4  437.46   10.20
  -1   7  -5   64.19    2.40
   1   7   5   70.99    3.00
   1   7   5   75.19    3.50
  -1   7  -5   70.49    3.70
   1   7   5   82.49    5.20
  -1   7  -5   67.59    3.20
   1  -7   5   69.49    3.20
   1  -7   5   69.69    2.90
   1  -7   5   68.69    3.40
  -1  -7  -5   73.09    3.00
  -1  -7  -5   71.89    3.30
  -1  -7  -5   67.09    2.90
   1   7   6   30.30    2.20
  -1   7  -6   29.70    2.90
  -1   7  -6   29.70    2.40
   1   7   6   26.40    2.20
  -1   7  -6   31.20    1.70
  -1   7  -6   30.20    2.20
   1   7   6   31.50    2.50
   1   7   6   31.80    2.60
  -1  -7  -6   30.40    2.10
   1  -7   6   33.10    2.20
  -1  -7  -6   28.80    2.10
   1  -7   6   32.10    2.30
  -1  -7  -6   27.90    2.50
   1  -7   6   30.00    2.50
   1  -7   6   29.30    2.30
   1   7   7   40.30    2.50
  -1   7  -7   44.20    2.70
   1   7   7   46.90    3.30
   1   7   7   41.10    3.00
  -1   7  -7   44.50    2.90
   1   7   7   45.00    2.70
  -1   7  -7   44.40    3.40
   1  -7   7   43.60    2.70
  -1  -7  -7   42.40    2.50
  -1  -7  -7   43.80    3.00
  -1  -7  -7   42.20    2.50
   1  -7   7   42.20    3.20
   1  -7   7   44.40    3.00
   1  -7   7   37.70    2.50
   1   7   8   10.60    2.30
   1   7   8   10.40    2.20
   1   7   8   13.10    2.00
   1   7   8   13.80    2.00
  -1   7  -8   14.10    2.00
  -1   7  -8   11.40    1.90
  -1   7  -8   12.80    2.60
   1  -7   8   10.80    1.90
   1  -7   8   10.60    2.00
   1  -7   8   13.40    2.40
  -1  -7  -8   12.80    2.30
  -1  -7  -8   13.40    1.70
   1  -7   8   10.50    1.80
  -1  -7  -8   14.40    1.80
   1   7   9  164.48    6.30
   1   7   9  175.28    5.90
  -1   7  -9  174.78    5.60
   1   7   9  168.98    5.80
  -1   7  -9  154.98    5.80
   1   7   9  174.78    6.70
  -1   7  -9  160.68    6.60
  -1  -7  -9  161.38    6.10
  -1  -7  -9  170.18    5.60
  -1  -7  -9  169.78    5.20
   1  -7   9  178.28    6.40
   1  -7   9  164.18    5.70
   1  -7   9  181.88    6.80
   1  -7   9  156.38    5.80
   1   7  10   47.80    3.60
  -1   7 -10   49.99    3.10
   1   7  10   50.49    3.40
  -1   7 -10   51.49    2.50
  -1   7 -10   46.90    4.00
   1   7  10   45.90    3.40
  -1  -7 -10   49.30    3.10
   1  -7  10   51.59    3.40
   1  -7  10   50.09    3.90
  -1  -7 -10   51.29    2.70
  -1  -7 -10   52.59    3.70
   1  -7  10   48.10    3.70
  -1   7 -11  211.58    5.70
  -1   7 -11  206.98    6.40
   1   7  11  202.48    7.90
  -1   7 -11  201.18    8.50
   1   7  11  211.98    7.10
   1   7  11  205.98    7.10
   1   7  11  201.58   10.30
   1  -7  11  204.08    7.00
  -1  -7 -11  208.58    7.40
   1  -7  11  206.58    7.10
  -1  -7 -11  207.08    6.80
   1  -7  11  207.68   10.70
  -1  -7 -11  211.08    6.00
   1  -7  11  213.28    8.00
  -1   7 -12  148.89    7.00
   1   7  12  152.38    5.90
  -1   7 -12  151.38    5.10
   1   7  12  147.79    6.40
   1   7  12  147.19    6.90
  -1  -7 -12  146.89    5.70
  -1  -7 -12  146.89    6.20
   1  -7  12  137.99    5.80
   1  -7  12  139.49    7.50
   1  -7  12  142.89    6.50
  -1  -7 -12  148.99    4.70
  -1   7 -13    8.70    1.70
  -1   7 -13    8.40    2.70
   1   7  13    7.60    2.30
  -1   7 -13    7.10    1.50
  -1  -7 -13    8.80    2.30
   1  -7  13    6.20    2.10
  -1   7 -14   47.40    4.60
  -1   7 -14   44.80    2.50
   1   7  14   47.40    4.00
  -1   7 -14   47.30    2.80
   1  -7  14   49.99    4.50
  -1  -7 -14   42.30    3.90
  -1  -7 -14   42.30    3.50
  -1   7 -15   25.70    2.10
   1   7  15   25.10    3.50
  -1   7 -15   23.30    1.90
  -1   7 -15   23.10    3.90
  -1   7 -15   27.50    2.00
  -1  -7 -15   27.40    3.60
   1  -7  15   25.00    3.80
  -1   8  15   49.60    4.10
   1   8 -15   52.29    4.80
   1  -8 -15   48.80    3.40
  -1  -8  15   49.90    5.20
   1  -8 -15   53.59    4.10
   1   8 -14   36.10    4.10
  -1   8  14   33.20    3.40
  -1  -8  14   32.20    4.00
   1  -8 -14   42.40    3.70
   1   8 -13    2.40    0.90
  -1   8  13    1.70    1.70
   1   8 -13   -0.30    0.80
   1   8 -13    3.10    2.10
   1  -8 -13    2.50    1.30
  -1  -8  13    0.90    1.70
   1  -8 -13    1.20    1.50
   1   8 -12   45.40    2.30
  -1   8  12   45.90    4.80
  -1   8  12   50.09    3.40
  -1   8  12   46.40    3.50
   1   8 -12   47.60    4.20
  -1  -8  12   47.70    4.60
   1  -8 -12   45.10    2.90
   1  -8 -12   42.50    3.50
  -1  -8  12   43.00    3.20
  -1  -8  12   39.80    3.80
  -1   8  11   10.90    2.60
   1   8 -11   11.10    1.60
   1   8 -11    9.20    1.50
  -1   8  11   12.60    2.10
  -1   8  11   14.20    2.30
  -1   8  11   11.00    2.50
   1   8 -11   11.90    2.70
  -1  -8  11   13.50    2.80
  -1  -8  11    8.50    2.20
   1  -8 -11   12.30    1.80
  -1  -8  11   15.90    2.60
  -1  -8  11   10.80    2.00
  -1   8  10    1.30    1.50
   1   8 -10   -0.70    1.00
  -1   8  10    1.60    1.50
   1   8 -10    0.70    1.20
   1   8 -10   -1.00    1.80
  -1   8  10   -0.80    1.60
  -1  -8  10    3.10    1.50
   1  -8 -10   -0.90    1.40
   1  -8 -10    1.00    0.90
  -1  -8  10    0.50    1.50
  -1  -8  10   -1.20    1.80
   1   8  -9   28.00    2.20
  -1   8   9   27.00    2.60
   1   8  -9   29.20    1.10
  -1   8   9   28.00    2.60
   1   8  -9   33.70    3.50
   1   8  -9   32.60    2.50
  -1   8   9   27.30    3.10
   1  -8  -9   30.30    2.90
   1  -8  -9   29.80    2.20
  -1  -8   9   27.10    3.10
  -1  -8   9   31.60    3.10
  -1  -8   9   31.90    2.70
  -1   8   8    1.50    1.40
   1   8  -8   -0.30    1.20
   1   8  -8    1.80    0.50
  -1   8   8   -0.20    1.50
  -1   8   8    1.30    1.30
   1   8  -8    0.10    1.00
   1   8  -8    1.60    0.50
   1   8  -8    1.40    1.80
  -1  -8   8    1.10    1.30
  -1  -8   8    0.30    1.70
  -1  -8   8    1.50    1.20
   1  -8  -8    1.00    0.90
  -1  -8   8    2.30    1.30
   1  -8  -8    0.80    1.40
  -1   8   7   12.90    1.80
  -1   8   7   10.80    2.20
   1   8  -7   11.70    1.60
   1   8  -7   10.30    0.90
  -1   8   7   12.90    1.90
   1   8  -7   12.20    2.50
  -1   8   7   12.20    2.30
   1   8  -7   11.10    1.80
  -1  -8   7   11.30    1.80
   1  -8  -7   11.90    2.10
  -1  -8   7   11.30    2.00
  -1  -8   7   12.00    1.70
  -1  -8   7   10.80    1.80
   1  -8  -7   10.10    1.30
   1   8  -6  474.15   11.30
  -1   8   6  481.05   12.00
  -1   8   6  493.35   11.00
  -1   8   6  479.55   11.30
   1   8  -6  489.25   10.90
   1   8  -6  477.65   12.20
   1   8  -6  484.75    9.90
  -1  -8   6  467.75   11.20
   1  -8  -6  485.35   10.80
  -1  -8   6  484.35   11.40
  -1  -8   6  500.05   12.00
   1  -8  -6  476.95   11.80
  -1   8   5   26.90    2.10
   1   8  -5   24.20    1.90
  -1   8   5   29.60    2.50
   1   8  -5   24.10    1.30
  -1   8   5   27.30    1.80
   1   8  -5   24.50    2.10
   1   8  -5   28.40    2.60
   1  -8  -5   27.60    2.30
  -1  -8   5   25.00    2.00
   1  -8  -5   28.70    1.70
  -1  -8   5   26.80    2.30
  -1  -8   5   25.90    2.00
   1   8  -4  170.18    5.10
   1   8  -4  162.48    4.20
   1   8  -4  167.98    4.80
   1   8  -4  164.38    5.50
  -1   8   4  169.68    4.60
  -1   8   4  164.28    5.40
  -1   8   4  158.98    5.00
  -1  -8   4  166.38    4.90
  -1  -8   4  168.88    5.00
   1  -8  -4  166.28    5.30
  -1  -8   4  169.48    5.30
   1  -8  -4  169.88    4.60
  -1   8   3   58.99    2.90
   1   8  -3   61.09    2.60
   1   8  -3   57.89    2.70
   1   8  -3   55.69    2.20
   1   8  -3   55.29    3.00
  -1   8   3   59.99    2.70
  -1   8   3   59.39    2.30
   1   8  -3   59.89    2.70
   1  -8  -3   56.29    2.40
   1  -8  -3   57.89    2.80
  -1  -8   3   60.49    2.80
  -1  -8   3   54.79    2.50
  -1  -8   3   56.19    2.50
  -1   8   2  147.39    4.30
  -1   8   2  134.49    3.70
   1   8  -2  135.89    4.20
  -1   8   2  132.49    4.20
   1   8  -2  140.49    4.20
   1   8  -2  136.09    3.90
  -1   8   2  132.49    4.50
   1   8  -2  128.69    4.50
   1   8  -2  139.59    4.30
  -1  -8   2  134.89    3.80
   1  -8  -2  138.49    4.40
   1  -8  -2  141.79    3.90
  -1  -8   2  136.19    4.10
  -1  -8   2  128.79    4.00
   1   8  -1  509.75   12.00
   1   8  -1  509.25   11.30
   1   8  -1  527.75   11.60
  -1   8   1  520.15   11.80
  -1   8   1  528.35   11.50
  -1   8   1  529.65   11.60
  -1   8   1  514.75   11.00
   1   8  -1  527.25   11.60
  -1  -8   1  520.35   11.20
  -1  -8   1  517.85   11.40
   1  -8  -1  506.15   11.10
   1  -8  -1  522.05   11.70
   1   8   0 2500.35   87.79
  -1   8   0 2532.65   89.29
  -1   8  -1  403.86    9.10
  -1   8  -1  402.76    9.40
  -1   8  -1  412.36    9.60
   1   8   1  424.56    9.30
   1   8   1  420.06    9.70
   1   8   1  408.86    9.60
   1   8   1  415.86    9.50
  -1  -8  -1  430.96   10.40
   1  -8   1  400.56    9.10
   1  -8   1  412.06    9.50
   1  -8   1  423.26    9.30
   1  -8   1  396.46    9.40
  -1  -8  -1  407.36    9.40
  -1   8  -2  692.93   15.00
  -1   8  -2  709.43   15.00
   1   8   2  724.73   15.60
   1   8   2  715.73   15.60
   1   8   2  733.03   15.40
  -1   8  -2  717.73   15.90
  -1   8  -2  709.73   15.40
   1  -8   2  668.23   14.70
   1  -8   2  719.53   15.20
  -1  -8  -2  743.83   15.50
   1  -8   2  697.33   15.10
  -1  -8  -2  715.13   15.20
   1   8   3    2.00    1.20
  -1   8  -3    1.60    1.20
   1   8   3    2.70    1.00
  -1   8  -3    2.00    1.40
   1   8   3    1.40    1.20
  -1   8  -3    1.90    0.80
  -1  -8  -3    2.50    1.10
  -1  -8  -3    1.80    1.10
   1  -8   3    2.60    1.00
  -1  -8  -3    0.90    1.00
   1  -8   3    3.60    1.00
   1  -8   3    0.50    0.80
   1   8   4   95.99    4.50
   1   8   4  100.49    3.80
  -1   8  -4  102.29    4.00
   1   8   4  100.69    3.60
  -1   8  -4  108.09    4.50
  -1   8  -4   96.69    3.20
  -1  -8  -4   93.99    3.50
  -1  -8  -4  107.19    3.80
   1  -8   4  100.09    3.50
   1  -8   4  106.29    3.90
  -1  -8  -4  101.59    4.00
   1  -8   4   97.59    3.60
  -1  -8  -4  102.19    3.70
   1   8   5    0.40    1.00
   1   8   5    0.00    1.00
  -1   8  -5   -0.20    0.60
  -1   8  -5   -0.30    1.60
   1   8   5    0.20    1.20
  -1   8  -5   -0.20    1.20
   1  -8   5    1.10    1.00
  -1  -8  -5    0.00    0.90
  -1  -8  -5    0.90    1.10
   1  -8   5    0.00    0.90
  -1  -8  -5   -1.30    1.10
   1   8   6   20.00    2.30
  -1   8  -6   21.30    1.50
   1   8   6   24.30    2.10
   1   8   6   22.90    2.20
  -1   8  -6   23.70    2.40
  -1   8  -6   26.80    3.10
  -1  -8  -6   24.20    2.50
   1  -8   6   21.50    2.20
   1  -8   6   22.80    2.00
  -1  -8  -6   21.10    2.00
   1  -8   6   21.70    2.00
  -1  -8  -6   22.50    2.10
   1   8   7   22.60    2.70
  -1   8  -7   22.50    2.40
   1   8   7   17.80    2.00
  -1   8  -7   25.80    3.20
   1   8   7   19.20    2.50
   1   8   7   19.40    2.20
  -1   8  -7   19.40    1.50
  -1  -8  -7   20.00    2.60
   1  -8   7   21.60    2.60
   1  -8   7   18.50    2.20
  -1  -8  -7   22.50    2.10
   1  -8   7   18.80    2.00
   1  -8   7   20.80    2.40
  -1  -8  -7   18.90    2.00
  -1   8  -8   19.70    2.40
   1   8   8   24.50    3.20
  -1   8  -8   20.00    1.60
   1   8   8   21.90    2.30
   1   8   8   22.00    2.40
   1   8   8   23.80    3.00
  -1   8  -8   19.20    3.00
  -1  -8  -8   22.10    2.20
   1  -8   8   21.30    2.40
  -1  -8  -8   20.30    2.70
   1  -8   8   20.00    2.60
  -1  -8  -8   16.10    2.10
   1  -8   8   20.80    2.80
   1  -8   8   20.70    2.30
  -1   8  -9  370.56    9.80
   1   8   9  382.46   10.80
   1   8   9  365.56    9.90
   1   8   9  377.46   10.00
  -1   8  -9  388.96   11.30
   1   8   9  347.17   10.90
  -1  -8  -9  389.56   10.60
   1  -8   9  366.56    9.90
   1  -8   9  376.76   10.10
   1  -8   9  371.66   10.60
  -1  -8  -9  366.46    9.70
  -1  -8  -9  377.26    9.30
   1  -8   9  366.26   10.70
  -1   8 -10   29.50    1.90
   1   8  10   23.80    2.80
   1   8  10   30.20    5.00
   1   8  10   30.60    2.70
  -1   8 -10   29.60    3.50
  -1   8 -10   26.80    2.60
   1  -8  10   37.10    4.70
  -1  -8 -10   28.00    2.50
  -1  -8 -10   29.90    3.20
  -1  -8 -10   26.00    2.40
   1  -8  10   23.30    2.90
   1  -8  10   28.20    2.60
  -1   8 -11    3.40    1.10
   1   8  11    4.20    2.00
  -1   8 -11    2.00    1.60
   1   8  11    3.00    1.90
   1   8  11    1.90    1.70
   1   8  11    5.30    1.80
  -1   8 -11    1.50    2.10
  -1  -8 -11    3.10    1.40
  -1  -8 -11    1.70    1.70
   1  -8  11    0.50    1.60
   1  -8  11    3.40    1.60
   1  -8  11    0.90    1.40
   1  -8  11    2.20    2.10
   1   8  12    2.50    2.00
  -1   8 -12    0.70    2.20
  -1   8 -12    3.80    1.50
   1   8  12   -0.60    1.50
  -1   8 -12    0.90    1.00
  -1  -8 -12    1.10    1.80
   1  -8  12    0.90    1.70
  -1  -8 -12    1.10    1.10
   1  -8  12    3.90    1.90
   1   8  13   10.00    2.40
  -1   8 -13   12.80    2.00
  -1   8 -13    8.40    1.60
  -1   8 -13    8.60    2.90
  -1  -8 -13    9.20    2.40
   1  -8  13   10.80    2.60
  -1  -8 -13    8.20    2.20
  -1   8 -14    8.40    1.40
  -1   8 -14    4.90    2.40
  -1   8 -14    5.20    1.90
   1   8  14    3.90    2.00
  -1   8 -14    9.70    1.60
  -1  -8 -14    6.00    1.60
   1  -8  14    4.90    2.20
  -1  -8 -14    4.80    2.10
  -1   8 -15    0.50    1.60
  -1   8 -15    2.50    1.00
   1   8  15    2.60    2.10
   1  -8  15    0.20    2.00
  -1  -8 -15    2.80    1.90
  -1   9  15    2.70    2.00
   1   9 -15   10.30    4.90
   1  -9 -15    4.10    1.40
   1  -9 -15    4.40    2.00
  -1  -9  15    1.10    1.80
  -1   9  14   -0.30    1.50
   1   9 -14    3.40    2.30
   1  -9 -14    2.10    1.80
  -1  -9  14   -0.80    1.60
   1   9 -13    0.40    2.00
   1   9 -13    1.80    1.30
   1   9 -13   -1.80    0.80
  -1   9  13    0.70    1.60
  -1  -9  13    0.00    1.70
   1  -9 -13    1.10    1.10
   1  -9 -13    1.00    1.60
  -1   9  12   14.40    2.60
   1   9 -12   16.40    3.40
   1   9 -12   11.80    1.60
  -1   9  12   15.90    2.50
   1   9 -12   10.70    1.50
   1  -9 -12   14.70    1.90
   1  -9 -12    8.70    2.20
  -1  -9  12   11.30    2.60
   1   9 -11   85.29    3.40
   1   9 -11   83.79    3.50
  -1   9  11   82.99    4.30
   1   9 -11   79.89    5.10
  -1   9  11   81.79    4.20
  -1   9  11   80.59    4.90
  -1  -9  11   81.09    4.80
  -1  -9  11   86.09    5.00
  -1  -9  11   79.49    4.20
   1  -9 -11   89.39    3.80
   1  -9 -11   81.69    4.60
  -1   9  10    6.70    2.20
  -1   9  10    7.30    1.90
   1   9 -10    7.20    1.50
  -1   9  10    7.60    1.90
   1   9 -10    5.20    1.50
   1   9 -10    5.70    2.30
  -1  -9  10    7.40    2.00
  -1  -9  10    7.80    1.90
  -1  -9  10    6.60    1.80
   1  -9 -10    4.90    1.20
  -1  -9  10    5.10    2.70
   1   9  -9  174.88    7.00
   1   9  -9  178.98    5.60
  -1   9   9  170.08    5.90
  -1   9   9  173.28    5.80
   1   9  -9  181.58    5.20
  -1   9   9  164.88    6.60
  -1  -9   9  192.08    6.90
   1  -9  -9  177.98    5.40
   1  -9  -9  171.38    6.40
  -1  -9   9  167.98    6.50
  -1  -9   9  173.38    5.90
   1   9  -8    7.40    1.80
  -1   9   8    7.60    1.80
  -1   9   8    7.80    1.80
   1   9  -8    6.40    1.50
   1   9  -8   10.10    2.50
   1   9  -8    6.80    0.80
  -1   9   8    7.70    2.20
  -1  -9   8    8.20    1.70
  -1  -9   8    8.90    1.90
  -1  -9   8    4.80    1.70
   1  -9  -8    6.70    1.30
   1  -9  -8    6.70    1.90
   1   9  -7   34.10    2.30
   1   9  -7   39.70    3.40
   1   9  -7   40.50    2.90
  -1   9   7   29.80    3.10
   1   9  -7   33.40    1.50
  -1   9   7   32.70    2.40
  -1   9   7   34.70    2.70
   1  -9  -7   32.90    2.90
  -1  -9   7   36.70    2.70
  -1  -9   7   35.30    2.90
  -1  -9   7   33.90    2.60
   1  -9  -7   35.80    2.20
   1   9  -6   27.70    2.20
  -1   9   6   24.90    2.20
   1   9  -6   28.70    1.40
   1   9  -6   25.50    3.10
   1   9  -6   26.90    2.50
  -1   9   6   29.00    2.80
  -1   9   6   28.40    2.10
  -1  -9   6   27.80    2.50
   1  -9  -6   29.20    1.90
  -1  -9   6   28.50    2.30
  -1  -9   6   27.00    2.10
   1  -9  -6   28.60    2.60
   1   9  -5   -0.20    1.60
   1   9  -5    1.50    1.30
  -1   9   5    1.70    1.40
  -1   9   5    0.60    1.00
   1   9  -5    0.70    0.70
  -1   9   5    2.00    1.40
   1   9  -5    1.80    1.10
   1  -9  -5    3.10    1.40
  -1  -9   5    1.90    1.20
  -1  -9   5    1.30    1.10
   1  -9  -5    1.80    0.80
  -1  -9   5    1.30    1.10
   1   9  -4   47.40    2.60
   1   9  -4   45.70    2.10
  -1   9   4   49.20    2.30
  -1   9   4   44.30    3.00
   1   9  -4   49.90    3.30
   1   9  -4   51.19    2.90
  -1   9   4   53.59    2.70
  -1  -9   4   51.59    2.60
  -1  -9   4   48.40    2.60
   1  -9  -4   48.30    2.90
  -1  -9   4   50.79    2.90
   1  -9  -4   49.60    2.30
   1   9  -3  164.58    4.90
   1   9  -3  159.18    4.50
   1   9  -3  164.78    5.10
   1   9  -3  160.58    5.50
  -1   9   3  167.98    5.10
  -1   9   3  161.28    5.40
   1   9  -3  166.48    5.10
  -1   9   3  161.58    4.50
   1  -9  -3  162.88    4.70
  -1  -9   3  165.78    4.90
   1  -9  -3  162.28    5.30
  -1  -9   3  173.88    5.30
   1   9  -2    1.90    1.20
   1   9  -2    2.40    1.10
   1   9  -2    2.50    1.10
   1   9  -2    3.00    1.40
  -1   9   2    0.20    1.10
  -1   9   2    3.40    1.70
   1   9  -2    2.00    0.90
  -1   9   2    1.20    1.10
  -1  -9   2    0.80    0.80
   1  -9  -2    1.50    0.90
   1  -9  -2    2.20    1.10
  -1  -9   2    1.20    0.90
  -1   9   1    3.50    1.30
  -1   9   1    2.20    0.90
   1   9  -1    1.80    1.20
  -1   9   1    2.60    1.30
   1   9  -1    2.30    1.20
   1   9  -1    1.10    1.00
   1   9  -1    3.10    1.10
  -1   9   1    2.40    1.20
  -1  -9   1    3.40    1.10
  -1  -9   1    2.10    0.90
   1  -9  -1    4.60    1.30
   1  -9  -1    3.70    1.00
   1   9   0   31.00    2.00
   1   9   0   33.60    2.10
   1   9   0   32.50    2.70
   1   9   0   30.50    2.20
  -1   9   0   33.50    2.30
  -1   9   0   30.80    2.50
  -1   9   0   31.20    2.20
  -1   9   0   31.80    1.80
   1  -9   0   30.90    2.20
  -1  -9   0   30.50    2.00
  -1  -9   0   33.20    2.10
   1  -9   0   31.80    1.90
  -1   9  -1   54.69    2.40
   1   9   1   53.39    3.30
  -1   9  -1   51.89    2.60
   1   9   1   53.89    2.70
  -1   9  -1   54.69    2.70
   1   9   1   52.49    2.80
   1   9   1   57.89    2.50
  -1   9  -1   46.30    2.90
  -1  -9  -1   54.99    2.70
   1  -9   1   53.49    2.50
  -1  -9  -1   53.89    2.60
   1  -9   1   55.89    2.70
   1  -9   1   53.19    2.30
   1   9   2    5.70    1.40
   1   9   2    4.80    1.30
  -1   9  -2    6.80    1.70
   1   9   2    4.20    1.10
  -1   9  -2    7.80    1.30
  -1   9  -2    6.30    1.20
   1   9   2    7.00    1.50
  -1   9  -2    5.50    1.50
  -1  -9  -2    5.60    1.30
   1  -9   2    5.90    1.10
  -1  -9  -2    6.60    1.40
   1  -9   2    6.20    1.20
   1  -9   2    5.50    1.20
  -1   9  -3    1.00    0.80
   1   9   3    0.80    1.00
  -1   9  -3    2.00    1.20
   1   9   3    2.90    1.30
   1   9   3    3.20    1.30
  -1   9  -3    1.00    1.50
   1  -9   3    2.40    1.00
  -1  -9  -3    2.60    1.20
  -1  -9  -3    0.70    1.10
   1  -9   3    2.50    1.00
   1  -9   3    2.60    1.00
   1   9   4  685.43   15.30
  -1   9  -4  670.33   14.50
   1   9   4  698.73   15.00
   1   9   4  696.83   15.80
  -1   9  -4  698.13   16.20
  -1   9  -4  694.63   15.60
  -1  -9  -4  681.53   15.10
  -1  -9  -4  689.43   15.60
   1  -9   4  701.63   15.10
   1  -9   4  667.03   15.10
  -1  -9  -4  694.23   15.20
   1  -9   4  699.13   15.50
  -1   9  -5  269.57    7.70
   1   9   5  266.27    7.50
   1   9   5  277.07    8.00
  -1   9  -5  277.67    6.70
   1   9   5  271.77    7.20
  -1   9  -5  268.57    8.30
   1  -9   5  280.47    7.80
   1  -9   5  260.87    7.10
  -1  -9  -5  287.97    8.00
   1  -9   5  279.37    7.40
  -1  -9  -5  272.57    7.40
  -1   9  -6  202.88    7.20
   1   9   6  192.18    6.20
  -1   9  -6  197.38    6.40
  -1   9  -6  198.78    5.20
   1   9   6  199.98    6.70
   1   9   6  200.58    6.00
   1  -9   6  194.88    6.10
   1  -9   6  194.88    5.90
  -1  -9  -6  206.08    6.60
  -1  -9  -6  204.88    6.10
  -1  -9  -6  202.98    5.90
   1  -9   6  211.78    6.60
  -1   9  -7    3.00    1.80
   1   9   7    2.60    1.90
  -1   9  -7    7.90    2.40
   1   9   7    2.90    1.60
   1   9   7    1.00    1.40
  -1   9  -7    2.80    0.90
   1  -9   7   -0.10    1.40
  -1  -9  -7    2.00    1.70
   1  -9   7    2.80    1.40
   1  -9   7    2.10    1.40
  -1  -9  -7    0.40    1.40
  -1  -9  -7    2.80    1.20
  -1   9  -8   49.50    4.10
   1   9   8   53.19    3.20
  -1   9  -8   47.30    2.20
   1   9   8   46.40    3.80
   1   9   8   52.99    3.40
  -1   9  -8   45.40    3.30
   1  -9   8   46.60    3.00
   1  -9   8   52.99    3.20
  -1  -9  -8   45.30    3.50
  -1  -9  -8   45.90    2.80
   1  -9   8   48.10    3.50
  -1  -9  -8   50.59    3.00
  -1   9  -9   30.60    2.90
   1   9   9   34.40    3.00
   1   9   9   35.50    3.10
   1   9   9   32.20    3.60
  -1   9  -9   31.80    1.90
  -1   9  -9   35.00    3.80
  -1  -9  -9   29.30    3.20
   1  -9   9   29.70    3.10
   1  -9   9   30.10    3.30
  -1  -9  -9   33.70    2.70
   1  -9   9   29.10    2.80
   1   9  10   13.10    2.60
   1   9  10   20.30    2.60
   1   9  10   25.00    3.60
  -1   9 -10   18.60    1.60
   1   9  10   19.70    2.80
  -1   9 -10   17.00    2.40
   1  -9  10   22.30    2.70
  -1  -9 -10   17.60    2.30
  -1  -9 -10   18.30    3.30
   1  -9  10   20.60    3.20
   1  -9  10   19.90    2.50
   1  -9  10   15.90    2.80
  -1   9 -11   83.89    3.00
   1   9  11   87.59    4.50
  -1   9 -11   81.49    5.30
   1   9  11   91.89    4.60
  -1   9 -11   95.79    3.30
  -1   9 -11   93.39    4.30
   1  -9  11   87.99    6.10
  -1  -9 -11   91.89    5.00
   1  -9  11   93.69    6.60
   1  -9  11   84.69    4.50
  -1  -9 -11   95.29    4.30
   1  -9  11   85.39    5.00
  -1   9 -12   12.60    3.10
   1   9  12    9.80    2.30
  -1   9 -12    9.90    1.40
  -1   9 -12   12.70    2.10
  -1   9 -12   10.00    1.30
   1  -9  12   11.70    2.60
  -1  -9 -12   10.10    2.40
  -1   9 -13    2.90    0.80
  -1   9 -13    4.70    1.40
   1   9  13    0.70    1.90
  -1   9 -13    0.50    0.90
  -1   9 -13    2.00    1.40
  -1   9 -13    2.50    2.40
   1  -9  13    2.10    1.90
  -1  -9 -13    1.10    1.20
  -1  -9 -13    2.60    2.00
  -1   9 -14   78.59    2.50
  -1   9 -14   83.79    3.60
   1   9  14   71.79    4.70
  -1   9 -14   74.39    5.50
  -1   9 -14   77.69    3.40
  -1   9 -14   67.99    2.60
  -1  -9 -14   76.39    5.00
  -1  -9 -14   86.59    5.80
   1  -9  14   75.99    5.50
  -1   9 -15    7.90    2.30
   1   9  15    5.10    2.30
  -1   9 -15   14.50    3.50
  -1   9 -15    7.20    0.80
  -1  -9 -15    7.50    3.90
   1  -9  15    6.80    2.60
   1  10 -14   59.09    5.00
  -1  10  14   56.19    4.10
  -1 -10  14   59.09    5.30
   1 -10 -14   65.09    4.70
   1  10 -13    4.20    2.60
   1  10 -13    0.80    1.10
   1  10 -13    6.30    1.60
  -1  10  13    2.40    1.80
  -1 -10  13    4.00    2.10
   1 -10 -13    3.80    1.30
   1 -10 -13    2.50    2.00
  -1  10  12    1.30    1.90
   1  10 -12    3.10    1.30
   1  10 -12    0.50    1.20
   1  10 -12    2.80    2.20
  -1 -10  12    0.80    1.80
   1 -10 -12    2.00    1.10
   1 -10 -12    1.30    1.70
  -1  10  11    0.80    1.60
  -1  10  11    2.90    1.40
   1  10 -11    0.90    1.40
   1  10 -11   -0.10    1.90
   1 -10 -11    1.00    1.00
   1 -10 -11    1.70    1.70
  -1 -10  11    1.40    1.70
  -1 -10  11    1.40    1.30
  -1  10  10    7.10    1.80
   1  10 -10   10.30    2.00
   1  10 -10    8.50    1.70
  -1  10  10    8.20    2.00
  -1  10  10    7.90    2.40
  -1  10  10    9.50    3.40
  -1 -10  10    7.50    2.00
  -1 -10  10    7.70    1.90
   1 -10 -10    3.40    1.80
   1 -10 -10    8.90    1.50
  -1 -10  10    8.80    2.30
  -1  10   9   39.50    3.00
   1  10  -9   38.90    3.00
  -1  10   9   34.80    3.50
   1  10  -9   38.40    3.80
  -1  10   9   39.70    2.90
   1  10  -9   42.50    2.70
   1 -10  -9   39.90    2.50
  -1 -10   9   37.80    3.10
  -1 -10   9   43.00    3.10
  -1  10   8   26.70    2.40
   1  10  -8   24.60    2.30
   1  10  -8   26.40    3.50
   1  10  -8   22.80    1.20
   1  10  -8   20.40    2.40
  -1  10   8   17.20    3.50
  -1  10   8   21.60    2.60
  -1 -10   8   24.20    2.30
   1 -10  -8   23.10    2.80
   1 -10  -8   21.10    2.00
  -1 -10   8   24.20    3.00
  -1  10   7   14.90    2.20
   1  10  -7   15.00    2.20
  -1  10   7   18.90    2.20
   1  10  -7   17.80    2.00
   1  10  -7   16.20    2.90
   1  10  -7   16.20    1.20
  -1 -10   7   14.80    2.00
  -1 -10   7   17.30    2.40
   1 -10  -7   12.00    2.20
  -1 -10   7   16.80    2.20
   1 -10  -7   15.50    1.70
   1  10  -6   83.59    3.60
  -1  10   6   79.19    3.30
   1  10  -6   82.39    3.90
   1  10  -6   84.29    2.70
  -1  10   6   84.39    3.80
   1  10  -6   81.99    4.60
   1 -10  -6   75.99    3.20
  -1 -10   6   86.19    4.20
  -1 -10   6   77.99    3.60
  -1 -10   6   78.19    3.70
   1 -10  -6   82.99    4.10
   1  10  -5   11.80    1.80
   1  10  -5    9.40    1.80
  -1  10   5   10.30    2.10
  -1  10   5   14.50    2.00
   1  10  -5   11.40    2.50
  -1  10   5   11.00    1.50
   1  10  -5   13.40    1.40
   1 -10  -5    8.40    1.30
  -1 -10   5   13.30    1.80
   1 -10  -5   13.60    2.10
  -1 -10   5   12.70    1.80
  -1 -10   5   11.80    1.90
   1  10  -4   -0.90    1.60
  -1  10   4    0.90    1.00
   1  10  -4   -0.80    1.30
   1  10  -4    0.50    1.20
  -1  10   4    1.30    1.50
   1  10  -4    1.00    0.80
  -1  10   4    0.90    1.30
  -1 -10   4    0.10    1.10
  -1 -10   4    0.20    1.00
   1 -10  -4    0.90    0.90
   1 -10  -4    0.90    1.20
  -1 -10   4    0.00    1.00
   1  10  -3   32.60    2.90
   1  10  -3   30.40    2.30
  -1  10   3   28.10    2.60
  -1  10   3   31.00    2.30
   1  10  -3   31.50    2.50
   1  10  -3   28.30    1.90
  -1  10   3   28.00    2.40
  -1  10   3   33.60    2.00
   1  10  -3   27.60    2.20
  -1 -10   3   28.30    2.10
  -1 -10   3   31.40    2.40
   1 -10  -3   32.20    2.10
   1 -10  -3   27.00    2.40
  -1 -10   3   30.60    2.30
   1  10  -2   44.00    2.40
  -1  10   2   49.60    2.90
   1  10  -2   45.40    2.60
   1  10  -2   47.30    2.80
  -1  10   2   42.80    2.60
   1  10  -2   46.00    2.70
  -1  10   2   49.99    2.80
   1  10  -2   45.90    3.00
   1 -10  -2   47.50    2.80
  -1 -10   2   46.70    2.50
   1 -10  -2   44.90    2.40
  -1 -10   2   47.80    2.40
  -1  10   1   68.99    3.30
   1  10  -1   69.49    3.20
  -1  10   1   65.49    3.30
  -1  10   1   69.39    3.20
   1  10  -1   64.19    2.90
   1  10  -1   65.89    3.10
   1  10  -1   66.49    3.00
  -1 -10   1   55.69    3.60
   1 -10  -1   66.79    2.80
   1 -10  -1   67.69    3.20
  -1 -10   1   64.09    2.90
   1  10   0   20.20    1.90
   1  10   0   18.40    2.20
   1  10   0   22.10    2.10
   1  10   0   19.90    2.10
  -1  10   0   22.00    2.10
  -1  10   0   21.00    1.70
  -1  10   0   21.30    2.20
  -1  10   0   21.60    2.20
   1 -10   0   19.40    2.10
  -1 -10   0   20.90    1.90
   1 -10   0   23.00    1.80
  -1 -10   0   21.40    2.00
   1 -10   0   21.00    1.80
  -1  10  -1  818.52   17.90
   1  10   1  825.02   17.40
  -1  10  -1  830.42   17.70
  -1  10  -1  820.32   17.80
   1  10   1  832.62   17.90
   1  10   1  837.32   18.00
   1  10   1  789.72   17.60
  -1  10  -1  825.22   17.30
  -1 -10  -1  852.41   17.80
   1 -10   1  802.72   17.20
   1 -10   1  828.22   17.70
   1 -10   1  834.82   17.50
  -1 -10  -1  821.42   17.60
  -1  10  -2   18.60    2.30
   1  10   2   21.00    2.00
   1  10   2   20.00    2.30
  -1  10  -2   19.50    2.20
  -1  10  -2   19.40    1.90
   1  10   2   17.90    2.10
   1  10   2   23.50    1.90
  -1  10  -2   22.90    2.70
  -1  10  -2   19.10    1.90
  -1 -10  -2   22.90    2.10
   1 -10   2   23.50    1.80
   1 -10   2   21.50    1.90
  -1 -10  -2   19.40    2.10
   1 -10   2   24.50    2.10
   1  10   3    9.70    1.50
  -1  10  -3    4.80    1.20
   1  10   3    7.10    1.70
   1  10   3    7.30    1.80
  -1  10  -3    6.20    1.60
  -1  10  -3    6.60    2.10
  -1  10  -3    9.30    1.90
   1 -10   3   10.00    1.50
   1 -10   3    9.30    1.50
  -1 -10  -3    9.50    1.70
   1 -10   3    7.30    1.40
  -1 -10  -3    9.60    1.70
   1  10   4    4.10    1.50
   1  10   4    3.90    1.30
   1  10   4    4.00    1.80
  -1  10  -4    5.10    1.70
  -1  10  -4    4.70    2.00
  -1  10  -4    4.60    1.10
   1 -10   4    5.10    1.40
   1 -10   4    5.00    1.40
  -1 -10  -4    5.70    1.60
   1 -10   4    4.10    1.30
  -1 -10  -4    3.90    1.40
  -1  10  -5   59.39    3.50
   1  10   5   55.79    2.90
   1  10   5   46.20    3.10
   1  10   5   54.09    3.40
  -1  10  -5   51.79    3.90
  -1  10  -5   48.80    2.40
  -1 -10  -5   50.59    3.00
   1 -10   5   54.19    3.20
  -1 -10  -5   56.49    3.40
   1 -10   5   52.99    2.80
   1 -10   5   53.29    3.00
  -1  10  -6   98.49    3.40
   1  10   6   98.69    4.30
  -1  10  -6  103.69    5.30
   1  10   6  103.89    5.20
  -1  10  -6  105.89    4.70
   1  10   6  109.39    4.20
   1 -10   6   97.79    4.00
  -1 -10  -6  108.69    4.20
   1 -10   6  100.49    4.30
  -1 -10  -6  100.59    4.70
   1 -10   6  103.19    4.50
   1  10   7    0.40    1.70
   1  10   7    3.00    1.50
  -1  10  -7    0.80    1.70
   1  10   7    2.50    1.60
  -1  10  -7    2.90    0.90
  -1  10  -7    0.70    2.00
   1 -10   7   -1.20    1.30
   1 -10   7    0.00    1.30
  -1 -10  -7    0.90    1.60
   1 -10   7    2.00    1.30
  -1 -10  -7    1.40    1.20
  -1  10  -8   47.90    4.10
  -1  10  -8   49.20    2.30
   1  10   8   52.79    3.30
   1  10   8   48.40    3.40
  -1  10  -8   48.10    3.50
  -1 -10  -8   51.99    3.10
  -1 -10  -8   55.39    3.80
   1 -10   8   46.90    3.60
   1 -10   8   51.49    3.40
   1  10   9  637.44   16.90
   1  10   9  647.14   16.50
  -1  10  -9  643.04   13.70
  -1  10  -9  648.04   15.50
  -1  10  -9  641.14   17.00
   1  10   9  673.23   15.50
   1  10   9  646.14   15.90
   1 -10   9  620.54   15.60
  -1 -10  -9  640.84   15.20
  -1 -10  -9  639.64   17.80
   1 -10   9  669.03   16.60
   1 -10   9  678.23   19.10
  -1  10 -10   38.30    4.00
   1  10  10   36.80    3.90
   1  10  10   45.30    3.50
  -1  10 -10   42.10    3.30
   1  10  10   41.70    3.40
   1  10  10   43.80    4.50
  -1  10 -10   42.60    2.10
  -1 -10 -10   46.60    3.10
   1 -10  10   45.80    3.30
   1 -10  10   46.60    3.90
   1 -10  10   47.30    3.40
  -1 -10 -10   37.00    3.50
  -1  10 -11    7.70    2.50
  -1  10 -11    8.30    1.80
  -1  10 -11    6.80    2.00
  -1  10 -11    9.20    1.20
  -1  10 -11    8.60    1.30
  -1 -10 -11    6.40    2.20
  -1 -10 -11    7.20    1.70
   1 -10  11    7.00    2.10
   1  10  12   -1.10    1.60
  -1  10 -12   -1.00    2.00
  -1  10 -12    1.10    1.60
  -1  10 -12    0.80    1.30
  -1  10 -12    1.40    0.70
  -1  10 -12   -0.10    0.90
   1 -10  12   -0.10    1.70
  -1 -10 -12    1.70    2.00
  -1  10 -13   17.10    3.50
  -1  10 -13   10.80    2.00
   1  10  13    8.50    2.50
  -1  10 -13   11.20    1.80
  -1  10 -13    8.20    1.20
  -1 -10 -13   16.50    3.00
  -1 -10 -13   12.30    2.00
   1 -10  13   10.90    2.80
  -1  10 -14   63.29    3.30
  -1  10 -14   77.39    7.40
   1  10  14   61.19    4.50
  -1  10 -14   66.49    3.40
   1 -10  14   64.69    5.10
  -1 -10 -14   70.19    5.20
  -1  11  14    3.30    2.00
  -1 -11  14    6.50    2.30
   1 -11 -14    6.80    2.10
   1  11 -13   -0.30    1.10
   1  11 -13    1.00    2.20
  -1  11  13   -0.50    1.60
  -1 -11  13    0.10    1.70
   1 -11 -13    0.60    1.00
   1 -11 -13    1.60    1.90
  -1  11  12    7.20    2.00
   1  11 -12    7.50    1.60
   1  11 -12    9.90    2.80
   1 -11 -12    7.90    1.40
   1 -11 -12    5.80    2.20
  -1 -11  12    6.00    2.30
   1  11 -11    3.70    2.20
   1  11 -11    4.50    1.60
   1  11 -11    1.80    1.50
  -1  11  11    2.00    1.60
  -1 -11  11    3.60    1.90
   1 -11 -11    4.40    2.00
   1 -11 -11    3.30    1.20
  -1  11  10   33.40    3.10
  -1  11  10   39.10    3.00
   1  11 -10   31.20    3.70
   1  11 -10   32.40    2.90
   1  11 -10   36.20    2.70
  -1 -11  10   32.00    3.40
   1 -11 -10   32.90    2.40
  -1 -11  10   31.80    3.50
   1 -11 -10   38.00    3.60
   1  11  -9  121.59    4.50
  -1  11   9  122.69    5.20
  -1  11   9  123.09    4.80
  -1  11   9  113.79    5.90
   1  11  -9  127.39    5.10
  -1  11   9  120.79    6.10
   1  11  -9  115.69    6.20
   1 -11  -9  119.49    5.60
  -1 -11   9  125.59    5.20
  -1 -11   9  120.49    5.00
   1 -11  -9  116.69    5.00
  -1 -11   9  129.09    5.90
  -1  11   8   34.80    2.80
   1  11  -8   40.20    3.20
   1  11  -8   32.80    3.70
   1  11  -8   34.90    1.50
   1  11  -8   36.20    2.70
  -1  11   8   37.60    4.50
  -1 -11   8   36.00    3.00
   1 -11  -8   36.50    4.60
   1 -11  -8   36.10    2.40
  -1 -11   8   35.30    3.40
   1  11  -7   21.80    2.60
   1  11  -7   18.80    1.40
  -1  11   7   20.80    2.20
  -1  11   7   18.60    2.50
   1  11  -7   20.50    2.50
   1  11  -7   20.20    3.20
   1 -11  -7   21.70    2.80
  -1 -11   7   19.10    2.20
  -1 -11   7   18.40    2.60
   1 -11  -7   17.60    1.90
   1  11  -6   22.00    2.70
  -1  11   6   21.70    2.60
   1  11  -6   28.40    3.50
  -1  11   6   21.10    2.10
   1  11  -6   24.40    1.70
   1  11  -6   25.50    2.60
   1 -11  -6   24.10    2.80
   1 -11  -6   24.20    2.00
  -1 -11   6   23.30    2.70
  -1 -11   6   25.80    2.50
  -1 -11   6   23.50    2.40
   1  11  -5   24.20    2.50
   1  11  -5   21.10    2.50
   1  11  -5   21.00    1.70
  -1  11   5   20.40    2.00
  -1  11   5   22.80    2.90
  -1  11   5   22.90    2.60
   1  11  -5   28.50    3.50
  -1 -11   5   23.50    2.40
   1 -11  -5   21.90    2.60
  -1 -11   5   19.50    2.50
   1 -11  -5   23.20    2.00
  -1 -11   5   25.50    2.30
  -1  11   4    3.50    1.20
   1  11  -4    0.50    1.50
  -1  11   4    1.30    1.40
   1  11  -4    1.10    1.90
  -1  11   4    2.90    1.80
   1  11  -4    3.90    1.20
  -1  11   4    1.90    1.60
   1  11  -4    0.40    1.40
   1 -11  -4    1.80    1.50
   1 -11  -4    0.90    1.20
  -1 -11   4    2.30    1.30
   1 -11  -4    0.90    1.00
  -1 -11   4    1.10    1.30
  -1 -11   4    1.40    1.20
  -1  11   3  396.26    9.30
  -1  11   3  400.36   10.20
   1  11  -3  409.26    9.60
  -1  11   3  401.26   10.10
   1  11  -3  400.26   10.10
  -1  11   3  419.36   10.80
   1  11  -3  403.76   10.30
   1  11  -3  403.66   10.90
   1  11  -3  422.46   10.20
   1 -11  -3  398.66    9.70
  -1 -11   3  386.36    9.80
  -1 -11   3  425.36   10.50
   1 -11  -3  409.66   10.50
   1  11  -2  235.18    7.30
  -1  11   2  233.68    6.70
   1  11  -2  225.08    6.60
   1  11  -2  219.48    6.30
  -1  11   2  233.88    6.00
   1  11  -2  222.38    6.70
   1  11  -2  223.88    6.80
  -1  11   2  222.08    6.80
  -1  11   2  221.38    7.00
  -1 -11   2  236.98    6.80
  -1 -11   2  228.28    6.30
  -1 -11   2  228.88    6.50
   1 -11  -2  223.48    6.20
   1 -11  -2  224.58    6.80
  -1  11   1  432.96   10.70
   1  11  -1  432.56   10.30
  -1  11   1  411.46   10.70
   1  11  -1  434.56   10.60
  -1  11   1  428.46    9.90
   1  11  -1  434.16   10.40
   1  11  -1  430.86   10.60
  -1  11   1  450.65   10.70
  -1 -11   1  431.46   10.30
   1 -11  -1  431.96   10.00
   1 -11  -1  414.26   10.60
  -1 -11   1  428.46   10.20
   1  11   0   11.40    2.00
   1  11   0    8.70    1.70
  -1  11   0   10.00    1.50
   1  11   0    9.70    2.30
   1  11   0   11.90    2.00
  -1  11   0    9.10    1.80
  -1  11   0   10.10    1.90
  -1  11   0    8.60    1.70
  -1 -11   0    9.10    1.60
   1 -11   0    8.70    1.50
  -1 -11   0    8.60    1.60
   1 -11   0    9.40    1.30
   1 -11   0    8.20    1.70
   1  11   1  101.39    4.30
  -1  11  -1   99.29    4.00
  -1  11  -1  104.39    4.40
   1  11   1  109.49    4.30
  -1  11  -1   97.79    3.70
   1  11   1   99.49    4.10
  -1  11  -1   98.39    4.10
   1  11   1  110.19    3.90
   1 -11   1   99.59    3.70
   1 -11   1  101.99    3.80
  -1 -11  -1  105.79    4.10
  -1 -11  -1  111.39    4.10
   1  11   2   75.09    3.50
  -1  11  -2   73.19    3.30
  -1  11  -2   76.39    4.20
  -1  11  -2   70.99    3.50
  -1  11  -2   76.49    3.70
   1  11   2   76.89    3.60
  -1  11  -2   77.59    3.50
   1  11   2   77.29    3.90
   1  11   2   74.19    3.20
  -1 -11  -2   74.89    3.40
   1 -11   2   63.99    3.80
  -1 -11  -2   78.19    3.60
  -1  11  -3   23.50    2.10
   1  11   3   25.80    2.30
  -1  11  -3   21.30    2.90
   1  11   3   23.00    2.60
   1  11   3   22.00    2.10
  -1  11  -3   25.50    2.70
   1  11   3   21.50    2.50
  -1  11  -3   19.50    2.40
   1 -11   3   21.00    2.20
  -1 -11  -3   24.40    2.30
   1 -11   3   19.50    1.90
  -1 -11  -3   21.80    2.40
   1 -11   3   20.90    2.20
  -1  11  -4  137.19    6.00
   1  11   4  154.08    5.80
  -1  11  -4  147.59    4.70
  -1  11  -4  143.69    5.40
   1  11   4  157.68    4.90
  -1  11  -4  140.79    5.00
   1 -11   4  150.38    4.90
  -1 -11  -4  150.08    5.10
   1 -11   4  144.09    5.20
  -1 -11  -4  153.98    5.50
   1  11   5   30.70    2.60
   1  11   5   26.40    2.90
  -1  11  -5   31.60    3.60
  -1  11  -5   29.60    2.60
  -1  11  -5   31.20    2.10
   1  11   5   33.10    2.50
  -1  11  -5   30.30    3.00
   1 -11   5   31.00    2.70
  -1 -11  -5   29.60    2.90
   1 -11   5   27.80    2.30
  -1 -11  -5   28.10    2.90
   1  11   6   48.70    3.40
  -1  11  -6   50.49    3.60
  -1  11  -6   52.69    3.10
   1  11   6   52.99    3.10
  -1  11  -6   51.19    4.20
  -1  11  -6   51.59    2.50
  -1 -11  -6   53.19    3.10
   1 -11   6   52.69    3.40
   1 -11   6   50.19    3.00
  -1 -11  -6   48.50    3.50
   1 -11   6   48.70    3.00
   1  11   7   34.50    2.90
  -1  11  -7   36.00    3.90
   1  11   7   34.80    2.80
  -1  11  -7   35.60    2.70
  -1  11  -7   32.70    3.20
  -1  11  -7   33.60    2.00
  -1 -11  -7   31.80    3.20
   1 -11   7   34.20    3.10
   1 -11   7   32.30    2.90
  -1 -11  -7   34.90    2.70
   1 -11   7   33.80    2.60
  -1  11  -8    6.70    1.20
  -1  11  -8    5.20    2.10
  -1  11  -8    6.40    1.70
   1  11   8    7.20    2.00
   1  11   8    6.90    1.90
   1  11   8    3.20    2.00
  -1  11  -8    6.00    2.60
   1 -11   8    6.20    1.80
   1 -11   8    5.20    1.80
  -1 -11  -8    6.80    2.60
  -1 -11  -8    4.10    1.30
  -1  11  -9   92.09    5.50
  -1  11  -9   88.39    3.10
   1  11   9   92.79    5.40
   1  11   9   97.39    4.50
   1  11   9   92.19    4.50
  -1  11  -9   87.19    4.60
  -1  11  -9   93.79    4.10
   1  11   9   92.29    5.50
   1 -11   9   96.09    5.10
   1 -11   9   85.69    4.20
  -1 -11  -9   90.79    4.20
   1 -11   9   91.79    4.50
  -1 -11  -9   85.19    4.90
   1  11  10   18.10    2.60
  -1  11 -10   22.60    1.60
  -1  11 -10   22.90    3.80
  -1  11 -10   23.70    2.50
  -1  11 -10   15.30    2.60
  -1 -11 -10   29.40    3.60
  -1 -11 -10   19.70    2.40
   1 -11  10   20.20    3.10
  -1  11 -11  160.28    7.50
   1  11  11  150.68    6.10
  -1  11 -11  145.29    4.10
  -1  11 -11  160.48    5.50
  -1  11 -11  154.28    4.40
  -1  11 -11  156.08    5.90
  -1 -11 -11  149.09    5.80
   1 -11  11  167.48    7.30
  -1 -11 -11  148.59    6.60
  -1  11 -12   87.59    4.50
  -1  11 -12   99.69    6.20
  -1  11 -12   94.79    3.00
  -1  11 -12   98.29    4.20
   1  11  12   97.09    5.10
  -1  11 -12   96.89    2.80
   1 -11  12   98.79    5.80
  -1 -11 -12  104.19    5.70
  -1  11 -13    6.30    1.70
  -1  11 -13    0.60    1.40
  -1  11 -13    1.40    2.40
   1  11  13   -0.60    1.70
  -1 -11 -13    1.80    1.90
   1 -11  13    0.00    1.90
  -1 -11 -13    1.60    1.30
  -1  11 -14   31.90    2.70
   1  11  14   17.80    3.00
  -1  11 -14   22.40    2.40
  -1  11 -14   33.60    4.20
  -1 -11 -14   20.70    3.30
   1 -11  14   22.80    3.60
  -1  12  13    0.00    1.50
   1  12 -13    5.30    2.50
   1 -12 -13    3.40    1.80
  -1 -12  13   -0.90    1.60
   1 -12 -13    0.90    1.10
   1  12 -12   19.70    2.30
   1  12 -12   17.80    3.50
  -1  12  12   12.60    2.30
   1  12 -12   12.10    1.90
  -1 -12  12   16.70    3.10
   1 -12 -12   16.50    2.00
   1 -12 -12   20.10    3.30
   1  12 -11    1.20    1.50
   1  12 -11    3.90    1.80
   1  12 -11    6.80    2.60
  -1  12  11    2.30    1.70
  -1 -12  11    2.40    1.90
   1 -12 -11    2.50    1.10
   1 -12 -11    5.40    2.10
   1  12 -10    3.70    2.30
   1  12 -10    1.70    1.60
   1  12 -10    4.50    1.80
  -1  12  10    2.80    1.50
   1 -12 -10    4.00    2.10
  -1 -12  10    1.40    1.70
   1 -12 -10    4.50    1.20
  -1  12   9   63.29    3.50
   1  12  -9   60.39    3.90
   1  12  -9   50.29    3.40
   1  12  -9   62.99    4.80
   1 -12  -9   57.79    4.20
  -1 -12   9   63.69    4.50
   1 -12  -9   60.99    3.90
   1  12  -8    0.70    2.20
  -1  12   8    2.40    1.70
  -1  12   8    1.80    2.50
   1  12  -8    2.00    0.80
   1  12  -8    1.90    1.70
  -1  12   8    2.40    1.40
   1  12  -8    2.70    1.60
  -1 -12   8    3.20    1.60
  -1 -12   8    5.30    1.70
   1 -12  -8    2.90    1.90
   1 -12  -8    0.70    1.00
  -1 -12   8    0.40    1.50
  -1  12   7   92.29    4.60
   1  12  -7   93.79    3.10
   1  12  -7   94.79    4.20
   1  12  -7   94.39    5.40
  -1  12   7   90.89    3.80
   1  12  -7   89.99    4.60
   1 -12  -7   96.29    4.90
  -1 -12   7   96.49    5.00
  -1 -12   7   96.49    4.30
  -1 -12   7   94.89    4.90
   1 -12  -7   92.99    3.70
   1  12  -6  246.88    7.10
   1  12  -6  238.58    8.40
   1  12  -6  233.58    6.00
  -1  12   6  233.48    7.50
  -1  12   6  213.78    6.40
   1  12  -6  234.08    7.50
  -1 -12   6  238.68    7.90
  -1 -12   6  238.68    7.80
   1 -12  -6  231.38    7.70
   1 -12  -6  222.08    6.40
  -1  12   5   20.40    2.40
   1  12  -5   20.10    3.10
  -1  12   5   21.30    2.00
   1  12  -5   21.10    2.50
   1  12  -5   19.70    2.60
  -1  12   5   20.80    2.50
   1  12  -5   20.80    1.90
  -1 -12   5   21.40    2.30
  -1 -12   5   19.90    2.20
  -1 -12   5   23.30    2.70
   1 -12  -5   20.10    2.00
   1 -12  -5   22.50    2.70
   1  12  -4    8.90    2.10
  -1  12   4    7.80    1.40
   1  12  -4    8.60    2.40
  -1  12   4    6.30    1.80
  -1  12   4    6.00    2.00
  -1  12   4    8.10    2.00
   1  12  -4    8.10    1.90
   1  12  -4    8.50    1.50
   1 -12  -4    8.90    2.00
  -1 -12   4    7.60    1.70
   1 -12  -4   10.00    2.00
  -1 -12   4    7.10    1.70
   1 -12  -4    7.50    1.40
  -1 -12   4    8.50    1.70
  -1  12   3    8.40    2.00
   1  12  -3    9.20    2.30
   1  12  -3    9.20    1.60
  -1  12   3    7.40    1.90
   1  12  -3    9.80    2.00
  -1  12   3   10.10    2.00
   1  12  -3    9.40    1.90
  -1  12   3    8.00    1.40
   1  12  -3    8.70    1.80
   1 -12  -3   11.60    2.00
   1 -12  -3    8.00    1.80
  -1 -12   3    9.30    1.80
  -1 -12   3   10.20    1.80
  -1  12   2   71.89    3.70
  -1  12   2   70.29    3.90
   1  12  -2   74.29    3.90
  -1  12   2   71.39    3.00
   1  12  -2   69.19    3.40
   1  12  -2   70.29    4.10
   1  12  -2   72.09    3.60
   1  12  -2   69.59    3.60
  -1 -12   2   72.29    3.60
   1 -12  -2   68.89    3.20
  -1 -12   2   73.39    3.30
  -1 -12   2   68.09    3.40
   1 -12  -2   68.89    3.70
  -1  12   1  138.39    5.10
  -1  12   1  127.89    5.10
   1  12  -1  123.79    5.00
   1  12  -1  125.99    4.60
   1  12  -1  129.09    5.00
  -1  12   1  124.89    4.20
   1  12  -1  120.99    4.70
  -1 -12   1  124.09    4.60
   1 -12  -1  121.99    4.90
  -1 -12   1  121.09    4.50
   1 -12  -1  128.29    5.00
  -1  12   0 1252.67   25.70
   1  12   0 1216.38   25.50
   1  12   0 1185.08   25.00
  -1  12   0 1204.88   24.80
  -1  12   0 1183.08   25.60
   1  12   0 1192.28   25.50
   1  12   0 1172.88   25.40
   1 -12   0 1207.98   25.80
  -1 -12   0 1200.58   25.20
   1 -12   0 1223.78   24.90
  -1 -12   0 1176.08   25.10
   1 -12   0 1238.58   25.60
   1  12   1    7.80    1.60
   1  12   1    5.30    1.90
   1  12   1    9.40    2.10
  -1  12  -1    8.20    2.10
  -1  12  -1    3.70    2.00
   1  12   1    5.90    1.70
  -1  12  -1    6.20    1.60
  -1  12  -1    5.40    1.70
   1 -12   1    7.00    1.50
   1 -12   1    3.50    1.50
  -1 -12  -1    7.70    1.70
  -1 -12  -1    7.60    1.80
  -1  12  -2   99.09    4.40
  -1  12  -2   98.89    4.10
   1  12   2  107.09    4.10
  -1  12  -2  108.39    5.20
   1  12   2  116.09    4.80
  -1  12  -2  105.09    4.70
  -1  12  -2  103.09    4.30
   1  12   2  112.49    4.50
   1 -12   2  101.49    4.00
  -1 -12  -2  109.19    4.30
  -1 -12  -2  110.19    4.50
   1 -12   2  111.69    4.40
  -1  12  -3    2.30    1.30
  -1  12  -3   -2.40    1.30
  -1  12  -3    3.80    1.90
  -1  12  -3   -1.60    1.80
   1  12   3    1.60    1.70
   1  12   3    2.60    1.30
   1  12   3    2.60    1.40
  -1 -12  -3    0.40    1.30
  -1 -12  -3    1.10    1.40
   1 -12   3    0.80    1.20
   1 -12   3    1.20    1.20
  -1  12  -4   50.29    3.10
   1  12   4   51.49    3.70
  -1  12  -4   52.19    4.20
  -1  12  -4   55.39    3.70
   1  12   4   58.29    3.50
   1  12   4   52.69    2.90
   1 -12   4   47.30    2.80
  -1 -12  -4   52.39    3.40
   1 -12   4   51.49    3.20
  -1 -12  -4   51.89    3.10
  -1  12  -5    0.10    2.00
  -1  12  -5    2.70    1.80
   1  12   5   -0.40    1.20
  -1  12  -5    1.10    1.40
  -1  12  -5    0.60    1.00
   1 -12   5   -0.30    1.20
  -1 -12  -5    1.70    1.30
  -1 -12  -5    0.50    1.50
   1 -12   5    0.20    1.20
   1  12   6    3.00    1.40
  -1  12  -6    5.60    1.70
   1  12   6    4.50    2.90
  -1  12  -6    5.50    2.50
  -1  12  -6    2.00    1.90
  -1  12  -6    4.70    1.20
  -1 -12  -6    0.90    1.20
   1 -12   6    3.20    2.50
  -1 -12  -6    3.50    1.70
   1 -12   6    3.70    1.50
   1 -12   6    3.70    1.50
   1  12   7   10.10    1.90
  -1  12  -7   11.60    1.50
  -1  12  -7    8.70    2.30
   1  12   7    9.90    2.30
   1  12   7   10.60    2.20
  -1  12  -7   11.70    2.10
  -1  12  -7   10.90    3.00
   1 -12   7    9.70    2.10
  -1 -12  -7   12.00    2.40
   1 -12   7   12.50    2.20
  -1 -12  -7   10.30    1.80
   1  12   8    0.60    2.20
  -1  12  -8    4.40    1.10
  -1  12  -8    4.60    1.20
  -1  12  -8    1.60    2.20
   1  12   8    2.30    1.90
   1  12   8    3.90    1.60
   1  12   8    7.10    2.00
  -1  12  -8    4.90    2.10
  -1 -12  -8    2.10    1.20
   1 -12   8    1.10    1.40
  -1 -12  -8    3.90    1.90
   1 -12   8    6.20    1.70
   1 -12   8    3.10    1.70
  -1  12  -9  151.08    4.50
   1  12   9  147.29    5.70
  -1  12  -9  145.29    6.20
  -1  12  -9  156.48    7.30
   1 -12   9  153.88    6.50
  -1 -12  -9  162.98    6.70
  -1 -12  -9  147.79    5.60
   1 -12   9  158.18    6.70
   1  12  10   38.30    3.80
  -1  12 -10   34.70    4.20
  -1  12 -10   38.80    3.60
  -1  12 -10   35.80    2.00
   1 -12  10   34.70    3.80
  -1 -12 -10   36.20    2.90
  -1 -12 -10   31.50    3.60
  -1  12 -11    1.90    0.80
  -1  12 -11    0.20    2.20
   1  12  11    3.10    1.80
  -1  12 -11    1.20    0.80
   1 -12  11   -1.40    1.50
  -1 -12 -11    2.50    1.90
   1  12  12   -0.80    1.70
  -1  12 -12    1.50    2.10
  -1  12 -12    0.20    0.70
  -1  12 -12    0.90    0.60
  -1 -12 -12    2.30    1.80
  -1 -12 -12    0.70    1.40
   1 -12  12   -2.10    1.50
   1  12  13    7.50    2.40
  -1  12 -13   12.50    3.30
  -1 -12 -13   13.80    2.20
   1 -12  13   11.30    2.90
  -1 -12 -13   12.80    2.80
   1  13 -12    4.00    1.70
  -1  13  12    8.50    2.00
   1  13 -12    9.70    1.80
   1  13 -12   14.10    3.30
  -1 -13  12    8.10    2.60
   1 -13 -12    8.80    1.50
   1 -13 -12    9.00    2.80
   1  13 -11    7.40    1.90
   1  13 -11   13.00    2.20
   1  13 -11   17.80    3.40
  -1  13  11   12.40    2.10
  -1 -13  11   16.20    3.00
   1 -13 -11   13.80    1.80
   1 -13 -11   14.30    2.80
   1  13 -10   16.90    3.40
   1  13 -10   15.60    2.50
   1  13 -10   18.20    2.30
  -1  13  10   17.00    2.30
   1 -13 -10   16.90    2.00
   1 -13 -10   15.90    2.80
  -1 -13  10   19.70    3.10
   1  13  -9  224.78    7.00
   1  13  -9  227.38    8.90
   1  13  -9  209.98    7.30
  -1  13   9  213.98    6.80
   1 -13  -9  215.38    6.40
  -1 -13   9  236.58    8.60
   1 -13  -9  221.18    8.20
   1  13  -8   -1.40    2.00
   1  13  -8    0.00    1.70
   1  13  -8    1.00    0.80
  -1  13   8    2.10    1.40
   1  13  -8    0.60    1.70
   1 -13  -8    1.50    1.80
  -1 -13   8    2.20    1.90
  -1  13   7   29.20    2.90
   1  13  -7   29.50    3.30
   1  13  -7   26.60    1.80
  -1  13   7   23.90    2.40
   1  13  -7   26.90    2.80
   1 -13  -7   28.70    2.30
   1 -13  -7   28.40    3.30
  -1 -13   7   28.80    3.20
  -1 -13   7   29.20    2.90
  -1 -13   7   31.40    2.80
   1  13  -6   10.70    1.50
  -1  13   6    8.50    2.20
   1  13  -6    8.80    2.30
   1  13  -6    9.60    2.70
  -1  13   6    9.30    2.30
   1  13  -6    8.50    2.00
  -1  13   6   10.20    1.70
  -1  13   6   12.00    2.20
   1 -13  -6   11.00    1.60
  -1 -13   6   12.60    2.10
  -1 -13   6   10.20    2.10
   1 -13  -6   10.20    2.40
  -1 -13   6   11.90    2.20
  -1  13   5    0.50    1.50
   1  13  -5   -1.90    1.50
   1  13  -5    0.10    1.60
   1  13  -5    0.40    1.10
   1  13  -5   -1.50    2.10
  -1  13   5   -0.60    1.80
  -1  13   5    2.60    1.60
  -1  13   5   -2.00    1.00
  -1 -13   5   -0.50    1.30
   1 -13  -5   -0.60    1.00
   1 -13  -5   -0.50    1.60
  -1 -13   5    0.30    1.30
   1  13  -4   19.20    2.70
   1  13  -4   12.60    2.20
  -1  13   4   13.30    2.20
  -1  13   4   13.50    1.70
   1  13  -4   10.70    1.70
   1  13  -4   12.10    2.70
  -1 -13   4   15.30    2.20
  -1 -13   4   17.50    2.50
   1 -13  -4   14.90    2.00
   1 -13  -4   12.30    1.70
   1 -13  -4   13.20    2.30
   1  13  -3  138.59    5.50
  -1  13   3  137.79    4.50
   1  13  -3  127.49    5.10
  -1  13   3  132.39    5.30
   1  13  -3  132.29    5.10
   1  13  -3  140.99    5.50
   1  13  -3  136.79    6.00
  -1 -13   3  132.49    5.00
  -1 -13   3  134.39    5.40
   1 -13  -3  121.89    4.60
   1 -13  -3  136.99    5.50
  -1  13   2    1.40    1.50
   1  13  -2    1.10    1.30
  -1  13   2    3.40    1.20
   1  13  -2    0.70    1.30
   1  13  -2    1.20    1.90
   1  13  -2    1.70    1.80
   1  13  -2    6.20    1.90
  -1  13   2    1.90    1.60
  -1 -13   2    2.10    1.30
   1 -13  -2    3.30    1.60
  -1 -13   2    1.10    1.40
   1 -13  -2    1.50    1.30
  -1  13   1    5.60    1.90
  -1  13   1    3.90    1.30
   1  13  -1    1.30    1.30
   1  13  -1    2.30    1.50
   1  13  -1    2.80    1.60
   1  13  -1    4.10    1.70
  -1  13   1    3.00    1.60
   1 -13  -1    1.70    1.50
   1 -13  -1    3.40    1.20
  -1 -13   1    3.40    1.30
   1 -13  -1    3.40    1.40
  -1 -13   1    1.60    1.40
  -1 -13   1    0.90    1.30
  -1  13   0    5.40    1.40
  -1  13   0    4.30    1.90
   1  13   0    2.30    1.30
   1  13   0    2.10    1.40
   1  13   0    4.90    1.90
  -1  13   0    2.60    1.60
   1  13   0    2.10    1.60
   1 -13   0    0.70    1.10
  -1 -13   0    2.20    1.50
  -1 -13   0    3.40    1.50
   1 -13   0    3.10    1.60
   1 -13   0    5.40    1.50
   1  13   1   32.50    3.00
  -1  13  -1   29.60    2.40
  -1  13  -1   32.60    2.90
  -1  13  -1   31.80    3.00
   1  13   1   39.80    2.70
   1  13   1   37.40    3.10
   1 -13   1   31.20    2.60
  -1 -13  -1   36.00    2.80
   1 -13   1   32.50    2.50
  -1 -13  -1   32.80    2.80
   1  13   2   -1.30    1.60
   1  13   2    0.60    1.30
  -1  13  -2    0.40    1.60
   1  13   2    0.80    1.60
  -1  13  -2    2.10    1.90
  -1  13  -2    0.70    1.30
   1 -13   2   -0.10    1.10
  -1 -13  -2    2.60    1.50
   1 -13   2    0.30    1.10
  -1 -13  -2    1.10    1.40
  -1  13  -3    4.70    1.90
   1  13   3    2.30    1.50
  -1  13  -3    6.60    2.50
   1  13   3    4.20    1.90
  -1  13  -3    4.70    1.50
   1  13   3    6.30    1.60
  -1 -13  -3    6.30    1.80
   1 -13   3    4.20    1.50
  -1 -13  -3    4.40    1.60
   1 -13   3    5.10    1.40
  -1  13  -4   83.69    5.10
   1  13   4   83.09    4.10
  -1  13  -4   84.99    3.70
  -1  13  -4   97.49    4.80
   1  13   4   83.49    3.70
  -1 -13  -4   80.39    4.40
  -1 -13  -4   83.19    4.00
   1 -13   4   85.49    3.80
   1 -13   4   86.59    4.20
   1  13   5   36.20    2.70
  -1  13  -5   32.60    3.90
   1  13   5   28.10    3.70
  -1  13  -5   29.10    3.30
  -1  13  -5   30.40    2.40
  -1 -13  -5   32.40    2.80
  -1 -13  -5   35.40    3.20
   1 -13   5   30.80    2.50
   1 -13   5   29.60    2.90
   1  13   6   26.40    3.10
  -1  13  -6   28.20    3.10
  -1  13  -6   21.00    5.40
   1  13   6   23.60    3.10
   1  13   6   26.20    2.60
  -1  13  -6   23.70    2.40
   1 -13   6   25.60    2.80
   1 -13   6   25.70    2.90
  -1 -13  -6   23.90    2.50
  -1 -13  -6   27.60    3.10
   1  13   7    0.80    1.40
  -1  13  -7   -1.70    2.00
  -1  13  -7    1.00    1.10
  -1  13  -7   -0.80    1.80
   1 -13   7    0.60    1.40
  -1 -13  -7    0.40    1.20
   1 -13   7    0.30    2.20
  -1 -13  -7    1.80    1.80
  -1  13  -8   70.89    3.10
  -1  13  -8   77.59    5.50
  -1  13  -8   64.69    6.60
   1  13   8   78.79    4.10
   1 -13   8   75.29    4.60
  -1 -13  -8   75.39    4.00
  -1 -13  -8   82.69    4.90
   1 -13   8   79.19    4.20
  -1  13  -9   -2.40    1.70
  -1  13  -9    3.80    1.80
  -1  13  -9    1.80    2.20
  -1  13  -9    0.60    0.90
  -1 -13  -9    1.00    1.80
   1 -13   9    0.70    1.70
  -1 -13  -9    0.60    1.10
  -1  13 -10    3.60    2.60
  -1  13 -10    1.70    0.90
  -1  13 -10    0.00    2.00
  -1  13 -10   -1.50    1.50
   1  13  10    2.20    1.80
   1 -13  10   -0.20    1.60
  -1 -13 -10    2.10    1.90
  -1 -13 -10    1.10    1.10
  -1  13 -11   29.50    1.70
  -1  13 -11   34.20    1.80
  -1  13 -11   28.00    2.90
  -1  13 -11   31.90    3.50
  -1  13 -11   35.80    4.30
   1  13  11   33.30    3.30
  -1 -13 -11   33.40    3.80
   1 -13  11   34.90    3.90
   1  13  12    2.70    1.80
  -1  13 -12    2.70    1.80
  -1  13 -12    3.90    2.70
  -1  13 -12    3.80    1.90
  -1 -13 -12    1.90    1.30
  -1 -13 -12    2.70    1.90
   1  14 -11    4.00    1.90
  -1  14  11    2.20    1.40
   1  14 -11    2.90    2.20
   1 -14 -11    2.10    1.70
   1 -14 -11    1.80    1.10
   1  14 -10    5.50    2.40
   1  14 -10    5.40    3.00
   1 -14 -10    5.10    1.20
   1 -14 -10    3.00    2.00
  -1 -14  10    0.60    1.60
   1  14  -9   48.00    4.70
  -1  14   9   52.49    3.30
   1  14  -9   40.40    5.40
   1 -14  -9   47.50    2.80
   1 -14  -9   47.80    4.10
  -1 -14   9   49.00    4.20
   1  14  -8   18.30    3.30
  -1  14   8   15.10    2.10
   1  14  -8   17.30    3.40
   1  14  -8   15.10    1.40
   1 -14  -8   16.60    2.00
   1 -14  -8   21.00    3.20
  -1 -14   8   21.30    3.00
  -1  14   7   26.20    2.50
   1  14  -7   33.70    4.10
   1  14  -7   24.80    1.90
   1  14  -7   28.80    3.30
  -1  14   7   30.10    3.30
  -1 -14   7   31.70    3.40
   1 -14  -7   34.40    3.60
  -1  14   6   42.10    2.70
   1  14  -6   49.00    4.50
   1  14  -6   43.80    2.50
  -1  14   6   36.50    3.40
   1  14  -6   45.40    3.80
   1 -14  -6   39.70    2.90
  -1 -14   6   37.90    3.60
  -1 -14   6   40.60    3.10
   1 -14  -6   46.30    3.80
  -1  14   5   -0.30    1.70
   1  14  -5    0.00    1.10
  -1  14   5    2.40    1.30
   1  14  -5    1.50    2.60
  -1  14   5    2.30    1.90
  -1  14   5    0.80    1.60
   1  14  -5    1.20    1.70
  -1 -14   5    0.90    1.40
   1 -14  -5   -0.30    1.60
  -1 -14   5    0.50    1.60
   1 -14  -5    0.00    1.00
  -1  14   4    1.20    1.50
  -1  14   4    3.50    2.00
   1  14  -4    3.90    2.40
   1  14  -4    3.50    1.40
   1  14  -4    0.80    1.70
  -1  14   4    1.70    1.20
  -1  14   4    0.40    1.50
   1 -14  -4    2.60    1.30
  -1 -14   4    3.90    1.60
   1 -14  -4    2.00    1.40
   1 -14  -4    2.90    1.80
  -1  14   3    6.30    3.50
   1  14  -3    4.10    1.60
  -1  14   3    1.70    2.00
  -1  14   3    5.00    1.40
   1  14  -3    4.30    2.00
  -1  14   3    6.00    1.80
   1  14  -3    6.10    2.40
   1  14  -3    3.30    1.60
   1 -14  -3    6.20    1.60
  -1 -14   3    6.80    1.70
   1 -14  -3    4.30    1.70
   1  14  -2    7.70    1.80
   1  14  -2   11.80    2.40
  -1  14   2   13.90    1.80
   1  14  -2    9.80    2.60
   1  14  -2   13.90    2.20
   1 -14  -2   13.80    2.30
   1 -14  -2   10.90    1.50
   1 -14  -2   14.50    2.10
  -1 -14   2   13.50    2.20
  -1 -14   2    9.90    1.80
   1  14  -1    2.70    1.80
   1  14  -1    3.10    2.10
   1  14  -1   -0.60    1.40
   1  14  -1    1.50    1.50
  -1  14   1    1.40    1.40
  -1  14   1    3.00    1.30
  -1 -14   1    3.50    1.40
  -1 -14   1    3.70    1.50
   1 -14  -1    0.30    1.00
   1 -14  -1    2.50    1.50
   1 -14  -1    2.00    1.50
  -1 -14   1    0.80    1.50
   1  14   0    2.50    1.40
   1  14   0    5.10    2.00
  -1  14   0    2.70    2.70
   1  14   0    2.90    1.70
  -1  14   0    4.20    2.00
  -1  14   0    3.40    1.70
  -1  14   0    3.20    1.50
   1 -14   0    2.80    1.40
   1 -14   0    3.40    1.30
  -1 -14   0    4.20    1.60
  -1 -14   0    5.20    1.60
   1  14   1  252.77    8.10
   1  14   1  260.57    9.00
  -1  14  -1  260.47    9.10
  -1  14  -1  246.28    8.50
  -1  14  -1  246.98    7.70
   1  14   1  250.77    7.30
  -1  14  -1  250.97    7.20
  -1  14  -1  239.58    7.70
   1  14   1  248.18    8.00
   1 -14   1  252.97    7.40
  -1 -14  -1  239.58    7.40
   1 -14   1  235.18    7.10
  -1 -14  -1  250.37    7.70
   1  14   2   24.00    2.50
  -1  14  -2   28.20    3.20
   1  14   2   22.70    3.00
  -1  14  -2   21.90    2.50
  -1  14  -2   22.90    3.40
   1  14   2   11.40    3.20
   1 -14   2   21.00    2.30
   1 -14   2   21.70    2.50
  -1 -14  -2   23.00    2.70
  -1 -14  -2   21.60    2.60
  -1  14  -3    0.30    1.70
   1  14   3    2.10    1.30
  -1  14  -3    1.00    1.30
   1  14   3    3.30    1.60
  -1  14  -3    1.30    2.30
  -1 -14  -3    2.50    1.70
   1 -14   3    2.70    1.30
  -1 -14  -3    1.60    1.50
   1 -14   3    1.70    1.30
  -1  14  -4    3.10    2.70
   1  14   4   -1.60    1.70
   1  14   4    2.20    1.60
  -1  14  -4    4.40    1.40
   1  14   4    1.40    2.00
   1  14   4    3.00    1.50
  -1  14  -4    2.90    2.20
  -1  14  -4    1.40    1.70
   1 -14   4    3.10    1.60
  -1 -14  -4    2.50    1.60
   1 -14   4    2.70    1.40
   1  14   5   37.00    3.70
  -1  14  -5   33.70    3.30
  -1  14  -5   39.30    4.00
   1  14   5   37.40    3.40
   1  14   5   33.80    2.70
  -1  14  -5   34.40    3.50
  -1  14  -5   30.00    2.60
  -1 -14  -5   34.50    2.90
   1 -14   5   37.90    3.40
  -1 -14  -5   38.20    3.50
  -1  14  -6    3.90    2.50
  -1  14  -6    5.50    2.30
  -1  14  -6    4.20    1.90
   1  14   6    7.30    2.10
   1  14   6    6.80    1.90
  -1  14  -6    6.70    1.60
  -1 -14  -6    6.10    1.80
  -1 -14  -6    7.00    2.30
   1 -14   6    5.10    1.60
  -1  14  -7   21.30    2.10
  -1  14  -7   14.90    2.80
  -1  14  -7   17.40    2.60
  -1  14  -7   21.00    3.90
   1  14   7   16.80    2.30
   1 -14   7   22.30    2.50
  -1 -14  -7   22.80    3.30
  -1 -14  -7   18.10    2.40
   1 -14   7   15.20    2.50
  -1  14  -8   32.50    4.20
  -1  14  -8   29.90    3.10
  -1  14  -8   26.50    3.40
  -1 -14  -8   35.20    3.70
  -1 -14  -8   30.80    2.80
   1 -14   8   37.30    3.60
  -1  14  -9  190.38    5.50
  -1  14  -9  194.38    7.50
  -1  14  -9  198.68    8.70
   1  14   9  190.28    6.80
  -1  14  -9  184.98    6.90
  -1 -14  -9  207.68    6.80
  -1 -14  -9  208.08    8.10
   1 -14   9  209.08    8.10
  -1  14 -10    6.90    1.20
  -1  14 -10    9.60    3.00
  -1  14 -10    9.70    2.40
  -1  14 -10    6.30    2.30
   1  14  10   10.10    2.00
  -1 -14 -10   10.90    2.70
   1 -14  10   11.00    2.50
  -1  14 -11    8.30    2.50
  -1  14 -11    6.60    1.00
  -1  14 -11   13.10    3.30
   1  14  11    6.20    2.00
   1 -14  11    8.50    2.50
  -1 -14 -11    5.10    2.00
  -1 -14 -11   11.30    2.60
  -1  15  10   16.50    2.30
   1  15 -10   18.70    3.40
   1  15 -10   14.90    2.60
   1  15 -10   12.70    2.40
   1 -15 -10   15.60    1.90
   1 -15 -10   15.00    3.00
  -1 -15  10   21.20    4.50
  -1  15   9   57.59    4.00
   1  15  -9   52.29    3.90
   1  15  -9   61.89    5.10
   1  15  -9   52.09    4.20
  -1 -15   9   56.19    4.60
   1 -15  -9   57.09    3.00
   1 -15  -9   60.39    4.60
   1  15  -8    5.00    2.20
   1  15  -8    8.10    1.20
   1  15  -8    2.80    2.00
  -1  15   8    6.60    1.70
  -1  15   8    9.00    2.40
   1  15  -8    9.40    3.00
   1 -15  -8   11.40    2.60
  -1 -15   8    9.30    2.40
   1 -15  -8    7.90    1.40
   1  15  -7    7.40    1.40
   1  15  -7    7.10    2.40
   1  15  -7    2.60    2.10
  -1  15   7    7.70    1.80
  -1  15   7    7.70    2.20
   1  15  -7    3.90    2.60
   1 -15  -7    8.20    1.40
   1 -15  -7    6.80    2.50
  -1 -15   7    9.40    2.40
   1  15  -6   35.30    4.60
   1  15  -6   21.50    3.10
   1  15  -6   27.30    3.20
  -1  15   6   26.70    3.20
   1  15  -6   21.20    2.10
  -1  15   6   27.20    2.40
   1 -15  -6   22.00    2.30
  -1 -15   6   24.60    3.20
   1 -15  -6   25.90    3.30
   1  15  -5   21.30    3.10
  -1  15   5   22.50    2.30
   1  15  -5   19.40    2.20
   1  15  -5   22.30    3.00
   1  15  -5   27.80    3.90
  -1  15   5   28.80    3.20
  -1 -15   5   25.40    2.70
  -1 -15   5   21.00    2.80
   1 -15  -5   22.70    3.00
   1 -15  -5   19.30    2.30
   1  15  -4    3.00    2.00
   1  15  -4   10.70    2.50
   1  15  -4    8.50    2.80
   1  15  -4    4.90    1.60
  -1  15   4    6.90    1.60
  -1  15   4    6.10    2.00
   1 -15  -4    9.00    1.90
  -1 -15   4    5.50    1.80
   1 -15  -4    8.90    2.20
   1 -15  -4    6.40    1.60
  -1  15   3   57.39    4.20
   1  15  -3   61.99    3.60
  -1  15   3   61.09    4.10
  -1  15   3   66.69    3.30
   1  15  -3   55.09    4.10
   1  15  -3   54.49    3.80
   1  15  -3   57.19    4.90
   1  15  -3   62.49    3.90
  -1 -15   3   60.19    3.70
  -1 -15   3   65.19    4.10
   1 -15  -3   57.69    4.00
   1 -15  -3   61.79    3.50
  -1  15   2   98.49    5.30
   1  15  -2  109.99    5.20
   1  15  -2  112.99    4.90
   1  15  -2  110.69    4.90
  -1  15   2  106.09    4.30
   1  15  -2  115.69    5.10
  -1  15   2  108.89    5.30
   1 -15  -2  105.39    4.50
   1 -15  -2  111.09    4.30
  -1 -15   2  113.39    5.10
   1  15  -1  244.18    9.80
   1  15  -1  243.78    8.00
   1  15  -1  244.78    7.80
  -1  15   1  243.58    7.20
  -1  15   1  256.87    9.10
  -1  15   1  244.78    8.20
   1  15  -1  242.48    7.60
   1  15  -1  239.58    8.00
  -1 -15   1  258.37    7.90
   1 -15  -1  245.38    7.30
   1 -15  -1  252.07    7.30
   1 -15  -1  254.77    8.20
  -1 -15   1  242.68    7.60
   1  15   0    4.20    1.90
  -1  15   0    3.20    1.80
  -1  15   0    2.10    1.80
   1  15   0    2.10    1.80
  -1  15   0    2.10    1.50
   1  15   0    2.70    1.60
   1  15   0    0.20    1.70
   1 -15   0    3.50    1.40
   1 -15   0    3.90    1.50
  -1 -15   0    3.20    1.70
  -1 -15   0    2.80    1.50
  -1  15  -1   61.09    3.50
   1  15   1   57.99    3.50
  -1  15  -1   60.29    4.60
  -1  15  -1   60.79    4.20
  -1  15  -1   56.89    4.00
   1  15   1   58.79    4.00
   1  15   1   57.09    4.00
   1 -15   1   60.19    3.60
   1 -15   1   59.19    3.40
  -1 -15  -1   59.49    3.80
   1  15   2    1.80    1.90
   1  15   2    0.50    1.40
  -1  15  -2   -2.70    1.30
  -1  15  -2    0.70    2.20
  -1  15  -2   -0.20    1.90
   1  15   2    0.00    1.90
  -1  15  -2   -1.80    1.50
   1 -15   2   -0.90    1.20
  -1 -15  -2    1.00    1.60
  -1 -15  -2    0.40    1.20
   1 -15   2   -2.10    1.10
   1  15   3   25.80    2.60
   1  15   3   29.20    3.20
   1  15   3   32.10    3.80
  -1  15  -3   23.20    2.70
  -1  15  -3   21.90    3.10
  -1  15  -3   26.40    3.20
  -1  15  -3   26.10    3.80
   1 -15   3   27.10    2.80
  -1 -15  -3   26.90    3.00
  -1  15  -4   14.70    3.50
   1  15   4   13.40    2.40
   1  15   4   14.90    2.70
   1  15   4   14.00    2.10
  -1  15  -4   11.80    2.50
  -1  15  -4   13.00    2.70
  -1  15  -4   15.30    2.20
  -1 -15  -4    8.00    1.90
   1 -15   4   14.60    2.30
  -1 -15  -4   17.40    2.60
  -1  15  -5   35.20    2.80
   1  15   5   40.80    3.00
   1  15   5   41.60    3.60
  -1  15  -5   48.30    4.10
  -1  15  -5   38.10    4.60
  -1 -15  -5   39.70    3.60
  -1 -15  -5   39.50    3.30
   1 -15   5   39.60    3.00
   1  15   6   14.00    2.20
  -1  15  -6   11.80    3.30
  -1  15  -6   16.00    2.10
  -1  15  -6   14.60    2.90
   1  15   6   15.80    2.70
  -1 -15  -6   10.00    2.00
   1 -15   6    9.20    2.10
   1 -15   6   16.80    2.40
  -1 -15  -6   13.70    2.60
  -1  15  -7   16.40    2.90
  -1  15  -7   17.10    2.10
  -1  15  -7   23.00    3.90
   1  15   7   17.40    2.70
   1  15   7   20.10    2.90
  -1 -15  -7   16.00    2.80
   1 -15   7   18.80    2.70
  -1 -15  -7   20.10    2.60
  -1  15  -8    0.20    2.10
  -1  15  -8    1.80    2.40
   1  15   8    2.30    1.60
  -1  15  -8   -0.20    1.10
  -1 -15  -8   -1.80    1.00
   1 -15   8    2.40    1.70
  -1 -15  -8   -0.20    1.70
  -1  15  -9   32.20    3.90
  -1  15  -9   28.00    2.70
   1  15   9   39.00    3.30
  -1  15  -9   34.30    4.40
  -1 -15  -9   36.10    3.80
   1 -15   9   39.90    4.00
  -1  15 -10   15.80    4.20
   1  15  10   16.80    2.60
  -1  15 -10   10.50    2.80
  -1  15 -10   11.80    1.50
   1 -15  10   13.30    2.80
  -1 -15 -10   17.10    3.20
   1  16  -9   25.30    3.40
   1  16  -9   34.50    4.40
  -1  16   9   38.60    4.20
  -1  16   9   38.60    2.90
   1 -16  -9   31.70    2.30
   1 -16  -9   37.60    4.00
  -1  16   8    5.70    2.10
   1  16  -8    2.00    0.90
  -1  16   8    5.30    2.10
   1  16  -8    5.20    2.70
   1  16  -8    3.60    2.10
   1 -16  -8    4.50    2.40
  -1 -16   8    0.40    1.80
   1 -16  -8    1.10    1.00
   1  16  -7   97.39    6.20
  -1  16   7   92.09    5.00
   1  16  -7   84.09    3.50
   1  16  -7   83.59    5.20
  -1  16   7   91.49    4.10
   1 -16  -7   84.89    3.80
  -1 -16   7   90.49    5.40
   1 -16  -7   92.99    5.50
   1  16  -6   67.39    5.30
  -1  16   6   60.49    3.30
  -1  16   6   61.49    4.40
   1  16  -6   61.89    4.50
   1  16  -6   58.89    3.20
  -1 -16   6   66.29    4.60
   1 -16  -6   57.09    3.20
   1 -16  -6   63.79    4.60
   1  16  -5    7.40    1.80
   1  16  -5    8.30    3.00
  -1  16   5    9.30    1.80
  -1  16   5   10.40    2.50
   1  16  -5    7.00    2.40
  -1 -16   5    8.20    2.20
   1 -16  -5    6.60    1.50
   1 -16  -5    9.20    2.40
   1  16  -4   -2.00    1.90
  -1  16   4   -1.10    1.70
   1  16  -4   -1.10    2.30
  -1  16   4    0.00    1.20
   1  16  -4   -3.30    1.20
   1 -16  -4   -0.50    1.10
  -1 -16   4    0.90    1.50
   1 -16  -4    1.40    1.70
   1  16  -3   -0.90    1.80
   1  16  -3   -1.90    1.30
  -1  16   3   -0.90    1.20
  -1  16   3    0.40    1.80
   1  16  -3   -3.00    2.10
   1 -16  -3    0.40    1.70
   1 -16  -3   -1.10    0.90
   1 -16  -3   -1.80    1.30
  -1 -16   3    2.70    1.60
  -1 -16   3    0.60    1.50
   1  16  -2   23.00    3.60
   1  16  -2   20.80    3.10
  -1  16   2   28.50    2.50
   1  16  -2   27.30    3.10
  -1  16   2   30.10    3.50
  -1  16   2   24.70    4.80
   1  16  -2   28.00    3.00
   1 -16  -2   22.90    2.50
   1 -16  -2   24.60    3.20
  -1 -16   2   23.50    3.10
  -1 -16   2   26.40    3.00
   1 -16  -2   23.60    2.70
  -1  16   1   16.10    2.70
  -1  16   1   22.80    2.60
   1  16  -1   27.00    3.70
   1  16  -1   32.00    3.60
  -1  16   1   29.40    3.50
  -1 -16   1   24.70    3.00
   1 -16  -1   20.30    2.60
  -1 -16   1   23.60    2.80
   1 -16  -1   24.40    2.80
   1  16   0  423.86   11.90
  -1  16   0  434.16   12.30
  -1  16   0  423.86   12.00
  -1  16   0  432.16   11.00
   1  16   0  421.86   11.50
  -1 -16   0  409.16   11.50
  -1 -16   0  427.66   11.40
   1 -16   0  427.86   11.10
  -1 -16   0  431.86   11.70
   1 -16   0  419.86   11.10
  -1  16  -1   20.40    3.40
   1  16   1   18.70    2.90
   1  16   1   16.70    3.20
   1  16   1   19.00    2.60
  -1  16  -1   12.70    4.40
  -1  16  -1   17.30    3.00
  -1 -16  -1   17.10    4.10
   1 -16   1   14.70    2.30
  -1 -16  -1   16.30    4.60
   1  16   2   37.60    3.10
  -1  16  -2   34.80    4.30
   1  16   2   38.90    3.50
   1  16   2   31.50    3.60
  -1  16  -2   45.10    4.10
  -1 -16  -2   41.70    3.50
   1 -16   2   29.00    3.10
  -1  16  -3   -2.40    2.20
  -1  16  -3    3.20    2.00
   1  16   3   -0.50    1.60
   1  16   3    1.40    1.60
   1 -16   3   -1.40    1.50
  -1 -16  -3    0.80    1.90
  -1 -16  -3    2.40    1.70
   1 -16   3    1.50    1.50
   1  16   4   17.60    3.00
  -1  16  -4   17.60    3.60
  -1  16  -4   15.90    2.90
  -1  16  -4   18.10    2.50
   1  16   4   19.40    3.00
   1 -16   4   19.10    2.50
  -1 -16  -4   21.30    2.80
   1 -16   4   17.00    2.70
  -1 -16  -4   14.60    2.30
  -1 -16  -4   21.50    3.20
  -1  16  -5    3.00    2.20
  -1  16  -5   -0.70    1.30
  -1  16  -5    2.50    2.60
   1  16   5    1.90    1.70
   1  16   5    7.00    2.10
  -1 -16  -5    2.30    1.80
   1 -16   5    6.80    2.00
  -1 -16  -5    0.50    1.40
   1 -16   5    1.50    1.60
  -1  16  -6    0.40    2.10
   1  16   6    1.60    2.00
  -1  16  -6   -2.10    2.20
  -1  16  -6   -1.00    1.10
   1  16   6    0.60    1.50
  -1 -16  -6    2.10    1.90
  -1 -16  -6   -0.20    1.40
   1 -16   6   -0.30    1.40
   1  16   7    4.10    1.60
  -1  16  -7    2.20    2.70
  -1  16  -7    2.80    1.40
   1  16   7   -0.20    1.70
  -1  16  -7    1.90    2.30
  -1 -16  -7   -1.30    1.20
  -1 -16  -7    4.40    2.20
   1 -16   7    2.80    1.70
   1  16   8    5.40    2.30
  -1  16  -8    1.40    1.40
  -1  16  -8    1.40    2.30
  -1  16  -8    0.80    2.50
   1  16   8    5.40    1.80
  -1 -16  -8    5.10    2.20
   1 -16   8    4.00    1.80
  -1  16  -9   49.80    4.50
   1  16   9   46.90    4.00
   1  16   9   55.19    3.60
   1 -16   9   45.20    4.30
  -1 -16  -9   52.09    4.50
  -1  17   8    6.40    2.20
   1  17  -7    5.90    2.50
  -1  17   7   12.80    2.10
  -1  17   7    9.10    2.50
   1  17  -7   11.70    3.30
   1 -17  -7    6.60    1.50
   1 -17  -7    7.70    2.90
  -1 -17   7    9.00    2.50
   1  17  -6    0.90    1.40
   1  17  -6   -2.90    2.00
   1  17  -6    4.00    2.50
  -1  17   6    3.30    1.50
  -1  17   6    5.80    2.40
   1 -17  -6    3.60    1.80
  -1 -17   6    4.60    1.90
   1 -17  -6    2.80    1.40
   1  17  -5    1.00    2.60
  -1  17   5    0.90    1.30
   1  17  -5   -0.40    2.20
  -1  17   5    0.40    1.70
   1  17  -5   -2.50    1.30
   1 -17  -5    2.10    1.80
   1 -17  -5   -0.90    1.20
   1 -17  -5    0.20    1.10
  -1 -17   5    0.80    1.40
  -1  17   4    5.40    1.60
  -1  17   4    4.20    2.10
   1  17  -4    3.50    2.40
   1  17  -4    1.90    2.60
   1  17  -4    1.90    1.70
   1 -17  -4    5.60    1.40
   1 -17  -4    2.20    1.40
   1 -17  -4    3.60    2.00
  -1 -17   4    3.80    1.80
   1  17  -3   38.80    4.10
   1  17  -3   44.40    4.70
  -1  17   3   40.70    2.90
  -1  17   3   42.60    4.00
  -1 -17   3   42.60    3.70
   1 -17  -3   40.00    2.80
   1 -17  -3   41.80    3.90
  -1  17   2    0.90    2.00
   1  17  -2   -0.20    2.00
   1  17  -2    4.60    2.60
   1  17  -2    2.00    1.80
  -1  17   2    0.30    1.30
   1 -17  -2    2.40    1.80
   1 -17  -2    0.90    1.20
  -1 -17   2    2.20    1.60
   1  17  -1    5.10    2.60
   1  17  -1    6.00    2.00
   1  17  -1    5.00    2.30
   1  17  -1    2.00    2.00
  -1  17   1    7.50    1.80
  -1  17   1    7.70    2.50
   1 -17  -1    3.10    1.50
  -1 -17   1    7.10    1.90
  -1 -17   1    6.30    3.30
   1  17   0    1.50    2.10
  -1  17   0    3.10    2.20
  -1  17   0    3.90    1.70
   1  17   0    4.70    2.40
  -1  17   0    1.40    2.40
   1  17   0    2.80    1.70
   1  17   0    1.30    1.80
  -1 -17   0    3.50    1.70
  -1 -17   0    1.40    1.70
   1 -17   0    3.00    1.50
  -1 -17   0    2.40    2.40
  -1  17  -1   14.90    2.70
   1  17   1   18.60    2.50
  -1  17  -1   19.60    3.20
  -1  17  -1   20.50    3.80
   1  17   1   17.30    2.90
   1 -17   1   19.80    2.70
  -1 -17  -1   20.60    3.00
  -1 -17  -1   15.30    2.60
  -1 -17  -1   19.10    2.50
   1 -17   1   22.70    2.70
  -1  17  -2    0.80    2.40
  -1  17  -2   -1.60    2.00
   1  17   2    0.00    1.80
  -1  17  -2   -3.90    1.40
   1  17   2    0.60    1.40
   1 -17   2   -0.90    1.40
  -1 -17  -2    0.90    1.60
   1 -17   2   -1.20    1.20
  -1 -17  -2    1.70    1.80
   1  17   3    7.10    2.40
  -1  17  -3    0.20    1.60
  -1  17  -3    2.70    2.70
   1  17   3    7.50    2.00
  -1  17  -3    4.90    2.40
  -1 -17  -3    4.20    1.90
   1 -17   3    5.20    1.90
   1 -17   3    6.30    1.80
  -1 -17  -3    2.80    1.90
  -1  17  -4    2.10    2.30
   1  17   4    3.40    2.10
  -1  17  -4    3.80    2.80
   1  17   4    3.80    1.70
  -1 -17  -4    5.00    1.90
  -1 -17  -4    3.60    1.70
   1 -17   4    4.00    1.60
  -1  17  -5   13.50    3.10
  -1  17  -5    8.30    3.20
   1  17   5    9.60    2.50
   1  17   5   12.90    2.30
  -1 -17  -5   12.10    2.70
   1 -17   5   10.90    2.30
   1  17   6    4.90    1.70
  -1  17  -6   -1.90    1.40
  -1  17  -6    0.20    2.60
   1  17   6    2.80    3.80
  -1  17  -6    1.40    2.30
   1 -17   6    3.20    1.60
  -1 -17  -6    2.90    2.00
  -1  17  -7    0.40    2.20
   1  17   7    2.30    2.00
  -1  17  -7    4.40    3.00
   1  17   7    4.80    1.70
  -1  17  -7   -1.20    1.40
   1 -17   7    2.90    1.70
  -1 -17  -7    1.70    3.10
  -1  18   6    6.50    2.40
  -1  18   5    2.50    2.20
   1  18  -5   -2.70    2.40
  -1  18   5    1.80    1.30
   1  18  -5   -4.00    1.90
  -1 -18   5   -0.40    1.50
   1 -18  -5   -3.10    1.10
   1 -18  -5    0.80    1.00
  -1  18   4    3.90    2.40
   1  18  -4    1.50    2.40
   1  18  -4    2.50    2.60
  -1  18   4    4.80    1.50
  -1 -18   4    1.70    1.70
   1 -18  -4   -1.40    1.30
   1 -18  -4    1.90    1.20
   1 -18  -4    1.70    1.90
   1  18  -3   -3.90    1.50
  -1  18   3    3.50    1.50
   1  18  -3    0.90    2.60
   1  18  -3    2.60    2.40
  -1  18   3    0.00    3.30
   1 -18  -3   -2.10    1.30
   1 -18  -3    3.20    1.50
   1 -18  -3    2.80    1.80
  -1 -18   3    1.80    1.60
   1 -18  -3    0.90    1.20
   1  18  -2    1.20    2.00
   1  18  -2    1.60    2.70
  -1  18   2    3.00    1.70
   1  18  -2    2.30    2.20
  -1  18   2    5.70    2.40
   1 -18  -2    2.10    1.70
   1 -18  -2    2.40    1.30
  -1 -18   2    6.90    2.00
  -1  18   1    2.50    1.40
   1  18  -1    3.40    1.70
  -1  18   1    3.30    2.30
   1  18  -1   -5.00    2.50
   1  18  -1    1.60    2.40
   1  18  -1   -1.10    1.70
  -1 -18   1    0.60    1.50
   1 -18  -1   -2.20    1.50
   1 -18  -1    2.10    1.30
   1  18   0    8.50    2.10
   1  18   0    4.10    2.50
  -1  18   0    4.70    2.60
   1  18   0    5.30    2.20
  -1  18   0    5.10    2.30
   1 -18   0    0.00    1.60
  -1 -18   0    3.30    1.80
   1 -18   0    4.40    1.60
  -1  18  -1  102.19    5.80
   1  18   1  107.49    5.00
  -1  18  -1   98.19    6.30
   1  18   1  104.99    5.80
   1 -18   1   89.69    4.70
  -1 -18  -1  108.09    5.40
  -1 -18  -1  103.39    5.00
  -1  18  -2    4.70    2.80
  -1  18  -2    2.30    2.30
   1  18   2    4.70    1.60
   1  18   2    3.80    2.30
   1 -18   2    3.40    1.70
  -1 -18  -2    1.80    1.80
  -1 -18  -2    1.40    1.50
  -1  18  -3    3.90    2.50
   1  18   3    4.30    1.80
  -1  18  -3   -0.10    2.70
  -1  18  -3   -2.70    1.70
   1  18   3    2.00    2.90
  -1 -18  -3    4.90    2.00
   1 -18   3    1.50    1.50
   1  18   4    2.20    1.60
   1  18   4    0.40    2.10
  -1  18  -4   -2.00    1.50
  -1  18  -4   -0.90    2.30
  -1  18  -4   -0.50    2.60
  -1 -18  -4   -3.20    1.50
  -1 -18  -4    3.80    2.00
   1 -18   4    1.50    1.70
  -1  18  -5    6.10    2.10
  -1  18  -5    9.20    2.90
   1  18   5   11.90    2.70
  -1  18  -5   11.90    5.30
   1  18   5   12.50    2.20
  -1 -18  -5    6.20    2.00
  -1 -18  -5   10.60    2.60
   1 -18   5    9.90    2.20
   1  19  -2   30.80    4.50
  -1  19   2   34.20    3.90
  -1  19   2   42.30    3.10
   1  19  -2   27.70    3.80
  -1 -19   2   22.90    3.10
   1 -19  -2   32.70    2.90
   1  19  -1  109.49    6.10
  -1  19   1   97.69    6.50
   1  19  -1  111.99    6.80
  -1  19   1  111.99    6.30
  -1  19   1  113.69    5.00
   1  19  -1  119.99    5.60
   1 -19  -1  105.99    5.30
  -1 -19   1  116.19    5.60
   1  19   0    2.20    1.80
  -1  19   0    0.10    2.90
   1  19   0    3.10    2.50
  -1  19   0   -2.00    1.70
   1  19   0    2.90    2.10
  -1 -19   0    0.20    1.50
   1 -19   0    2.20    1.40
   1  19   1   17.70    3.10
   1  19   1   13.50    2.30
   1  19   1   13.20    3.20
  -1  19  -1   13.70    3.10
  -1  19  -1   13.70    4.00
  -1 -19  -1   17.30    2.50
   1 -19   1   15.10    2.30
   1  19   2    4.50    2.40
  -1  19  -2    4.40    3.20
   1  19   2    7.30    1.80
  -1  19  -2    2.10    2.50
  -1 -19  -2    2.30    1.60
  -1 -19  -2    6.90    2.10
   1 -19   2    3.80    1.70
  -2   0  17   -3.10    1.80
   2   0 -17    4.00    1.30
  -2   0  16    5.00    2.00
   2   0 -16    7.60    1.60
  -2   0  15    1.30    1.60
   2   0 -15    1.40    1.10
  -2   0  15    0.50    1.60
  -2   0  14   65.99    4.40
  -2   0  14   69.09    3.90
   2   0 -14   75.19    3.50
   2   0 -14   69.79    4.10
   2   0 -13    2.50    2.00
  -2   0  13    1.90    1.50
  -2   0  13    3.00    1.80
   2   0 -13    0.50    1.00
  -2   0  13   -0.20    1.30
   2   0 -12   21.50    2.00
  -2   0  12   22.20    2.40
  -2   0  12   24.20    3.10
   2   0 -12   14.40    2.70
  -2   0  12   29.00    2.90
   2   0 -11   -0.60    0.90
   2   0 -11   -1.90    1.50
  -2   0  11   -1.10    1.10
  -2   0  11    0.40    1.20
   2   0 -11    0.40    1.00
  -2   0  11    0.40    1.60
   2   0 -10  860.31   19.70
   2   0 -10  863.81   20.50
   2   0 -10  836.52   18.60
  -2   0  10  836.42   19.60
  -2   0  10  824.42   18.10
  -2   0  10  886.11   19.10
  -2   0   9    2.00    1.00
  -2   0   9    2.80    1.60
  -2   0   9   -1.50    0.90
   2   0  -9    0.70    1.40
  -2   0   9    0.50    0.90
   2   0  -9    0.80    0.80
   2   0  -8  406.36   10.50
   2   0  -8  412.96    9.30
   2   0  -8  422.36    9.90
  -2   0   8  414.36    9.30
  -2   0   8  420.06    9.50
  -2   0   8  425.56   10.70
  -2   0   8  427.76   10.10
   2   0  -7    1.40    0.70
   2   0  -7    3.40    0.90
  -2   0   7    2.00    0.80
  -2   0   7    0.20    0.70
  -2   0   7    1.10    1.10
  -2   0   7    1.80    0.80
   2   0  -7    0.40    1.00
   2   0  -6 9999.00  211.98
  -2   0   6 9429.76  209.38
  -2   0   5   14.60    4.40
   2   0  -5   13.20    3.90
   2   0  -4   39.00    1.80
  -2   0   4   37.80    1.80
   2   0  -3    1.00    0.30
  -2   0   3    0.70    0.50
  -2   0   3    0.50    0.30
   2   0  -3    1.60    0.60
  -2   0   2  243.38    5.20
  -2   0   2  236.08    5.00
  -2   0   2  234.18    4.90
  -2   0   1    0.50    0.30
  -2   0  -1   91.79    2.50
  -2   0  -1  115.49    2.70
   2   0   1   93.29    2.50
  -2   0  -2  498.25   25.50
   2   0   2  436.96   24.00
   2   0   3    1.30    0.60
   2   0   3    0.30    0.50
  -2   0  -3   -0.10    0.60
  -2   0  -3    0.40    0.40
   2   0   3    0.50    0.50
  -2   0  -3    0.40    0.60
  -2   0  -4 3514.65  101.39
   2   0   4 3404.56  100.29
   2   0   5    0.40    1.20
  -2   0  -5    0.20    0.90
  -2   0  -5    1.30    1.20
   2   0   5    0.40    1.10
   2   0   5    2.00    0.90
  -2   0  -5   -1.40    0.90
  -2   0  -5    2.00    0.80
  -2   0  -6   86.49    3.20
  -2   0  -6   81.29    3.10
   2   0   6   77.19    3.40
  -2   0  -6   80.29    2.90
  -2   0  -6   81.39    3.60
   2   0   6   77.09    3.10
   2   0   6   85.89    3.30
  -2   0  -7    1.60    0.90
   2   0   7    1.80    1.00
   2   0   7    2.10    1.00
   2   0   7    0.10    1.10
  -2   0  -7    1.30    1.30
  -2   0  -7    0.40    0.90
  -2   0  -7    2.90    1.00
   2   0   9    5.20    1.50
  -2   0  -9    3.60    1.80
  -2   0  -9    3.00    1.20
  -2   0  -9    3.30    1.20
   2   0   9    2.80    1.60
   2   0   9    3.00    1.40
  -2   0  -9    3.40    1.30
  -2   0 -10    8.50    1.80
   2   0  10    7.10    1.70
  -2   0 -10    5.80    1.50
   2   0  10    7.00    2.00
  -2   0 -10    8.30    2.30
   2   0  10    6.60    1.70
  -2   0 -10    6.30    1.40
  -2   0 -12   76.59    4.00
  -2   0 -12   75.49    4.90
   2   0  12   76.89    4.20
   2   0  12   80.89    4.60
  -2   0 -12   78.59    3.50
  -2   0 -13    1.30    1.60
  -2   0 -13   -1.50    1.80
   2   0  13    3.00    2.00
  -2   0 -13    0.30    1.20
   2   0  13    0.10    1.50
   2   0  13   -0.60    1.50
  -2   0 -13    1.50    1.30
   2   0  14   42.40    4.10
  -2   0 -14   38.60    3.40
  -2   0 -14   41.50    2.70
  -2   0 -14   51.29    4.50
   2   0  14   44.80    4.00
  -2   0 -15    0.20    2.20
  -2   0 -15    0.80    1.50
  -2   0 -15   -3.30    1.20
   2   0  15   -0.10    1.80
  -2   0 -16  536.35   13.70
  -2   0 -16  499.35   11.30
  -2   0 -16  509.25   15.80
   2   0  16  508.45   15.30
  -2   0 -17   -1.40    1.70
  -2   0 -17    2.00    0.90
  -2   0 -17    1.80    2.60
   2   0  17   -1.50    2.10
  -2   1  17   83.29    5.70
   2   1 -17   94.19    3.90
  -2  -1  17   93.09    5.90
   2  -1 -17   99.29    5.60
  -2   1  16   43.30    4.20
   2   1 -16   54.59    2.90
   2  -1 -16   49.10    3.20
  -2  -1  16   47.80    4.30
  -2   1  15  185.88    6.70
   2   1 -15  183.48    5.70
   2   1 -15  179.78    8.10
  -2   1  15  180.88    7.40
   2  -1 -15  179.48    6.10
  -2  -1  15  191.98    7.70
  -2  -1  15  184.28    6.70
  -2   1  14   16.80    2.40
   2   1 -14   21.40    3.50
   2   1 -14   17.10    2.50
   2   1 -14   15.20    1.90
  -2  -1  14   18.80    2.60
  -2  -1  14   19.50    2.90
   2  -1 -14   13.00    2.20
   2  -1 -14   19.50    2.20
   2   1 -13    1.10    1.00
  -2   1  13    0.00    1.30
   2   1 -13    1.00    1.90
  -2   1  13    1.50    1.70
  -2   1  13   -0.40    1.30
  -2  -1  13    3.00    1.80
  -2  -1  13   -1.00    1.40
   2  -1 -13   -0.20    1.00
  -2  -1  13   -0.50    1.20
  -2   1  12    0.70    1.60
  -2   1  12    0.90    1.20
  -2   1  12   -0.50    1.20
   2   1 -12    0.80    0.90
   2   1 -12    1.50    1.20
   2   1 -12    2.10    1.90
   2  -1 -12    1.10    1.10
   2  -1 -12    1.00    1.20
  -2  -1  12    0.70    1.40
  -2  -1  12    0.30    1.80
  -2  -1  12    1.10    1.30
   2   1 -11   17.70    2.80
  -2   1  11   18.80    2.90
  -2   1  11   17.10    2.20
  -2   1  11   18.30    2.10
   2   1 -11   12.20    1.80
  -2  -1  11   19.00    2.50
   2  -1 -11   15.50    2.00
  -2  -1  11   17.10    2.70
   2  -1 -11   17.60    2.80
   2  -1 -11   13.90    1.80
  -2  -1  11   18.20    2.10
  -2   1  10 2512.05   51.89
  -2   1  10 2582.64   50.49
  -2   1  10 2573.24   50.19
  -2  -1  10 2595.14   51.99
  -2   1   9 1207.58   25.30
   2   1  -9 1225.38   25.30
  -2   1   9 1228.28   24.80
  -2   1   9 1196.18   24.50
  -2   1   9 1165.38   26.00
   2   1  -9 1210.48   26.00
   2   1  -9 1228.28   24.20
  -2  -1   9 1230.28   24.60
  -2  -1   9 1201.58   25.50
  -2  -1   9 1203.88   26.10
   2  -1  -9 1225.18   26.10
   2  -1  -9 1206.78   25.00
  -2   1   8  990.30   20.40
  -2   1   8  954.60   19.60
   2   1  -8  983.70   20.40
  -2   1   8  962.80   22.20
   2   1  -8  978.00   19.40
  -2   1   8  954.60   20.00
   2   1  -8  948.41   21.00
   2  -1  -8  969.00   21.10
  -2  -1   8 1001.50   20.60
  -2  -1   8  967.30   19.70
  -2  -1   8  967.20   19.60
   2  -1  -8  948.41   20.10
   2  -1  -8  960.80   19.80
  -2  -1   8  952.70   21.00
   2   1  -7  557.74   12.90
  -2   1   7  569.24   12.30
  -2   1   7  568.24   11.60
   2   1  -7  553.24   12.40
   2   1  -7  533.25   11.50
  -2   1   7  561.04   12.90
  -2   1   7  559.34   12.10
   2  -1  -7  540.85   11.90
  -2  -1   7  565.84   12.90
   2  -1  -7  558.64   12.10
  -2  -1   7  556.44   11.70
   2  -1  -7  555.84   12.90
  -2  -1   7  559.04   12.60
  -2  -1   7  541.85   11.60
  -2   1   6  191.68    4.60
   2   1  -6  198.08    4.60
  -2   1   6  203.08    5.20
   2   1  -6  200.38    5.70
  -2   1   6  203.48    5.90
  -2   1   6  203.38    5.10
   2   1  -6  199.78    5.30
  -2  -1   6  195.58    4.80
   2  -1  -6  199.78    5.10
  -2  -1   6  194.98    5.70
   2  -1  -6  199.68    5.00
  -2  -1   6  209.98    5.50
  -2  -1   6  196.48    4.70
   2  -1  -6  201.28    5.80
  -2   1   5   11.20    0.90
  -2   1   5   14.10    1.30
  -2   1   5   10.20    1.50
  -2   1   5   13.70    1.10
   2   1  -5   11.70    0.90
   2   1  -5   11.90    1.50
   2   1  -5   14.50    1.30
   2  -1  -5   13.10    1.70
  -2  -1   5   11.50    0.90
  -2  -1   5   14.40    1.70
   2  -1  -5   12.10    1.10
  -2  -1   5   12.50    1.30
  -2  -1   5   12.80    1.00
   2  -1  -5   11.70    1.20
  -2   1   4   14.60    1.30
   2   1  -4   13.50    1.20
   2   1  -4   18.80    1.10
  -2   1   4   15.00    0.90
  -2   1   4   11.60    0.60
  -2   1   4   19.10    1.10
   2  -1  -4   16.30    1.00
  -2  -1   4   14.50    0.80
   2  -1  -4   18.70    1.10
  -2  -1   4   11.50    0.70
  -2  -1   4   19.40    1.20
  -2  -1   4   13.40    1.30
   2   1  -3  227.58    5.40
  -2   1   3  235.48    5.10
   2   1  -3  237.98    4.80
  -2   1   3  242.18    5.30
  -2   1   3  243.68    5.60
  -2  -1   3  246.88    5.40
  -2  -1   3  242.78    5.30
   2  -1  -3  235.08    5.10
  -2  -1   3  232.58    5.40
   2  -1  -3  228.98    5.20
  -2  -1   3  236.08    4.60
  -2  -1   3  233.18    4.60
  -2  -1   3  238.18    4.80
   2   1  -1 2195.48   49.99
  -2   1   1 2222.58   50.09
   2  -1  -1 2166.28   49.00
  -2  -1   1 2213.48   49.20
  -2   1   0 3069.69   71.39
  -2  -1   0 3034.40   70.89
  -2   1  -1  306.87    6.30
   2   1   1  294.67    6.30
   2   1   1  305.77    6.30
  -2   1  -1  294.97    6.20
  -2  -1  -1  293.77    6.10
   2  -1   1  292.97    6.30
  -2  -1  -1  306.97    6.30
   2   1   2    9.00    1.00
   2   1   2    8.50    0.80
   2   1   2    7.10    0.80
   2   1   2    9.50    0.90
  -2   1  -2    7.60    0.80
  -2   1  -2    8.20    1.00
  -2   1  -2    7.40    0.90
  -2  -1  -2    7.40    0.80
  -2  -1  -2    8.20    0.80
   2  -1   2    8.30    0.80
   2  -1   2    9.20    1.00
  -2  -1  -2    8.40    0.90
   2  -1   2    7.70    0.90
  -2   1  -3   86.39    2.60
   2   1   3   83.99    2.70
  -2   1  -3   85.59    2.60
   2   1   3   83.19    2.70
  -2   1  -3   86.19    2.80
   2   1   3   85.79    2.60
  -2  -1  -3   90.69    2.70
   2  -1   3   91.39    2.70
  -2  -1  -3   86.99    2.60
  -2  -1  -3   83.09    2.70
  -2  -1  -3   85.59    2.70
   2  -1   3   90.09    2.80
   2  -1   3   85.39    2.70
  -2   1  -4 2476.75   81.89
   2   1   4 2635.34   83.79
  -2  -1  -4 2549.84   82.39
   2   1   5 3838.32  116.19
  -2   1  -5 4032.80  117.99
  -2  -1  -5 4070.99  117.59
   2  -1   5 3787.62  114.39
  -2   1  -6 1016.30   21.30
   2   1   6 1013.30   21.70
  -2  -1  -6 1057.79   21.30
   2  -1   6 1023.20   21.80
   2  -1   6 1032.90   21.30
  -2  -1  -6 1058.29   21.00
   2   1   7  226.88    6.50
  -2   1  -7  226.38    5.90
   2   1   7  223.98    6.20
   2   1   7  222.68    6.60
  -2   1  -7  212.88    6.20
  -2   1  -7  230.48    6.80
  -2   1  -7  228.08    6.00
  -2  -1  -7  219.58    6.20
  -2  -1  -7  226.38    6.70
   2  -1   7  227.18    6.50
   2  -1   7  221.28    6.70
   2  -1   7  223.48    6.20
  -2  -1  -7  227.18    5.80
  -2   1  -8  732.43   16.50
  -2   1  -8  696.63   16.50
   2   1   8  699.23   16.50
   2   1   8  717.93   16.30
  -2   1  -8  693.63   16.00
   2   1   8  716.43   15.90
  -2   1  -8  702.33   15.40
  -2  -1  -8  717.43   15.80
  -2  -1  -8  796.22   19.00
   2  -1   8  696.83   16.20
   2  -1   8  731.03   16.00
  -2  -1  -8  729.63   16.60
  -2  -1  -8  719.93   15.30
   2  -1   8  723.23   16.60
  -2   1  -9    0.60    1.00
  -2   1  -9    0.20    1.50
   2   1   9    1.50    1.20
   2   1   9    0.40    1.20
  -2   1  -9    0.20    1.10
  -2   1  -9    0.80    1.10
   2   1   9    0.30    1.50
  -2  -1  -9   -0.30    1.00
  -2  -1  -9    1.70    1.50
  -2  -1  -9    0.00    0.90
   2  -1   9   -1.10    1.40
   2  -1   9    0.80    1.10
   2  -1   9    0.20    1.30
  -2  -1  -9    1.50    1.30
   2   1  10    0.20    1.30
  -2   1 -10    0.60    1.10
  -2   1 -10    1.00    1.60
   2   1  10    2.50    1.40
  -2   1 -10    0.10    1.10
  -2   1 -10    0.80    1.20
   2   1  10    1.80    1.80
  -2  -1 -10    2.70    1.20
   2  -1  10    1.60    1.40
  -2  -1 -10    0.30    1.20
   2  -1  10    1.50    1.70
  -2  -1 -10    1.10    1.40
  -2  -1 -10    2.10    1.80
   2  -1  10    0.10    1.40
  -2   1 -11   19.20    2.40
  -2   1 -11   18.80    2.90
   2   1  11   16.80    2.30
  -2   1 -11   15.00    2.20
  -2   1 -11   17.20    2.10
   2   1  11   15.10    2.40
  -2  -1 -11   15.10    2.30
  -2  -1 -11   15.60    2.10
  -2  -1 -11   16.80    2.00
   2  -1  11   13.70    2.30
   2  -1  11   14.90    2.40
  -2  -1 -11   18.50    2.80
   2   1  12  161.58    6.60
  -2   1 -12  165.78    5.10
  -2   1 -12  171.38    5.80
   2   1  12  158.18    6.20
  -2   1 -12  159.18    6.90
  -2  -1 -12  162.58    6.00
   2  -1  12  157.08    6.20
  -2  -1 -12  159.08    6.90
  -2  -1 -12  158.28    5.10
   2  -1  12  166.78    6.70
  -2   1 -13   39.80    4.00
  -2   1 -13   43.80    3.30
  -2   1 -13   44.00    3.20
   2   1  13   42.30    3.50
   2   1  13   42.50    3.90
  -2   1 -13   42.60    2.60
  -2  -1 -13   45.00    2.70
   2  -1  13   43.60    3.80
  -2  -1 -13   45.60    4.20
  -2  -1 -13   44.20    3.40
   2  -1  13   42.10    3.80
  -2  -1 -13   42.80    3.30
   2  -1  13   44.90    4.00
  -2   1 -14   32.40    2.50
  -2   1 -14   31.80    4.20
   2   1  14   29.50    3.60
   2   1  14   31.20    4.00
  -2   1 -14   29.40    3.00
  -2  -1 -14   27.60    2.30
   2  -1  14   32.70    3.70
  -2  -1 -14   28.70    4.00
  -2  -1 -14   29.80    3.20
   2  -1  14   28.80    3.60
  -2   1 -15  105.29    5.00
  -2   1 -15  107.59    6.50
  -2   1 -15   97.69    3.90
   2   1  15  110.89    6.20
  -2  -1 -15  102.29    5.90
  -2  -1 -15  102.69    3.90
  -2  -1 -15  112.29    6.40
   2  -1  15  108.29    6.20
  -2   1 -16   15.80    3.00
  -2   1 -16   10.80    1.60
  -2   1 -16   15.60    3.50
   2   1  16   12.20    2.80
   2  -1  16   14.60    3.10
  -2  -1 -16   11.80    1.70
  -2  -1 -16   15.60    2.70
   2   1  17    2.40    2.70
  -2   1 -17    0.80    1.70
  -2   1 -17    3.90    2.60
  -2  -1 -17    2.30    1.90
   2  -1  17    2.20    2.30
   2   2 -16    2.30    1.00
  -2   2  16    0.20    1.70
   2   2 -16    5.50    2.60
  -2  -2  16    3.50    2.00
  -2   2  15  126.79    6.10
  -2   2  15  143.69    5.70
   2   2 -15  130.39    4.40
   2   2 -15  141.19    7.10
  -2  -2  15  133.29    6.50
  -2  -2  15  125.79    5.60
   2  -2 -15  120.69    5.10
   2  -2 -15  114.69    6.80
  -2   2  14    2.40    1.60
   2   2 -14    2.10    1.00
   2   2 -14    0.80    2.30
   2   2 -14    3.50    2.20
  -2   2  14    1.30    1.40
   2  -2 -14    1.40    1.40
   2  -2 -14    1.80    1.30
  -2  -2  14    0.20    1.50
  -2  -2  14    3.30    1.80
   2   2 -13   11.90    2.90
  -2   2  13    7.00    1.90
   2   2 -13   11.40    2.10
  -2   2  13   13.20    2.70
   2   2 -13   10.40    1.50
  -2   2  13   14.00    2.10
  -2  -2  13   11.40    2.50
  -2  -2  13    9.90    2.00
   2  -2 -13    9.20    1.80
  -2  -2  13   13.40    3.00
   2  -2 -13   11.00    1.80
  -2   2  12   10.70    1.90
   2   2 -12   10.80    2.60
  -2   2  12    8.00    2.40
  -2   2  12   15.40    2.20
  -2   2  12   10.60    2.00
   2   2 -12    3.70    1.80
  -2  -2  12   14.90    2.70
  -2  -2  12   11.10    2.10
   2  -2 -12   10.60    1.80
  -2  -2  12    9.60    1.90
   2  -2 -12    7.60    1.70
   2   2 -11    5.40    2.00
   2   2 -11    2.20    0.90
   2   2 -11    2.20    1.20
  -2   2  11    3.10    1.90
  -2   2  11    3.10    1.40
  -2   2  11    2.70    1.30
  -2   2  11    2.90    1.30
  -2  -2  11    4.60    2.00
   2  -2 -11    2.40    1.30
  -2  -2  11    0.10    1.30
   2  -2 -11    2.30    1.10
  -2  -2  11    3.40    1.40
   2   2 -10    2.10    1.80
   2   2 -10    3.20    0.90
  -2   2  10    2.20    1.80
  -2   2  10    3.00    1.30
  -2   2  10    3.90    1.30
  -2  -2  10    0.30    1.40
   2  -2 -10    3.60    1.30
  -2  -2  10    2.90    1.90
   2   2  -9    0.40    1.40
  -2   2   9    2.60    1.00
  -2   2   9    2.70    1.00
  -2   2   9    2.30    1.20
  -2   2   9    2.00    1.50
   2   2  -9    3.30    0.80
  -2  -2   9    2.80    1.20
   2  -2  -9    2.50    1.00
  -2  -2   9   -0.20    1.00
  -2  -2   9    1.90    1.60
   2  -2  -9    3.20    1.00
  -2   2   8    7.70    1.40
  -2   2   8    8.50    1.80
   2   2  -8    7.20    1.60
   2   2  -8    7.30    1.30
   2   2  -8    7.80    0.90
  -2   2   8    7.40    1.10
  -2  -2   8    5.80    1.20
   2  -2  -8    5.20    1.30
  -2  -2   8    6.00    1.60
   2  -2  -8    7.70    1.20
  -2  -2   8    7.30    1.20
  -2   2   7 1297.37   27.10
  -2   2   7 1285.87   25.60
   2   2  -7 1303.07   26.50
  -2  -2   7 1330.27   25.90
   2   2  -6   57.19    1.70
  -2   2   6   49.40    1.90
   2   2  -6   57.19    2.50
  -2   2   6   55.59    2.50
  -2   2   6   52.49    2.20
   2   2  -6   51.19    2.70
  -2   2   6   52.09    2.80
   2  -2  -6   55.19    2.40
  -2  -2   6   49.60    2.70
   2  -2  -6   53.39    2.10
  -2  -2   6   52.29    2.10
  -2  -2   6   53.09    2.50
   2   2  -5 1048.60   40.10
  -2   2   5 1053.09   40.20
  -2  -2   5 1086.29   38.50
   2  -2  -5 1088.19   37.80
  -2   2   4    7.30    1.10
  -2   2   4    5.50    0.70
  -2   2   4    5.80    0.70
  -2   2   4    8.80    1.10
   2   2  -4    5.40    1.00
   2   2  -4    4.60    0.40
  -2  -2   4    6.40    0.90
  -2  -2   4    6.60    0.80
  -2  -2   4    6.80    1.10
   2  -2  -4    6.00    0.70
   2  -2  -4    4.10    0.70
  -2  -2   4    7.60    0.90
  -2   2   3    3.30    0.70
  -2   2   3    2.40    0.40
   2   2  -3    2.30    0.70
  -2  -2   3    1.70    0.60
  -2  -2   3    3.10    0.50
  -2  -2   3    2.50    0.60
  -2  -2   3    2.70    0.40
   2  -2  -3    3.10    0.60
  -2  -2   3    2.80    0.60
   2  -2  -3    2.00    0.30
  -2   2   2    0.80    0.20
  -2   2   2    0.80    0.50
   2   2  -2    1.00    0.30
   2   2  -2    0.90    0.30
   2   2  -2    1.00    0.50
   2   2  -2    0.10    0.50
  -2  -2   2    0.80    0.50
  -2  -2   2    1.40    0.40
   2  -2  -2    0.90    0.50
  -2  -2   2    0.90    0.30
  -2  -2   2    0.60    0.50
  -2   2   1  559.14   21.10
   2   2  -1  564.74   21.00
   2  -2  -1  553.34   20.40
  -2  -2   1  579.84   20.60
   2   2   0    1.80    0.50
  -2   2   0    2.10    0.50
   2   2   0    2.10    0.60
  -2   2   0    1.10    0.30
  -2  -2   0    0.80    0.40
   2  -2   0    2.20    0.40
  -2  -2   0    1.40    0.50
   2  -2   0    1.20    0.30
  -2  -2   0    1.60    0.60
   2   2   1 4282.67  104.39
  -2   2  -1 4403.06  104.79
  -2  -2  -1 4273.27  102.79
   2  -2   1 4331.77  103.49
   2   2   2  134.39    3.60
  -2   2  -2  140.19    3.70
  -2   2  -2  133.39    3.40
   2   2   2  136.69    3.50
  -2   2  -2  141.49    3.50
   2   2   2  132.09    3.40
   2   2   2  128.29    3.40
  -2  -2  -2  132.39    3.60
   2  -2   2  131.29    3.60
  -2  -2  -2  132.19    3.40
  -2  -2  -2  129.09    3.30
   2  -2   2  138.29    3.40
  -2  -2  -2  135.09    3.50
   2  -2   2  133.09    3.50
   2   2   3  654.03   41.70
  -2  -2  -3  652.33   34.10
   2  -2   3  717.73   38.90
  -2   2  -4   46.00    2.30
   2   2   4   49.10    2.20
  -2   2  -4   47.30    2.10
  -2   2  -4   50.39    2.20
   2   2   4   51.99    2.30
   2   2   4   50.49    2.10
   2   2   4   46.00    2.20
   2  -2   4   49.40    2.10
  -2  -2  -4   45.50    2.20
   2  -2   4   46.60    2.30
  -2  -2  -4   48.20    2.10
  -2  -2  -4   47.10    2.10
   2  -2   4   49.10    2.20
  -2  -2  -4   45.50    1.90
   2   2   5  443.06   10.50
  -2   2  -5  453.45   10.10
  -2   2  -5  455.95   10.30
   2   2   5  456.85   10.40
  -2   2  -5  445.86   10.60
   2   2   5  461.45   10.20
  -2  -2  -5  449.46    9.90
   2  -2   5  472.55   10.50
  -2  -2  -5  452.65   10.30
   2  -2   5  431.56   10.60
  -2  -2  -5  455.45   10.30
   2  -2   5  478.25   10.40
  -2  -2  -5  461.65   10.60
  -2   2  -6   34.10    2.50
  -2   2  -6   35.70    2.10
   2   2   6   38.60    2.30
   2   2   6   31.90    2.00
   2   2   6   36.80    2.40
  -2   2  -6   38.30    2.20
   2  -2   6   34.90    2.50
   2  -2   6   36.30    2.30
  -2  -2  -6   31.80    2.00
  -2  -2  -6   32.30    1.90
  -2  -2  -6   34.10    2.20
   2  -2   6   38.50    2.30
  -2   2  -7  264.07    7.20
   2   2   7  276.47    7.40
   2   2   7  281.37    7.20
  -2   2  -7  283.87    7.80
   2   2   7  259.77    7.50
  -2   2  -7  270.97    6.80
  -2  -2  -7  267.77    7.20
   2  -2   7  266.77    7.10
   2  -2   7  272.47    7.40
  -2  -2  -7  273.77    7.60
  -2  -2  -7  269.47    7.20
   2  -2   7  268.67    7.70
   2   2   8   27.70    2.60
  -2   2  -8   36.00    2.80
   2   2   8   36.80    2.60
  -2   2  -8   25.70    2.10
  -2   2  -8   33.20    2.30
   2   2   8   31.70    2.60
  -2   2  -8   37.30    2.30
   2  -2   8   36.40    2.60
   2  -2   8   33.40    2.80
  -2  -2  -8   31.90    2.80
  -2  -2  -8   31.80    2.60
  -2  -2  -8   31.80    2.40
  -2  -2  -8   29.30    2.10
  -2   2  -9  330.17    8.20
   2   2   9  317.67    9.00
  -2   2  -9  338.37    9.60
   2   2   9  322.07    9.30
  -2   2  -9  333.87    8.30
   2   2   9  316.57    8.60
  -2   2  -9  312.47    8.70
   2  -2   9  333.07    9.50
  -2  -2  -9  335.47    8.80
  -2  -2  -9  317.97    8.70
   2  -2   9  317.57    8.70
   2  -2   9  344.67    9.30
  -2  -2  -9  314.37    9.30
  -2  -2  -9  327.67    8.00
   2   2  10   49.40    3.60
  -2   2 -10   52.89    3.80
  -2   2 -10   48.80    3.10
   2   2  10   51.49    3.20
  -2   2 -10   48.60    2.70
   2   2  10   48.90    3.30
  -2   2 -10   54.19    3.00
  -2  -2 -10   49.60    3.00
   2  -2  10   51.09    3.30
   2  -2  10   47.60    3.70
  -2  -2 -10   51.79    2.80
   2  -2  10   52.59    3.50
  -2  -2 -10   46.80    3.60
  -2  -2 -10   47.30    3.20
  -2   2 -11  136.59    6.20
  -2   2 -11  140.99    5.10
  -2   2 -11  138.59    5.50
  -2   2 -11  143.39    4.70
   2   2  11  145.19    5.90
   2   2  11  142.19    5.40
  -2  -2 -11  142.29    5.50
  -2  -2 -11  137.69    5.40
   2  -2  11  143.99    5.60
   2  -2  11  150.28    6.10
  -2  -2 -11  143.09    4.70
  -2  -2 -11  140.89    6.20
  -2   2 -12    6.00    1.70
  -2   2 -12    4.20    1.40
  -2   2 -12    4.90    2.20
   2   2  12    4.60    2.00
   2   2  12    7.10    2.00
  -2  -2 -12    3.60    2.20
  -2  -2 -12    4.40    1.70
   2  -2  12    5.30    1.90
  -2  -2 -12    5.80    1.50
   2  -2  12    5.60    2.10
  -2   2 -13   -0.50    2.00
   2   2  13    0.80    1.80
   2   2  13   -0.60    1.50
  -2   2 -13    0.00    1.40
  -2   2 -13    3.30    1.50
  -2   2 -13   -0.20    1.20
   2  -2  13   -1.70    1.60
  -2  -2 -13    1.10    1.60
  -2  -2 -13   -0.40    1.20
   2  -2  13   -0.10    1.80
  -2  -2 -13    0.40    1.40
   2  -2  13    0.00    1.50
  -2  -2 -13    1.50    1.90
   2   2  14   10.80    2.60
  -2   2 -14   13.40    2.90
  -2   2 -14   14.90    1.90
  -2   2 -14   11.70    2.20
   2  -2  14   10.50    2.40
  -2  -2 -14   12.50    2.50
  -2  -2 -14   11.80    1.80
   2   2  15  300.37   10.50
  -2   2 -15  297.47    8.80
  -2   2 -15  293.27    7.60
  -2   2 -15  303.97   11.10
  -2  -2 -15  286.77    7.50
   2  -2  15  297.67   10.60
  -2  -2 -15  303.97    9.50
  -2   2 -16   17.50    2.60
   2   2  16   19.30    3.20
  -2   2 -16   23.60    3.90
  -2   2 -16   17.00    1.90
  -2  -2 -16   17.50    1.80
  -2  -2 -16   19.90    2.90
   2  -2  16   19.40    3.40
  -2   3  16    6.30    2.20
   2   3 -16    9.70    2.80
   2  -3 -16   10.20    2.00
  -2  -3  16    7.00    2.30
   2   3 -15  139.29    4.30
  -2   3  15  133.29    6.20
  -2   3  15  144.19    5.80
   2   3 -15  141.09    7.10
  -2  -3  15  151.58    6.90
   2  -3 -15  141.09    5.90
  -2  -3  15  148.69    6.00
   2  -3 -15  133.39    5.60
   2   3 -14    6.90    2.60
   2   3 -14    5.80    1.50
  -2   3  14    4.70    1.80
  -2   3  14    6.30    1.80
   2  -3 -14    7.30    1.80
  -2  -3  14    2.40    1.80
  -2  -3  14    5.60    1.90
  -2   3  13    1.70    1.50
   2   3 -13    1.70    0.80
   2   3 -13    1.40    1.90
  -2   3  13    0.60    1.30
  -2   3  13    2.30    1.50
   2   3 -13    0.70    1.30
  -2   3  13    2.60    1.90
  -2  -3  13    2.20    1.50
  -2  -3  13    4.70    2.10
   2  -3 -13    0.60    1.10
  -2  -3  13    2.60    1.50
   2  -3 -13    1.00    1.30
  -2  -3  13    0.50    1.60
   2   3 -12    2.20    0.80
  -2   3  12    1.80    1.30
  -2   3  12    0.80    1.30
   2   3 -12    0.20    1.80
  -2   3  12    1.60    1.20
  -2   3  12    2.40    3.20
   2  -3 -12    1.90    1.10
  -2  -3  12    0.60    1.40
   2  -3 -12    4.20    1.50
  -2  -3  12    1.30    2.00
  -2  -3  12    0.10    1.30
  -2   3  11   13.40    1.90
  -2   3  11   15.50    2.70
  -2   3  11   13.20    2.00
   2   3 -11   14.30    2.60
   2   3 -11   12.70    1.30
   2   3 -11   12.90    2.00
  -2   3  11    9.70    1.90
   2  -3 -11   15.30    1.90
  -2  -3  11   16.30    2.80
  -2  -3  11    9.70    2.00
   2  -3 -11   15.40    2.10
  -2  -3  11   14.10    2.00
   2   3 -10 1639.34   31.90
  -2   3  10 1591.74   34.60
   2   3 -10 1613.84   33.70
  -2   3  10 1606.24   33.50
  -2   3  10 1650.43   33.60
  -2   3  10 1627.34   33.00
   2   3 -10 1654.63   34.60
   2  -3 -10 1668.83   34.30
  -2  -3  10 1678.53   34.20
  -2  -3  10 1655.63   33.80
   2  -3 -10 1642.24   33.30
  -2  -3  10 1612.44   34.60
   2   3  -9 1650.23   31.40
  -2   3   9 1637.54   32.90
  -2   3   9 1607.94   34.00
   2   3  -9 1591.34   33.10
   2   3  -9 1608.04   33.80
  -2   3   9 1616.04   32.30
  -2   3   9 1648.24   33.20
   2  -3  -9 1632.74   32.60
  -2  -3   9 1606.64   33.80
  -2  -3   9 1611.14   33.50
  -2  -3   9 1630.44   32.50
  -2   3   8  408.96    9.20
  -2   3   8  411.76    9.90
   2   3  -8  399.96   10.00
   2   3  -8  399.56   10.50
  -2   3   8  412.46   10.70
  -2   3   8  410.26    9.70
   2   3  -8  419.56    8.50
  -2  -3   8  412.46   10.70
  -2  -3   8  400.16    9.90
   2  -3  -8  410.26    9.70
  -2  -3   8  408.26   10.20
   2  -3  -8  402.96    9.40
  -2  -3   8  416.16    9.50
   2   3  -7  178.38    5.60
  -2   3   7  170.78    5.70
  -2   3   7  168.98    5.20
   2   3  -7  174.08    5.20
   2   3  -7  172.88    3.90
   2   3  -7  167.68    3.60
  -2   3   7  181.38    4.90
   2   3  -7  178.18    3.60
  -2   3   7  174.98    4.50
  -2  -3   7  179.28    4.80
  -2  -3   7  182.48    5.70
   2  -3  -7  164.28    5.50
  -2  -3   7  184.88    5.50
  -2  -3   7  182.28    5.20
   2  -3  -7  182.78    4.80
   2   3  -6  218.48    4.60
  -2   3   6  222.08    6.40
  -2   3   6  219.98    5.30
  -2   3   6  213.38    5.90
   2   3  -6  221.38    4.60
   2   3  -6  228.48    6.30
  -2   3   6  224.28    5.50
  -2  -3   6  228.68    6.30
  -2  -3   6  228.58    5.90
  -2  -3   6  227.28    5.50
   2  -3  -6  214.98    5.80
   2  -3  -6  227.28    5.40
  -2  -3   6  223.98    6.10
   2   3  -5  106.39    3.70
  -2   3   5  113.59    3.10
   2   3  -5  108.89    2.60
  -2   3   5  110.79    3.00
   2   3  -5  110.99    2.30
  -2   3   5  114.99    4.00
  -2   3   5  117.89    3.70
  -2  -3   5  112.29    3.50
  -2  -3   5  112.49    3.20
  -2  -3   5  112.89    3.70
  -2  -3   5  113.89    3.80
   2  -3  -5  108.69    3.00
   2  -3  -5  109.59    3.50
  -2   3   4   17.40    1.50
  -2   3   4   17.60    1.00
   2   3  -4   17.00    1.00
   2   3  -4   13.50    1.50
  -2   3   4   18.00    1.10
   2   3  -4   15.10    0.90
  -2  -3   4   17.00    1.40
   2  -3  -4   16.20    0.90
   2  -3  -4   17.80    1.40
  -2  -3   4   13.50    1.50
  -2  -3   4   17.60    1.40
  -2  -3   4   16.90    1.20
   2   3  -3  573.74   11.20
   2   3  -3  570.44   11.10
   2   3  -3  555.14   11.80
  -2   3   3  559.74   11.10
   2  -3  -3  563.44   11.80
  -2  -3   3  569.14   11.80
  -2   3   1 6388.96  138.99
  -2   3   1 6052.89  136.59
  -2  -3   1 6509.65  138.09
   2   3   0 1651.83   50.69
  -2   3   0 1634.54   50.69
  -2  -3   0 1631.94   49.20
   2  -3   0 1715.13   50.39
   2   3   1  256.67    5.90
  -2   3  -1  276.47    6.10
  -2   3  -1  275.47    6.00
   2   3   1  269.27    5.90
   2   3   1  252.07    5.90
  -2   3  -1  259.27    5.70
   2  -3   1  270.77    5.70
  -2  -3  -1  286.07    6.00
   2  -3   1  271.37    5.90
  -2  -3  -1  263.87    6.00
  -2  -3  -1  260.57    5.90
   2   3   2   34.00    1.50
   2   3   2   28.20    1.40
  -2   3  -2   33.10    1.70
  -2   3  -2   33.90    1.50
   2   3   2   30.60    1.50
  -2   3  -2   30.70    1.40
  -2  -3  -2   30.00    1.50
   2  -3   2   31.10    1.40
   2  -3   2   29.40    1.50
  -2  -3  -2   31.50    1.60
  -2  -3  -2   32.80    1.50
   2  -3   2   30.40    1.60
   2   3   3   31.10    1.60
  -2   3  -3   30.10    1.60
  -2   3  -3   30.10    1.80
  -2   3  -3   30.40    1.50
   2   3   3   31.20    1.70
   2   3   3   31.80    1.60
   2   3   3   29.90    1.60
  -2  -3  -3   33.20    1.70
   2  -3   3   31.50    1.60
  -2  -3  -3   32.20    1.70
  -2  -3  -3   31.80    1.60
   2  -3   3   33.10    1.90
   2  -3   3   32.10    1.60
  -2   3  -4 1173.98   53.09
   2   3   4 1188.98   53.79
  -2  -3  -4 1205.48   52.19
   2  -3   4 1126.59   50.89
  -2   3  -5 4954.50  139.99
   2   3   5 4786.42  139.49
   2  -3   5 4863.71  136.89
  -2  -3  -5 4907.21  136.89
  -2   3  -6  919.21   20.20
   2   3   6  922.61   20.10
  -2   3  -6  904.91   19.70
   2   3   6  945.11   19.60
   2   3   6  937.41   19.90
  -2   3  -6  951.20   19.60
   2   3   6  940.11   20.00
  -2  -3  -6  961.90   19.80
  -2  -3  -6  948.01   19.70
  -2  -3  -6  955.60   19.30
   2  -3   6  971.30   20.00
   2  -3   6  937.21   19.70
   2  -3   6  942.71   20.20
  -2   3  -7  456.15   10.50
   2   3   7  459.05   11.00
   2   3   7  461.45   11.00
   2   3   7  454.95   11.20
   2   3   7  452.25   10.60
  -2   3  -7  440.66   10.80
  -2   3  -7  444.46   11.30
  -2  -3  -7  459.75   10.30
  -2  -3  -7  470.05   11.30
  -2  -3  -7  458.35   10.90
   2  -3   7  460.65   10.80
   2  -3   7  457.85   11.40
   2  -3   7  443.76   11.00
  -2  -3  -7  450.95   10.70
  -2   3  -8  481.05   11.00
   2   3   8  478.85   12.10
  -2   3  -8  488.25   12.30
   2   3   8  497.35   11.60
   2   3   8  493.35   11.90
  -2   3  -8  473.75   11.20
  -2   3  -8  472.65   11.60
   2  -3   8  475.75   12.20
   2  -3   8  500.35   12.00
  -2  -3  -8  488.75   12.20
  -2  -3  -8  492.85   11.00
   2  -3   8  474.05   11.60
  -2  -3  -8  478.55   12.40
  -2  -3  -8  476.65   11.60
  -2   3  -9   -0.60    1.50
  -2   3  -9    0.20    1.20
   2   3   9    1.30    1.20
  -2   3  -9    0.40    1.00
   2   3   9    0.30    1.50
   2   3   9    0.60    1.30
  -2   3  -9    1.00    1.10
  -2  -3  -9   -0.60    1.30
   2  -3   9    2.40    1.80
   2  -3   9    2.60    1.50
  -2  -3  -9   -0.20    1.50
   2  -3   9    0.90    1.20
  -2  -3  -9    0.70    1.20
  -2  -3  -9    0.80    0.90
  -2   3 -10   29.80    2.60
   2   3  10   29.30    3.00
   2   3  10   28.70    2.70
   2   3  10   27.30    2.80
  -2   3 -10   25.10    2.30
  -2   3 -10   28.50    2.40
  -2   3 -10   24.50    3.10
   2  -3  10   29.10    2.90
  -2  -3 -10   29.30    2.50
   2  -3  10   25.90    3.00
   2  -3  10   32.90    2.90
  -2  -3 -10   31.20    2.90
  -2  -3 -10   29.60    2.30
  -2   3 -11  137.29    6.20
  -2   3 -11  134.29    4.70
  -2   3 -11  138.69    4.90
   2   3  11  146.59    5.60
   2   3  11  144.19    5.90
   2  -3  11  143.89    6.00
  -2  -3 -11  133.99    5.50
  -2  -3 -11  143.49    4.70
   2  -3  11  135.99    5.40
  -2  -3 -11  137.09    5.40
  -2   3 -12  252.27    9.30
  -2   3 -12  258.77    7.10
  -2   3 -12  253.87    8.40
  -2   3 -12  258.77    7.50
   2   3  12  270.97    8.80
   2   3  12  263.67    8.30
  -2  -3 -12  258.77    8.20
  -2  -3 -12  264.17    7.00
   2  -3  12  262.57    8.90
   2  -3  12  253.67    8.30
  -2   3 -13   43.20    3.00
   2   3  13   38.70    4.30
   2   3  13   42.20    3.40
   2   3  13   50.19    4.80
  -2   3 -13   43.00    3.40
  -2   3 -13   37.80    4.00
  -2   3 -13   48.00    2.80
  -2  -3 -13   44.30    2.80
  -2  -3 -13   40.60    3.30
  -2  -3 -13   44.40    3.60
   2  -3  13   52.89    7.40
   2  -3  13   37.10    3.80
   2  -3  13   42.00    3.50
  -2   3 -14   78.39    4.00
  -2   3 -14   75.49    3.40
   2   3  14   69.19    4.80
  -2   3 -14   80.59    5.40
   2  -3  14   71.69    5.00
  -2  -3 -14   72.09    3.30
  -2  -3 -14   79.19    4.70
  -2   3 -15   39.80    3.20
  -2   3 -15   41.70    2.70
  -2   3 -15   43.30    4.60
   2   3  15   43.10    4.20
  -2  -3 -15   40.30    2.70
   2  -3  15   46.20    4.60
  -2  -3 -15   45.60    3.80
  -2   3 -16   35.80    3.20
   2   3  16   40.30    4.30
  -2   3 -16   35.60    2.50
  -2   3 -16   40.50    6.40
  -2  -3 -16   34.80    2.20
   2  -3  16   40.30    4.50
  -2  -3 -16   46.60    4.00
  -2   4  16    8.60    2.50
   2   4 -16   14.30    3.40
   2   4 -16   15.90    1.20
   2  -4 -16   11.10    2.20
  -2  -4  16   10.00    2.60
   2   4 -15   11.20    1.20
   2   4 -15    9.70    2.90
  -2   4  15   14.90    3.00
  -2   4  15    6.10    2.00
   2  -4 -15    7.50    1.80
  -2  -4  15   11.00    3.30
   2  -4 -15    6.40    1.80
  -2  -4  15    2.90    1.90
  -2   4  14  103.19    5.20
  -2   4  14  100.69    5.20
   2   4 -14  106.29    3.20
   2   4 -14  105.99    6.00
  -2  -4  14  106.29    5.60
  -2  -4  14   95.59    5.30
   2  -4 -14   98.29    4.70
   2   4 -13   17.50    1.30
   2   4 -13   15.60    2.80
  -2   4  13   14.40    2.30
  -2   4  13   13.40    2.20
  -2   4  13   16.30    2.40
  -2  -4  13   11.80    2.10
   2  -4 -13   13.40    1.90
   2  -4 -13   14.90    2.20
  -2  -4  13   12.90    2.40
  -2  -4  13   17.50    3.20
  -2  -4  13   12.70    2.80
  -2   4  12    4.30    1.50
  -2   4  12    3.80    1.50
  -2   4  12    5.20    2.00
  -2   4  12    6.30    1.70
   2   4 -12    2.00    1.90
   2  -4 -12    2.00    1.10
  -2  -4  12    2.20    1.40
  -2  -4  12    6.10    1.80
   2  -4 -12    3.60    1.50
  -2  -4  12    2.00    2.00
   2   4 -11    4.70    2.10
  -2   4  11    5.40    1.50
  -2   4  11    4.80    1.70
  -2   4  11    4.20    1.50
   2   4 -11    5.10    0.80
  -2   4  11    3.70    2.00
  -2  -4  11    1.40    1.90
  -2  -4  11    2.80    1.70
  -2  -4  11    1.80    1.50
   2  -4 -11    2.80    1.20
   2  -4 -11    5.30    1.60
  -2  -4  11    3.50    1.50
  -2   4  10  605.04   13.90
   2   4 -10  627.04   15.00
  -2   4  10  587.74   13.30
   2   4 -10  572.14   14.10
  -2   4  10  572.24   14.00
  -2   4  10  591.24   15.10
   2   4 -10  588.84   12.00
   2  -4 -10  592.04   13.60
   2  -4 -10  557.64   13.70
  -2  -4  10  594.14   14.90
  -2  -4  10  595.64   13.60
  -2  -4  10  590.44   14.00
  -2  -4  10  603.54   14.60
  -2   4   9    5.40    1.90
   2   4  -9    4.30    0.70
  -2   4   9    6.10    1.30
  -2   4   9    4.50    1.50
  -2   4   9    5.20    1.30
   2   4  -9    6.70    1.90
  -2  -4   9    2.90    1.30
   2  -4  -9    4.30    1.10
  -2  -4   9    5.60    1.50
  -2  -4   9    5.90    2.00
  -2  -4   9    5.50    1.50
   2  -4  -9    4.50    1.40
   2   4  -8  465.05    9.40
  -2   4   8  464.25   10.50
   2   4  -8  476.55   10.10
  -2   4   8  467.65   12.00
  -2   4   8  497.85   11.00
   2   4  -8  484.65   11.90
  -2   4   8  439.36   11.60
   2   4  -8  469.75    9.50
  -2  -4   8  488.45   10.90
   2  -4  -8  474.65   10.70
  -2  -4   8  483.25   11.70
  -2  -4   8  466.65   11.20
  -2  -4   8  502.95   13.10
   2  -4  -8  464.15   11.10
   2   4  -7  104.59    2.70
  -2   4   7  105.39    3.40
  -2   4   7  102.29    3.90
   2   4  -7  101.69    4.10
  -2   4   7   99.59    3.30
   2   4  -7  103.69    2.60
   2   4  -7  102.59    2.30
  -2  -4   7  110.19    4.10
  -2  -4   7  107.29    3.50
   2  -4  -7  102.89    3.30
  -2  -4   7   98.49    4.10
   2  -4  -7  106.89    3.80
   2   4  -6 5395.26  140.29
  -2   4   6 5421.96  140.69
  -2  -4   6 5335.77  134.29
   2  -4  -6 5201.48  131.59
  -2   4   5   21.30    1.40
   2   4  -4   35.70    1.60
   2   4  -4   40.80    1.50
   2   4  -4   32.10    2.10
  -2   4   4   42.40    2.20
  -2   4   4   38.10    1.70
  -2   4   4   37.70    1.50
  -2  -4   4   41.70    1.80
   2  -4  -4   35.10    1.30
  -2  -4   4   39.20    2.20
   2  -4  -4   39.40    2.10
  -2  -4   4   42.40    2.00
  -2  -4   4   44.10    2.20
   2   4  -3  399.56    8.70
   2   4  -3  398.66    8.10
   2   4  -3  381.16    8.60
   2   4  -3  399.86    8.20
  -2   4   3  374.96    8.70
  -2   4   3  393.96    8.00
  -2  -4   3  392.06    8.60
  -2  -4   3  399.16    8.60
   2  -4  -3  369.86    8.70
  -2  -4   3  388.66    8.30
   2   4  -2   25.30    1.20
   2   4  -2   23.80    1.40
  -2   4   2   24.90    1.50
   2   4  -2   24.20    1.20
   2   4  -2   26.50    1.20
   2   4  -2   25.80    1.40
  -2   4   2   24.90    0.90
  -2  -4   2   24.90    1.20
  -2  -4   2   24.90    1.30
   2  -4  -2   25.10    0.80
   2  -4  -2   27.50    1.50
  -2  -4   2   23.90    1.30
  -2  -4   2   23.60    0.90
   2   4  -1   69.39    2.10
  -2   4   1   71.09    2.40
   2   4  -1   71.79    2.10
  -2   4   1   71.69    1.70
   2   4  -1   70.79    2.30
   2   4  -1   69.89    2.00
  -2   4   1   73.79    2.20
  -2  -4   1   73.29    2.20
   2  -4  -1   70.79    2.40
  -2  -4   1   68.69    2.00
   2  -4  -1   71.39    1.70
  -2  -4   1   72.79    2.30
   2   4   0 4072.69  105.39
  -2   4   0 4377.06  107.79
   2  -4   0 4193.58  104.59
  -2  -4   0 4241.68  104.19
   2   4   1  577.34   12.20
   2   4   1  580.74   12.30
   2   4   1  614.04   12.30
  -2   4  -1  573.84   12.20
  -2   4  -1  596.14   12.00
   2  -4   1  606.44   11.80
  -2  -4  -1  615.84   12.30
   2   4   2 1409.86   54.69
  -2   4  -2 1431.56   55.19
   2  -4   2 1452.35   53.69
  -2  -4  -2 1426.66   52.79
  -2   4  -3  141.59    4.10
   2   4   3  138.19    4.10
  -2   4  -3  133.59    3.80
   2   4   3  132.99    3.80
   2   4   3  138.69    3.90
  -2   4  -3  137.49    4.30
  -2  -4  -3  136.19    3.90
  -2  -4  -3  136.19    4.00
  -2  -4  -3  137.69    4.10
   2  -4   3  139.59    3.90
  -2  -4  -3  131.49    3.80
   2  -4   3  137.19    4.20
   2  -4   3  134.39    3.90
   2   4   4 1799.02   71.19
  -2   4  -4 1723.83   69.39
   2  -4   4 1779.22   68.09
  -2  -4  -4 1802.62   67.79
  -2   4  -5   40.80    2.40
   2   4   5   41.60    2.50
   2   4   5   39.80    2.40
   2   4   5   40.70    2.20
   2   4   5   37.70    2.20
  -2   4  -5   42.10    2.20
  -2   4  -5   41.20    3.30
   2  -4   5   42.70    2.40
   2  -4   5   44.30    2.40
  -2  -4  -5   42.40    2.30
   2  -4   5   43.00    2.70
  -2  -4  -5   39.80    2.20
   2   4   6   52.29    2.80
   2   4   6   52.79    2.70
  -2   4  -6   52.09    2.60
   2   4   6   54.89    2.70
  -2   4  -6   53.19    2.60
  -2   4  -6   53.69    3.10
   2   4   6   54.49    2.80
  -2  -4  -6   58.59    2.90
   2  -4   6   56.39    2.70
  -2  -4  -6   55.19    2.50
  -2  -4  -6   57.29    2.70
   2  -4   6   58.19    3.10
   2  -4   6   57.29    2.80
  -2   4  -7    3.00    1.40
  -2   4  -7    1.20    1.00
   2   4   7    2.10    1.20
   2   4   7    2.40    1.10
   2   4   7    1.80    1.20
   2   4   7    1.30    1.20
   2   4   7    1.60    1.00
  -2   4  -7    1.10    1.10
   2  -4   7    2.00    1.10
   2  -4   7    2.80    1.50
  -2  -4  -7    3.30    1.20
   2  -4   7    1.10    1.20
  -2  -4  -7    2.00    0.90
  -2  -4  -7    2.70    1.10
   2   4   9   45.70    3.10
  -2   4  -9   39.20    2.80
  -2   4  -9   42.90    2.90
   2   4   9   43.20    2.80
   2   4   9   44.60    3.10
  -2   4  -9   41.70    2.80
  -2   4  -9   39.50    3.40
   2   4   9   40.70    3.20
   2  -4   9   44.80    3.50
   2  -4   9   49.40    3.20
  -2  -4  -9   46.30    3.20
  -2  -4  -9   42.10    2.80
   2  -4   9   44.50    2.90
  -2  -4  -9   46.30    2.60
  -2   4 -10   14.40    1.90
  -2   4 -10   12.50    2.70
  -2   4 -10   13.40    2.00
   2   4  10   11.90    2.10
   2   4  10   11.10    2.30
   2   4  10   13.50    2.10
   2  -4  10    7.50    2.00
  -2  -4 -10   15.30    1.90
  -2  -4 -10   12.80    2.20
  -2  -4 -10   10.30    1.70
   2  -4  10    9.20    1.90
   2  -4  10   14.50    2.30
   2   4  11   50.89    3.70
  -2   4 -11   53.89    3.00
  -2   4 -11   60.69    3.20
   2   4  11   52.19    3.50
  -2   4 -11   41.10    3.70
   2  -4  11   53.39    3.60
  -2  -4 -11   60.19    3.10
  -2  -4 -11   53.19    3.60
   2  -4  11   54.19    3.80
  -2  -4 -11   51.09    3.30
   2   4  12   76.19    4.80
  -2   4 -12   71.29    3.60
  -2   4 -12   70.39    3.40
  -2   4 -12   71.19    7.40
   2   4  12   75.79    4.40
   2   4  12   70.69    4.30
   2  -4  12   69.29    4.10
  -2  -4 -12   65.79    3.30
   2  -4  12   71.19    4.80
  -2  -4 -12   71.19    4.20
   2  -4  12   69.99    6.60
   2   4  13    4.80    2.40
  -2   4 -13    5.30    2.40
   2   4  13    4.00    1.90
  -2   4 -13    6.00    1.60
  -2   4 -13    5.00    1.50
  -2  -4 -13    4.10    1.80
  -2  -4 -13    6.00    1.50
   2  -4  13    3.50    1.90
  -2  -4 -13    3.30    1.40
   2  -4  13    4.70    2.00
  -2   4 -14   26.50    2.70
  -2   4 -14   30.30    3.90
  -2   4 -14   29.00    2.40
   2   4  14   27.10    3.50
  -2  -4 -14   27.40    3.30
  -2  -4 -14   25.00    2.40
   2  -4  14   27.80    3.70
  -2   4 -15   17.20    3.40
  -2   4 -15   22.20    2.70
  -2   4 -15   25.10    2.30
   2   4  15   19.00    3.10
  -2  -4 -15   28.60    3.40
   2  -4  15   23.60    3.60
  -2  -4 -15   24.30    2.20
   2   4  16  357.16   12.00
  -2   4 -16  362.66    9.80
  -2  -4 -16  349.07   11.00
   2   5 -16  118.69    6.90
  -2   5  16  109.99    5.80
   2  -5 -16  114.99    5.40
  -2   5  15   80.09    4.70
   2   5 -15   74.69    5.50
   2  -5 -15   74.89    4.10
   2  -5 -15   80.69    4.50
  -2  -5  15   86.29    5.40
  -2   5  14   39.80    3.20
   2   5 -14   30.10    3.80
   2   5 -14   35.10    1.30
  -2   5  14   31.50    3.20
  -2   5  14   38.80    3.20
  -2  -5  14   30.20    3.10
  -2  -5  14   33.10    3.70
   2  -5 -14   27.20    2.90
   2   5 -13    0.20    1.80
  -2   5  13   -0.60    1.30
   2   5 -13    0.70    0.50
  -2   5  13    0.60    1.30
   2  -5 -13    0.10    1.00
  -2  -5  13    0.30    1.50
  -2  -5  13   -1.80    1.30
  -2  -5  13    2.00    2.10
   2  -5 -13    0.80    1.40
  -2   5  12    9.90    1.90
   2   5 -12   10.10    2.50
   2   5 -12   11.20    0.90
  -2   5  12   10.20    2.00
  -2   5  12   11.00    2.10
  -2   5  12   11.80    2.70
   2  -5 -12   12.70    2.10
   2  -5 -12   12.80    1.90
  -2  -5  12   10.50    2.00
  -2  -5  12    8.40    2.50
  -2  -5  12    9.20    2.10
  -2   5  11   50.89    4.00
   2   5 -11   44.80    1.50
  -2   5  11   48.10    3.40
  -2   5  11   51.29    3.00
   2   5 -11   40.40    3.60
  -2   5  11   50.09    3.20
   2  -5 -11   46.10    3.10
  -2  -5  11   39.80    3.50
  -2  -5  11   42.80    3.70
  -2  -5  11   39.40    3.00
   2  -5 -11   40.50    2.60
  -2  -5  11   47.40    3.00
  -2   5  10 1898.71   40.50
  -2   5  10 1957.80   39.00
   2   5 -10 1945.41   36.60
   2   5 -10 1920.31   40.20
  -2   5  10 1919.11   38.60
  -2   5  10 1943.21   39.60
  -2  -5  10 1925.51   38.90
  -2  -5  10 1909.31   39.30
   2  -5 -10 1958.00   39.30
   2  -5 -10 1930.81   38.60
  -2  -5  10 1918.61   40.20
  -2  -5  10 1932.21   40.00
   2   5  -9  684.13   12.90
   2   5  -9  663.63   13.30
  -2   5   9  650.63   16.20
   2   5  -9  682.03   13.20
  -2   5   9  673.23   15.60
   2   5  -9  670.33   16.10
  -2   5   9  679.83   15.00
  -2  -5   9  672.63   15.90
   2  -5  -9  671.73   14.60
  -2  -5   9  644.84   15.20
  -2  -5   9  664.53   16.00
   2  -5  -9  675.53   15.30
  -2   5   8 1270.17   27.70
   2   5  -8 1294.37   25.00
   2   5  -8 1272.07   25.10
  -2   5   8 1321.47   26.30
  -2   5   8 1270.37   26.00
   2   5  -8 1307.47   27.40
  -2   5   8 1276.27   27.00
   2  -5  -8 1307.37   26.80
  -2  -5   8 1292.17   26.30
  -2  -5   8 1282.07   26.70
  -2  -5   8 1281.97   27.30
   2  -5  -8 1281.57   25.90
  -2  -5   8 1301.67   27.30
   2   5  -7  206.78    6.30
  -2   5   7  204.28    5.40
  -2   5   7  202.48    6.50
  -2   5   7  188.78    6.90
   2   5  -7  203.88    4.90
   2   5  -7  199.28    4.70
  -2   5   7  202.18    5.40
  -2  -5   7  202.08    5.50
  -2  -5   7  202.48    5.80
   2  -5  -7  206.38    5.20
  -2  -5   7  206.68    6.30
  -2  -5   7  202.98    6.20
   2  -5  -7  196.18    5.90
   2   5  -6   29.90    1.50
  -2   5   6   29.60    1.80
   2   5  -6   29.20    1.60
  -2   5   6   30.60    2.30
   2   5  -6   32.60    2.40
  -2   5   6   30.40    1.70
  -2   5   6   31.50    2.50
   2  -5  -6   30.30    2.10
  -2  -5   6   27.00    1.80
  -2  -5   6   31.10    2.20
  -2  -5   6   28.20    2.00
  -2  -5   6   28.00    2.30
   2  -5  -6   29.70    1.50
  -2   5   5    5.60    1.00
  -2   5   5    6.20    1.30
  -2   5   5    5.80    1.00
   2   5  -5    7.90    1.50
   2   5  -5    5.90    1.00
   2   5  -5    8.00    1.00
   2  -5  -5    6.80    1.20
  -2  -5   5    7.20    1.40
  -2  -5   5    7.00    1.20
   2  -5  -5    6.60    0.80
  -2  -5   5    5.70    1.10
  -2  -5   5    8.70    1.30
   2   5  -4   16.50    1.90
  -2   5   4   16.60    1.80
   2   5  -4   17.50    1.60
   2   5  -4   18.10    1.30
  -2   5   4   20.10    1.40
  -2   5   4   18.20    1.30
   2   5  -4   18.70    1.50
  -2  -5   4   18.40    1.80
  -2  -5   4   18.80    1.40
   2  -5  -4   17.90    1.60
  -2  -5   4   19.10    1.60
  -2  -5   4   17.20    1.50
   2  -5  -4   17.50    1.00
   2   5  -3  752.22   15.40
  -2   5   3  762.72   15.50
   2   5  -3  772.82   16.00
  -2   5   3  790.22   15.20
  -2   5   3  780.22   16.10
   2   5  -3  780.22   15.60
  -2  -5   3  751.22   15.50
   2  -5  -3  750.22   14.90
   2   5  -2 2387.66   71.99
   2   5  -2 2401.46   72.89
  -2   5   2 2541.85   72.99
  -2   5   1  172.18    4.40
  -2   5   1  189.98    4.00
   2   5  -1  186.28    4.30
  -2   5   1  178.98    4.70
   2   5  -1  181.28    4.60
   2   5  -1  183.38    4.50
   2   5  -1  175.58    4.40
  -2  -5   1  182.08    4.30
   2  -5  -1  182.68    3.90
   2  -5  -1  174.38    4.00
  -2  -5   1  176.18    4.60
   2  -5  -1  186.48    4.80
  -2  -5   1  186.28    4.60
  -2   5   0 1856.21   62.99
   2   5   0 1873.21   62.49
  -2  -5   0 1787.72   59.79
   2   5   1   59.09    2.30
   2   5   1   56.59    2.30
  -2   5  -1   55.19    2.10
   2   5   1   59.69    2.20
  -2   5  -1   57.59    2.30
   2  -5   1   57.59    2.00
   2  -5   1   55.49    1.80
  -2  -5  -1   58.69    2.30
  -2  -5  -1   54.19    2.20
  -2  -5  -1   55.09    2.20
   2  -5   1   55.59    2.10
   2   5   2   19.70    1.60
  -2   5  -2   20.90    1.30
  -2   5  -2   16.70    1.30
   2   5   2   17.60    1.50
  -2   5  -2   20.10    1.60
  -2   5  -2   19.90    2.00
   2   5   2   20.90    1.70
  -2  -5  -2   20.40    1.70
   2  -5   2   17.70    1.50
   2  -5   2   17.10    1.20
   2  -5   2   17.80    1.30
  -2  -5  -2   18.10    1.70
  -2  -5  -2   20.70    1.60
   2   5   3   96.59    3.30
  -2   5  -3   96.39    3.10
  -2   5  -3   95.59    3.40
   2   5   3   92.39    3.20
  -2   5  -3  103.49    3.90
   2   5   3   96.79    3.50
  -2  -5  -3   99.39    3.30
  -2  -5  -3   95.79    3.50
  -2  -5  -3   94.19    3.20
   2  -5   3   94.79    3.00
  -2  -5  -3   99.69    3.40
   2  -5   3   96.69    3.20
   2  -5   3   98.89    3.20
  -2   5  -4 1046.20   21.30
   2   5   4 1011.40   21.40
   2  -5   4 1038.60   21.50
   2   5   5 1219.98   25.20
   2   5   5 1208.68   24.80
  -2   5  -5 1223.48   24.90
   2  -5   5 1236.18   24.90
  -2  -5  -5 1210.98   25.00
  -2   5  -6  207.38    5.90
  -2   5  -6  203.88    6.50
  -2   5  -6  201.18    5.90
   2   5   6  199.78    6.10
   2   5   6  200.88    5.70
   2   5   6  211.68    5.90
   2   5   6  194.58    6.20
  -2  -5  -6  209.98    5.60
  -2  -5  -6  205.78    5.90
   2  -5   6  202.58    6.00
   2  -5   6  197.18    6.30
   2  -5   6  208.48    6.00
  -2  -5  -6  217.38    6.20
   2   5   7  169.48    5.30
  -2   5  -7  160.38    5.90
   2   5   7  164.78    5.70
  -2   5  -7  163.78    5.30
  -2   5  -7  170.18    5.30
   2   5   7  163.28    5.60
   2   5   7  167.58    5.20
   2  -5   7  172.68    5.40
  -2  -5  -7  166.48    5.50
   2  -5   7  176.38    5.70
  -2  -5  -7  161.68    5.20
  -2  -5  -7  167.28    4.90
   2  -5   7  169.28    5.80
   2   5   8  436.26   10.70
   2   5   8  432.56   10.90
   2   5   8  418.56   11.00
  -2   5  -8  428.36   11.50
  -2   5  -8  418.46   10.80
  -2   5  -8  438.16   10.60
   2   5   8  424.46   11.30
   2   5   8  436.56   10.70
   2  -5   8  429.06   10.80
  -2  -5  -8  429.06   10.10
   2  -5   8  432.76   11.40
  -2  -5  -8  437.56   10.80
   2  -5   8  420.76   11.00
  -2  -5  -8  435.86   11.00
   2   5   9   33.30    2.80
   2   5   9   35.40    2.90
  -2   5  -9   28.30    2.70
   2   5   9   31.30    3.10
  -2   5  -9   32.40    2.60
   2   5   9   30.30    2.50
  -2   5  -9   29.60    3.10
   2   5   9   33.30    2.90
  -2  -5  -9   29.40    2.40
  -2  -5  -9   32.10    3.10
   2  -5   9   32.70    2.90
   2  -5   9   33.30    2.90
   2  -5   9   35.00    3.30
  -2  -5  -9   32.50    2.60
   2   5  10   16.20    2.60
   2   5  10   16.00    2.30
   2   5  10   13.40    2.40
   2   5  10   17.30    3.00
  -2   5 -10   15.20    2.10
   2   5  10   12.40    2.10
  -2   5 -10   17.10    3.00
  -2   5 -10   13.40    1.80
   2  -5  10   14.60    2.40
  -2  -5 -10   14.00    2.00
   2  -5  10   11.00    2.50
  -2  -5 -10   14.60    1.90
  -2  -5 -10   13.20    2.30
   2  -5  10   14.70    2.40
  -2   5 -11    3.30    1.30
   2   5  11    4.30    2.00
   2   5  11    6.20    1.90
  -2   5 -11    5.10    2.30
  -2   5 -11    5.30    1.60
   2   5  11    6.70    1.90
   2  -5  11    6.70    2.50
  -2  -5 -11    5.20    2.00
  -2  -5 -11    7.70    1.70
   2  -5  11    6.40    1.80
  -2  -5 -11    8.00    1.60
   2  -5  11    6.50    1.90
   2   5  12   66.49    4.60
  -2   5 -12   67.19    3.40
   2   5  12   68.09    4.20
   2   5  12   63.49    4.50
  -2   5 -12   66.59    4.80
  -2   5 -12   71.59    3.40
   2   5  12   66.79    4.30
   2  -5  12   64.59    4.00
  -2  -5 -12   66.49    3.30
   2  -5  12   61.59    4.70
   2  -5  12   65.59    4.40
  -2  -5 -12   66.79    4.20
  -2   5 -13   12.40    1.90
   2   5  13   13.90    2.50
  -2   5 -13   17.10    3.40
   2   5  13   13.90    2.70
  -2   5 -13   15.40    2.20
  -2  -5 -13   14.00    2.10
   2  -5  13   16.80    2.70
  -2  -5 -13   14.00    1.90
   2  -5  13    9.60    2.40
  -2  -5 -13   15.60    2.70
  -2   5 -14    4.20    2.40
  -2   5 -14    2.50    1.40
   2   5  14    3.80    2.00
  -2   5 -14    6.00    1.60
   2   5  14    0.10    1.60
  -2  -5 -14    2.50    2.00
   2  -5  14    2.40    1.90
  -2  -5 -14    2.70    1.40
   2   5  15   73.99    4.90
  -2   5 -15   65.99    3.60
  -2   5 -15   75.19    5.60
  -2   5 -15   70.19    3.30
   2   5  15   70.39    5.00
  -2  -5 -15   71.19    4.80
  -2  -5 -15   67.49    3.10
   2  -5  15   64.79    5.20
   2   5  16    4.00    2.10
   2   5  16    5.10    2.40
  -2   5 -16    1.90    1.50
  -2   5 -16    4.80    2.60
   2  -5  16    2.00    2.10
  -2  -5 -16    1.80    1.90
  -2   6  16    3.70    2.00
  -2   6  16    8.80    2.40
   2   6 -16   11.30    4.80
  -2  -6  16    7.30    2.50
   2  -6 -16    5.30    1.80
   2   6 -15   56.89    4.90
  -2   6  15   58.19    4.10
  -2   6  15   50.49    3.90
  -2  -6  15   65.79    5.00
   2  -6 -15   53.29    3.50
   2  -6 -15   59.49    4.00
  -2   6  14    7.40    1.90
   2   6 -14    8.30    2.60
  -2  -6  14   10.00    2.20
  -2  -6  14   10.30    2.60
   2  -6 -14   11.80    2.20
  -2   6  13   19.30    2.70
   2   6 -13   18.40    3.20
  -2   6  13   15.90    2.30
  -2  -6  13   16.30    2.70
   2  -6 -13   21.30    2.20
   2  -6 -13   18.20    2.60
  -2   6  12   35.70    2.90
  -2   6  12   36.90    3.80
  -2   6  12   35.90    2.90
   2   6 -12   29.70    3.40
  -2   6  12   33.60    3.50
   2  -6 -12   31.40    3.00
  -2  -6  12   36.60    3.00
  -2  -6  12   30.70    3.30
  -2  -6  12   29.10    2.80
   2  -6 -12   36.10    2.50
  -2  -6  12   31.80    3.60
  -2   6  11   22.60    2.90
   2   6 -11   25.70    3.20
  -2   6  11   31.90    4.10
  -2   6  11   19.70    2.30
  -2   6  11   24.70    2.50
  -2  -6  11   19.60    3.00
  -2  -6  11   19.50    3.10
  -2  -6  11   24.40    3.10
   2  -6 -11   19.90    2.60
   2  -6 -11   22.30    2.10
  -2  -6  11   20.10    2.30
  -2   6  10   10.30    1.80
   2   6 -10   14.20    1.20
  -2   6  10   11.70    1.80
  -2   6  10   18.40    3.00
   2   6 -10   14.40    1.10
  -2   6  10    9.60    2.20
   2   6 -10   12.30    2.40
   2  -6 -10   12.60    2.00
   2  -6 -10   10.60    1.50
  -2  -6  10   14.40    2.00
  -2  -6  10    9.50    1.90
  -2  -6  10   16.50    2.90
   2   6  -9    3.00    0.80
   2   6  -9    1.00    1.70
  -2   6   9    2.80    1.20
  -2   6   9    6.90    1.90
  -2   6   9    2.90    1.80
   2   6  -9    3.80    0.90
  -2   6   9    2.30    1.30
  -2   6   9    1.80    1.10
   2  -6  -9    3.10    1.00
  -2  -6   9    3.60    1.40
  -2  -6   9    5.10    2.00
   2  -6  -9    3.70    1.40
  -2  -6   9    3.60    1.40
  -2  -6   9    2.00    1.20
  -2   6   8   34.40    3.00
  -2   6   8   36.00    2.20
   2   6  -8   35.10    1.90
   2   6  -8   32.80    2.90
  -2   6   8   34.30    2.30
   2   6  -8   33.40    1.70
  -2   6   8   36.10    2.90
  -2  -6   8   34.00    2.70
   2  -6  -8   35.20    2.00
   2  -6  -8   32.60    2.60
  -2  -6   8   33.90    3.00
  -2  -6   8   30.60    2.30
   2   6  -7  425.76    9.20
  -2   6   7  425.96   10.60
  -2   6   7  443.16   10.90
  -2   6   7  437.56   11.30
  -2   6   7  432.96   10.00
   2   6  -7  442.76    9.60
   2   6  -7  416.36   10.90
  -2  -6   7  420.56   10.40
  -2  -6   7  435.16   10.10
   2  -6  -7  422.86    9.50
   2  -6  -7  440.86   10.70
  -2  -6   7  455.65   11.80
  -2  -6   7  433.96   10.90
  -2   6   6   95.29    3.30
   2   6  -6   99.39    3.20
   2   6  -6   96.69    4.00
   2   6  -6   94.39    2.90
  -2   6   6   86.49    3.10
  -2  -6   6   94.49    3.90
   2  -6  -6   89.29    3.60
  -2  -6   6   92.49    3.30
  -2  -6   6   92.09    3.50
   2  -6  -6   90.99    2.80
  -2  -6   6   92.09    3.80
   2   6  -5  147.29    3.90
   2   6  -5  148.19    5.00
  -2   6   5  144.19    4.00
  -2   6   5  151.78    4.20
  -2   6   5  150.08    4.90
   2   6  -5  146.89    4.20
  -2  -6   5  141.89    4.20
   2  -6  -5  148.49    4.70
  -2  -6   5  147.59    4.80
  -2  -6   5  148.49    4.70
   2  -6  -5  141.79    3.70
  -2  -6   5  143.59    4.50
   2   6  -4    2.30    0.80
   2   6  -4    2.50    1.10
  -2   6   4    2.90    1.10
   2   6  -4    0.60    1.20
  -2   6   4    2.20    0.80
   2   6  -4    2.50    1.00
  -2   6   4    1.50    0.90
   2  -6  -4    2.00    0.50
  -2  -6   4    1.60    0.90
  -2  -6   4    1.70    0.80
  -2  -6   4    1.60    0.90
   2  -6  -4    1.70    1.00
   2   6  -3   31.70    1.80
  -2   6   3   29.10    2.10
   2   6  -3   31.50    1.70
   2   6  -3   28.30    1.30
  -2   6   3   30.10    1.80
  -2   6   3   30.00    1.40
   2   6  -3   31.40    2.20
  -2  -6   3   29.80    1.80
  -2  -6   3   31.10    1.70
  -2  -6   3   28.30    1.20
   2  -6  -3   30.90    1.30
   2   6  -2    1.30    0.80
   2   6  -2    1.30    1.10
   2   6  -2    2.10    0.70
  -2   6   2    1.50    0.80
   2   6  -2    1.30    0.90
  -2   6   2    0.40    0.90
   2   6  -2    0.10    0.90
  -2   6   2    0.80    0.50
  -2  -6   2    1.30    0.90
   2  -6  -2    1.30    1.00
  -2  -6   2    0.70    0.50
   2  -6  -2    1.70    0.70
  -2  -6   2    2.30    0.90
   2   6  -1  268.67    6.10
   2   6  -1  259.67    6.30
  -2   6   1  257.17    6.50
   2   6  -1  279.07    6.30
   2   6  -1  266.27    6.30
  -2   6   1  270.97    6.30
  -2   6   1  267.87    5.70
   2  -6  -1  259.97    6.60
  -2  -6   1  267.97    6.10
   2  -6  -1  269.97    5.70
  -2  -6   1  264.97    6.40
   2  -6  -1  263.87    5.80
  -2  -6   1  270.47    6.40
  -2   6   0   28.80    1.80
  -2   6   0   26.00    1.30
   2   6   0   24.00    1.60
   2   6   0   21.50    1.60
   2   6   0   26.10    1.70
   2   6   0   24.80    1.70
  -2   6   0   25.10    1.70
  -2  -6   0   24.70    1.70
  -2  -6   0   23.90    1.60
   2  -6   0   27.00    1.30
  -2  -6   0   25.30    1.70
   2  -6   0   25.60    1.20
   2  -6   0   24.80    1.70
   2   6   1 1904.31   92.89
  -2   6  -1 1813.92   68.49
  -2  -6  -1 1928.91   66.29
   2  -6   1 1787.62   66.39
   2   6   2  206.78    5.60
  -2   6  -2  207.18    5.90
   2   6   2  205.48    5.50
  -2   6  -2  199.78    5.20
  -2   6  -2  206.38    5.50
   2   6   2  208.48    5.40
   2  -6   2  208.38    5.20
   2  -6   2  207.08    5.30
  -2  -6  -2  216.28    5.60
  -2  -6  -2  210.08    5.50
  -2  -6  -2  204.78    5.50
   2  -6   2  201.08    4.90
   2   6   3  113.49    3.90
  -2   6  -3  110.49    3.40
   2   6   3  112.59    3.70
   2   6   3  108.79    3.60
  -2   6  -3  109.29    3.40
   2  -6   3  104.49    3.50
   2  -6   3  108.39    3.30
  -2  -6  -3  120.99    4.00
  -2  -6  -3  108.99    3.70
  -2   6  -4   25.60    2.00
   2   6   4   22.20    1.90
   2   6   4   25.70    2.10
  -2   6  -4   27.70    2.40
  -2   6  -4   24.80    1.80
  -2  -6  -4   24.40    1.90
  -2  -6  -4   26.10    2.20
   2  -6   4   26.30    1.90
   2  -6   4   21.10    1.60
   2  -6   4   21.20    1.70
  -2  -6  -4   26.80    2.00
   2   6   5   55.19    3.00
   2   6   5   57.09    2.70
  -2   6  -5   53.79    3.20
   2   6   5   56.99    2.70
   2   6   5   60.09    3.00
  -2   6  -5   57.89    2.70
  -2   6  -5   54.69    2.80
   2  -6   5   57.09    2.80
   2  -6   5   56.89    2.50
  -2  -6  -5   56.79    2.80
   2  -6   5   52.19    3.00
  -2  -6  -5   59.29    2.70
   2  -6   5   60.79    2.80
  -2  -6  -5   58.89    3.00
  -2   6  -6   45.80    2.70
   2   6   6   43.70    2.80
   2   6   6   43.80    2.80
   2   6   6   45.30    2.60
  -2   6  -6   39.80    3.10
   2   6   6   43.50    2.80
   2  -6   6   45.60    2.70
   2  -6   6   43.40    2.60
   2  -6   6   39.70    2.90
  -2  -6  -6   47.10    2.90
  -2  -6  -6   49.10    2.60
  -2  -6  -6   43.10    2.50
   2   6   7  376.26    9.60
   2   6   7  366.56    9.90
  -2   6  -7  395.56    9.80
  -2   6  -7  375.06    9.70
   2   6   7  372.36    9.50
   2   6   7  397.76   10.40
  -2   6  -7  387.96   10.50
  -2  -6  -7  383.76   10.00
   2  -6   7  390.06    9.70
  -2  -6  -7  388.86    9.70
   2  -6   7  382.06   10.30
   2  -6   7  381.86   10.00
  -2  -6  -7  386.96    9.20
  -2   6  -8   61.39    3.30
   2   6   8   56.09    3.60
   2   6   8   62.79    3.40
   2   6   8   63.49    3.70
  -2   6  -8   60.29    3.90
  -2   6  -8   59.89    3.30
   2   6   8   60.59    3.20
  -2  -6  -8   64.99    3.10
   2  -6   8   65.19    4.00
   2  -6   8   62.89    3.60
  -2  -6  -8   55.29    3.10
  -2  -6  -8   65.59    3.70
   2  -6   8   57.29    3.20
  -2   6  -9  238.68    7.40
   2   6   9  227.18    7.80
   2   6   9  232.78    7.20
  -2   6  -9  231.68    7.00
   2   6   9  229.08    7.20
  -2   6  -9  228.68    8.00
   2   6   9  226.98    7.50
   2  -6   9  231.38    7.20
  -2  -6  -9  239.48    7.60
   2  -6   9  234.18    7.90
   2  -6   9  252.17    7.80
  -2  -6  -9  237.88    6.60
  -2  -6  -9  218.68    6.90
   2   6  10  199.58    6.70
  -2   6 -10  202.78    7.60
  -2   6 -10  214.08    6.00
   2   6  10  210.38    7.00
   2   6  10  200.98    7.20
   2   6  10  187.58    7.30
  -2   6 -10  207.38    6.50
   2  -6  10  207.18    6.90
  -2  -6 -10  209.18    6.80
   2  -6  10  215.18    7.50
  -2  -6 -10  218.88    7.30
  -2  -6 -10  215.58    6.20
   2  -6  10  201.38    7.60
   2   6  11  283.67    8.80
  -2   6 -11  290.77    9.70
   2   6  11  273.97    9.00
   2   6  11  284.17    8.70
  -2   6 -11  283.37    8.10
   2   6  11  268.87   11.80
   2   6  11  285.47    8.90
  -2   6 -11  297.07    7.70
  -2  -6 -11  284.57    8.60
   2  -6  11  292.97    9.80
  -2  -6 -11  279.77    8.90
   2  -6  11  293.77    9.40
  -2  -6 -11  292.57    7.70
   2  -6  11  282.87    8.80
  -2   6 -12    8.10    1.80
   2   6  12    8.00    2.30
  -2   6 -12    7.70    2.00
   2   6  12    7.40    2.00
   2   6  12    8.10    2.00
  -2   6 -12    8.90    1.70
  -2   6 -12    8.90    2.80
   2  -6  12    6.00    2.00
   2  -6  12    6.70    2.10
   2  -6  12   10.60    2.80
  -2  -6 -12    6.00    1.60
  -2   6 -13    6.80    1.70
  -2   6 -13    7.20    2.60
   2   6  13    8.20    2.30
  -2   6 -13    8.00    1.70
  -2  -6 -13   10.50    2.00
  -2  -6 -13   10.90    1.80
   2  -6  13   11.50    2.60
  -2  -6 -13   14.70    2.80
   2   6  14   41.60    4.10
  -2   6 -14   42.80    2.90
   2   6  14   45.60    4.00
  -2   6 -14   38.80    2.80
  -2   6 -14   43.40    4.50
  -2  -6 -14   41.50    2.70
   2  -6  14   39.90    4.20
  -2  -6 -14   35.50    3.80
  -2   6 -15   88.99    6.00
  -2   6 -15   88.99    3.70
  -2   6 -15   88.59    4.00
   2   6  15   81.79    5.10
   2  -6  15   79.69    5.70
  -2  -6 -15   79.09    5.10
  -2   6 -16   85.59    4.00
  -2   6 -16   92.89    6.30
  -2   6 -16   88.09    3.60
  -2  -6 -16   99.99    5.70
   2   7 -15   66.39    5.20
  -2  -7  15   68.19    5.20
   2  -7 -15   68.79    3.90
   2  -7 -15   72.99    4.50
   2   7 -14    8.90    2.70
  -2   7  14   11.60    2.40
  -2  -7  14    6.70    2.30
   2  -7 -14    9.20    2.20
  -2   7  13    5.20    1.60
  -2   7  13    0.70    1.70
   2   7 -13    0.20    1.90
   2  -7 -13   -0.10    1.40
  -2  -7  13    1.50    1.50
  -2  -7  13   -2.30    1.40
   2  -7 -13    0.50    1.00
   2   7 -12   11.90    2.80
  -2   7  12    9.70    2.00
  -2   7  12   15.00    2.40
  -2   7  12   14.70    2.50
  -2  -7  12   12.40    2.10
   2  -7 -12   13.90    1.90
   2  -7 -12   10.40    3.50
  -2  -7  12   11.40    2.50
  -2  -7  12   14.20    2.90
  -2   7  11   31.30    2.80
   2   7 -11   33.20    1.40
  -2   7  11   34.20    2.70
  -2   7  11   27.90    3.20
  -2   7  11   27.90    3.30
   2   7 -11   28.30    3.40
  -2  -7  11   28.10    3.60
   2  -7 -11   31.80    2.30
  -2  -7  11   31.70    3.50
  -2  -7  11   31.00    2.70
   2  -7 -11   33.80    3.10
   2   7 -10  384.26    8.20
  -2   7  10  374.66    9.70
  -2   7  10  391.16   10.90
   2   7 -10  369.86   11.00
  -2   7  10  383.96    9.90
   2   7 -10  376.66    8.30
   2  -7 -10  384.86   10.40
  -2  -7  10  386.16   11.00
  -2  -7  10  396.06   11.10
  -2  -7  10  371.66    9.90
   2  -7 -10  386.06    9.40
   2   7  -9 1252.87   24.50
   2   7  -9 1228.78   27.20
  -2   7   9 1252.07   25.80
  -2   7   9 1228.78   25.80
   2   7  -9 1273.17   24.80
  -2   7   9 1232.88   26.90
   2  -7  -9 1226.68   25.30
  -2  -7   9 1234.78   25.90
   2  -7  -9 1234.98   26.50
  -2  -7   9 1228.18   27.00
  -2  -7   9 1257.07   27.10
  -2   7   8  122.19    4.30
  -2   7   8  123.99    5.10
   2   7  -8  127.59    3.70
   2   7  -8  127.79    5.30
  -2   7   8  125.69    5.40
  -2   7   8  130.09    4.40
   2   7  -8  128.29    3.90
  -2  -7   8  129.59    4.50
  -2  -7   8  124.09    5.10
  -2  -7   8  122.49    5.10
   2  -7  -8  124.59    3.90
   2  -7  -8  131.69    5.00
  -2  -7   8  127.99    4.70
   2   7  -7   12.20    1.40
  -2   7   7   11.60    1.90
  -2   7   7   11.80    2.20
   2   7  -7   14.90    1.60
  -2   7   7    9.60    2.30
   2   7  -7   10.20    2.10
  -2   7   7   11.20    1.50
  -2  -7   7   11.80    2.10
  -2  -7   7   11.50    1.90
   2  -7  -7   10.30    1.20
   2  -7  -7   11.10    1.90
  -2  -7   7    9.90    1.60
  -2  -7   7   12.40    1.80
  -2   7   6   52.09    2.60
  -2   7   6   51.39    3.10
  -2   7   6   53.49    2.40
   2   7  -6   51.49    2.50
   2   7  -6   50.69    3.20
   2   7  -6   51.39    2.20
  -2  -7   6   47.70    2.50
  -2  -7   6   51.19    2.70
   2  -7  -6   50.69    2.90
  -2  -7   6   52.09    3.00
   2  -7  -6   49.40    2.00
  -2  -7   6   54.39    3.00
   2   7  -5   57.89    2.40
   2   7  -5   59.59    3.20
  -2   7   5   57.99    2.60
  -2   7   5   58.49    2.30
   2   7  -5   60.29    2.60
  -2   7   5   57.39    3.10
   2  -7  -5   56.99    2.90
  -2  -7   5   57.39    3.00
  -2  -7   5   57.39    2.60
  -2  -7   5   61.39    2.80
   2  -7  -5   60.69    2.10
   2   7  -4   75.39    2.10
  -2   7   4   79.59    2.60
   2   7  -4   73.49    2.70
   2   7  -4   81.69    3.00
  -2   7   4   75.19    2.90
  -2   7   4   72.59    3.30
   2   7  -4   82.09    3.20
   2   7  -4   79.69    3.50
   2  -7  -4   77.49    2.40
  -2  -7   4   74.69    3.00
  -2  -7   4   78.29    3.30
   2  -7  -4   75.09    3.20
  -2  -7   4   81.89    2.90
   2   7  -3  870.31   18.00
   2   7  -3  873.51   18.20
   2   7  -3  874.91   17.30
   2   7  -3  895.51   18.50
  -2   7   3  862.21   17.30
  -2   7   3  879.01   18.00
   2   7  -3  862.91   17.80
  -2   7   3  875.01   18.60
   2  -7  -3  859.21   18.40
  -2  -7   3  851.81   17.90
  -2  -7   3  873.91   17.20
  -2  -7   3  871.11   18.10
   2  -7  -3  886.61   17.30
  -2   7   2 1476.05   60.59
  -2   7   2 1529.25   60.19
   2   7  -2 1533.65   61.29
   2   7  -2 1570.44   60.79
  -2   7   1 3973.20  117.29
  -2   7   1 4299.37  117.69
   2   7  -1 4155.38  117.79
   2   7   0   80.89    3.30
   2   7   0   75.29    2.80
  -2   7   0   75.69    3.00
   2   7   0   74.39    2.80
   2   7   0   75.89    3.00
  -2   7   0   74.89    2.40
   2  -7   0   81.09    2.50
   2  -7   0   78.49    3.00
   2  -7   0   75.09    2.40
  -2  -7   0   77.79    2.90
  -2  -7   0   77.19    2.80
   2   7   1   48.60    2.40
   2   7   1   50.69    2.30
  -2   7  -1   49.70    2.30
  -2   7  -1   49.20    2.00
   2   7   1   46.80    2.40
  -2   7  -1   50.59    2.40
   2  -7   1   55.69    1.90
   2  -7   1   51.39    2.20
   2  -7   1   52.89    2.10
  -2  -7  -1   49.70    2.50
  -2  -7  -1   54.69    2.50
  -2  -7  -1   50.59    2.40
  -2   7  -2   19.50    1.80
  -2   7  -2   17.90    2.10
   2   7   2   17.90    1.90
   2   7   2   19.40    1.70
  -2   7  -2   14.10    1.50
   2   7   2   20.00    1.80
  -2  -7  -2   18.00    1.70
  -2  -7  -2   19.40    1.90
   2  -7   2   14.70    1.30
   2  -7   2   19.50    1.60
  -2  -7  -2   18.50    1.80
   2  -7   2   16.00    1.40
  -2   7  -3    7.90    1.50
  -2   7  -3    6.80    1.20
   2   7   3    9.30    1.50
  -2   7  -3    8.20    1.80
   2   7   3    9.60    1.40
   2   7   3    7.50    1.50
   2  -7   3    6.40    1.30
   2  -7   3    6.90    1.10
   2  -7   3    6.50    1.10
  -2  -7  -3    7.50    1.40
  -2  -7  -3   10.10    1.60
  -2  -7  -3    6.40    1.40
   2   7   4  222.28    6.10
  -2   7  -4  238.88    6.50
  -2   7  -4  224.98    6.10
   2   7   4  222.58    6.50
   2   7   4  221.88    6.10
  -2   7  -4  225.38    6.90
  -2   7  -4  221.38    5.70
  -2  -7  -4  226.68    6.30
  -2  -7  -4  233.98    6.10
   2  -7   4  233.58    6.20
  -2  -7  -4  225.58    6.40
   2  -7   4  231.68    6.30
  -2  -7  -4  225.28    6.20
   2  -7   4  226.08    5.80
  -2   7  -6  170.68    5.60
   2   7   6  168.98    5.30
   2   7   6  161.18    5.80
  -2   7  -6  167.48    6.10
  -2   7  -6  166.68    5.30
   2   7   6  169.88    5.40
   2   7   6  166.48    5.70
   2  -7   6  165.58    5.50
   2  -7   6  167.38    5.40
  -2  -7  -6  171.98    5.70
   2  -7   6  165.98    5.20
  -2  -7  -6  174.98    5.40
   2  -7   6  172.88    5.80
  -2  -7  -6  176.58    5.20
   2   7   7  339.17    9.70
   2   7   7  337.97    9.50
  -2   7  -7  354.56    9.20
   2   7   7  348.87    9.10
  -2   7  -7  343.37    9.10
  -2   7  -7  343.57   10.00
   2   7   7  360.96    9.10
   2  -7   7  346.37    9.70
   2  -7   7  340.67    8.80
  -2  -7  -7  346.57    9.40
   2  -7   7  349.27    9.10
  -2  -7  -7  347.87    9.20
   2  -7   7  352.96    9.50
  -2  -7  -7  362.76    8.80
   2   7   8  298.37    8.30
  -2   7  -8  303.07    9.40
   2   7   8  306.97    9.20
   2   7   8  299.87    8.40
  -2   7  -8  309.77    8.40
  -2   7  -8  294.47    8.50
   2   7   8  288.97    8.80
  -2  -7  -8  307.87    7.90
   2  -7   8  312.77    8.60
   2  -7   8  292.77    8.10
  -2  -7  -8  301.37    8.70
   2  -7   8  312.97    8.90
  -2  -7  -8  288.87    8.30
   2  -7   8  298.17    9.00
  -2   7  -9   -0.20    1.50
   2   7   9    2.00    1.90
   2   7   9    1.70    1.60
   2   7   9    3.10    1.80
   2   7   9    1.30    1.60
  -2   7  -9    2.00    1.40
  -2   7  -9    2.00    2.00
   2  -7   9    2.20    1.70
   2  -7   9    1.10    1.40
   2  -7   9    5.40    2.20
  -2  -7  -9    4.10    1.60
  -2  -7  -9    1.60    1.30
  -2  -7  -9    2.60    1.90
   2  -7   9    3.00    1.40
  -2   7 -10    9.00    1.50
  -2   7 -10    8.80    2.00
  -2   7 -10   11.30    2.70
   2   7  10    7.30    2.00
   2   7  10    9.00    2.00
   2   7  10   10.10    2.40
  -2   7 -10   11.00    2.10
  -2  -7 -10    9.00    2.40
   2  -7  10   12.00    2.70
  -2  -7 -10   10.10    1.90
   2  -7  10   11.50    2.30
   2  -7  10    6.40    2.00
  -2  -7 -10    6.70    1.70
   2   7  11  304.07    9.20
  -2   7 -11  306.67    7.90
   2   7  11  287.37    9.70
  -2   7 -11  310.67    8.60
   2   7  11  295.67    9.60
  -2   7 -11  297.67   11.10
   2   7  11  295.77   10.00
  -2   7 -11  292.67    9.20
   2  -7  11  299.57   10.00
  -2  -7 -11  300.17    8.90
   2  -7  11  292.67    8.90
   2  -7  11  323.97   10.10
  -2  -7 -11  292.67    9.50
   2  -7  11  296.37    9.20
  -2  -7 -11  314.47    8.10
   2   7  12  179.08    6.80
   2   7  12  174.18    6.70
  -2   7 -12  169.58    7.60
  -2   7 -12  173.98    6.00
  -2   7 -12  179.98    5.50
  -2  -7 -12  175.28    6.90
  -2  -7 -12  173.08    5.60
   2  -7  12  180.18    7.40
   2  -7  12  163.78    6.50
  -2   7 -13    9.30    1.70
  -2   7 -13    9.60    1.90
  -2   7 -13   12.50    3.30
   2   7  13   11.00    2.50
   2  -7  13    9.70    2.50
  -2  -7 -13   12.40    2.70
  -2  -7 -13   11.80    2.10
  -2  -7 -13   12.60    2.00
   2   7  14   51.89    4.20
  -2   7 -14   52.99    3.10
  -2   7 -14   55.69    4.80
  -2   7 -14   56.19    3.30
  -2  -7 -14   49.70    4.30
  -2  -7 -14   57.69    3.10
   2  -7  14   48.70    4.50
   2   7  15    5.10    2.30
  -2   7 -15    5.50    1.50
  -2   7 -15    4.60    2.70
  -2  -7 -15   -0.10    1.70
   2  -7  15   -1.10    2.50
  -2   8  15    2.90    2.00
   2   8 -15    2.40    2.20
   2  -8 -15    4.20    1.90
   2  -8 -15    1.20    1.20
  -2  -8  15    3.70    2.30
  -2   8  14  144.19    6.10
   2   8 -14  144.69    7.30
  -2  -8  14  150.48    7.20
   2  -8 -14  151.58    6.50
   2   8 -13   25.70    3.80
  -2   8  13   26.20    4.80
  -2   8  13   37.50    3.60
   2  -8 -13   25.90    2.30
   2  -8 -13   24.90    3.10
  -2  -8  13   25.80    4.30
  -2  -8  13   24.60    3.30
  -2   8  12   13.80    2.90
  -2   8  12   11.60    2.20
   2   8 -12   11.40    2.70
  -2   8  12   12.70    2.10
  -2  -8  12    9.90    2.60
  -2  -8  12   10.60    2.50
   2  -8 -12   10.60    1.60
   2  -8 -12   13.00    2.30
  -2  -8  12   10.70    1.90
  -2   8  11    3.20    1.60
   2   8 -11    3.00    0.90
   2   8 -11    3.00    2.10
   2   8 -11    3.50    0.90
  -2   8  11    5.00    1.60
  -2   8  11    5.50    2.20
  -2   8  11    5.60    2.30
  -2  -8  11    4.60    2.70
   2  -8 -11    4.10    1.20
  -2  -8  11    1.80    1.60
  -2  -8  11    0.40    1.30
  -2  -8  11    4.60    1.70
   2   8 -10  317.67    7.30
  -2   8  10  313.77    8.50
   2   8 -10  310.07    7.10
  -2   8  10  290.57    9.40
  -2   8  10  302.77    8.50
   2   8 -10  309.47    9.80
  -2  -8  10  298.17    8.50
   2  -8 -10  303.47    7.90
   2  -8 -10  299.67    9.10
  -2  -8  10  317.27    9.60
  -2  -8  10  318.17    9.80
   2   8  -9   28.80    3.20
  -2   8   9   30.20    2.50
  -2   8   9   27.00    2.50
   2   8  -9   27.70    1.90
  -2   8   9   33.00    3.20
   2  -8  -9   26.70    2.00
   2  -8  -9   31.60    2.90
  -2  -8   9   27.40    2.40
  -2  -8   9   34.60    3.10
  -2  -8   9   27.20    3.10
   2   8  -8  351.46    9.90
  -2   8   8  324.07    9.60
  -2   8   8  334.27    8.50
  -2   8   8  333.27    8.70
   2   8  -8  329.17    7.80
   2   8  -8  369.66    9.70
  -2  -8   8  335.37    9.50
  -2  -8   8  346.07    9.70
   2  -8  -8  324.97    9.30
  -2  -8   8  328.37    8.70
   2  -8  -8  325.07    8.00
  -2   8   7   32.90    2.20
   2   8  -7   28.40    2.20
  -2   8   7   30.40    2.80
  -2   8   7   32.70    2.40
   2   8  -7   24.60    2.80
   2   8  -7   30.80    2.10
   2  -8  -7   26.70    2.60
  -2  -8   7   26.10    2.20
  -2  -8   7   27.20    2.60
   2  -8  -7   28.00    1.70
  -2  -8   7   27.30    2.70
  -2  -8   7   27.90    2.40
  -2   8   6 1331.87   28.20
   2   8  -6 1334.97   28.30
   2   8  -6 1359.66   26.70
  -2   8   6 1349.16   27.30
  -2   8   6 1326.47   26.80
   2   8  -6 1354.16   27.10
  -2  -8   6 1345.77   28.20
   2  -8  -6 1327.17   26.40
   2  -8  -6 1362.76   28.00
  -2  -8   6 1304.87   27.50
  -2  -8   6 1312.47   27.20
  -2   8   5   47.50    3.00
   2   8  -5   44.50    3.00
  -2   8   5   48.50    2.20
   2   8  -5   50.79    2.60
   2   8  -5   45.00    1.60
   2   8  -5   46.10    2.40
  -2  -8   5   50.99    2.60
  -2  -8   5   48.80    2.70
  -2  -8   5   46.00    2.90
   2  -8  -5   47.40    2.80
   2  -8  -5   44.10    1.90
   2   8  -4   17.60    1.70
   2   8  -4   18.40    2.20
  -2   8   4   17.80    2.00
   2   8  -4   20.40    1.90
   2   8  -4   19.00    1.20
  -2   8   4   23.00    1.40
  -2   8   4   20.80    1.90
   2   8  -4   19.70    1.90
   2  -8  -4   17.90    1.30
  -2  -8   4   20.90    1.70
  -2  -8   4   18.50    1.80
   2  -8  -4   19.60    2.00
  -2  -8   4   21.70    2.00
  -2   8   3  249.97    5.80
   2   8  -3  248.68    6.40
   2   8  -3  257.87    6.60
   2   8  -3  245.58    5.90
  -2   8   3  240.88    7.70
   2   8  -3  264.47    7.10
  -2   8   3  249.48    6.50
   2   8  -3  253.47    6.70
  -2  -8   3  257.57    6.60
  -2  -8   3  255.57    6.50
  -2  -8   3  253.87    5.80
   2  -8  -3  262.07    7.00
   2  -8  -3  248.78    6.00
  -2   8   2   11.20    1.60
  -2   8   2    9.00    1.00
   2   8  -2    9.90    1.60
  -2   8   2   11.10    1.40
  -2   8   2   12.90    1.60
   2   8  -2   10.90    1.40
   2   8  -2    8.80    1.30
   2   8  -2   12.10    1.50
   2   8  -2   11.80    1.30
   2  -8  -2   10.70    1.60
  -2  -8   2    9.00    1.10
  -2  -8   2    9.30    1.30
   2  -8  -2    9.80    1.10
  -2   8   1    1.80    1.00
  -2   8   1    3.50    1.00
   2   8  -1    2.10    1.00
  -2   8   1    3.30    0.80
   2   8  -1    2.60    1.10
   2   8  -1    2.30    0.90
   2   8  -1    3.40    1.10
  -2  -8   1    2.10    0.80
  -2  -8   1    3.10    1.10
   2  -8  -1    3.00    1.10
   2  -8  -1    2.20    0.60
   2  -8  -1    1.90    0.70
   2   8   0 1849.21   73.59
  -2   8   0 1857.81   71.59
  -2   8   0 1728.13   73.79
  -2   8  -1  117.19    3.90
   2   8   1  106.99    3.70
   2   8   1  103.89    3.70
   2   8   1  100.89    3.70
   2   8   1  111.19    3.60
  -2   8  -1  103.09    3.70
  -2   8  -1  102.49    3.20
   2  -8   1  106.29    3.50
   2  -8   1  107.09    3.10
   2  -8   1  107.29    3.40
  -2  -8  -1  100.89    3.60
  -2  -8  -1  107.29    4.20
  -2  -8  -1  109.79    3.80
   2   8   2 1296.07   25.70
   2   8   2 1271.57   26.10
  -2   8  -2 1226.08   25.60
   2   8   2 1287.37   25.90
  -2   8  -2 1282.17   26.10
  -2  -8  -2 1269.87   25.90
  -2   8  -3   12.30    1.40
  -2   8  -3   19.00    2.30
   2   8   3   15.90    1.70
   2   8   3   15.10    1.90
  -2   8  -3   16.60    2.00
   2  -8   3   12.70    1.40
  -2  -8  -3   16.10    1.90
  -2  -8  -3   13.70    1.70
  -2  -8  -3   12.00    1.70
  -2   8  -4  414.56   10.80
  -2   8  -4  426.06   10.30
   2   8   4  402.66   10.30
  -2   8  -4  409.76    9.50
   2   8   4  427.36    9.90
   2   8   4  414.06   10.00
   2  -8   4  424.86   10.00
  -2  -8  -4  409.36   10.10
   2  -8   4  427.56   10.10
  -2  -8  -4  415.86    9.90
   2  -8   4  416.46    9.50
  -2  -8  -4  404.76    9.90
  -2  -8  -4  415.96   10.30
  -2   8  -5   63.69    3.70
   2   8   5   58.69    2.90
  -2   8  -5   65.19    3.40
  -2   8  -5   58.99    2.60
   2   8   5   63.19    3.40
   2   8   5   60.19    3.00
  -2  -8  -5   63.79    3.10
   2  -8   5   63.99    3.20
   2  -8   5   58.49    2.90
  -2  -8  -5   64.79    3.10
  -2  -8  -5   58.29    3.20
   2  -8   5   63.69    2.80
  -2   8  -6   32.50    2.40
   2   8   6   28.60    2.70
  -2   8  -6   26.00    1.90
  -2   8  -6   25.50    3.00
  -2   8  -6   33.00    2.80
   2   8   6   27.90    2.40
   2   8   6   32.10    2.50
   2   8   6   28.10    2.60
   2  -8   6   24.60    2.10
  -2  -8  -6   28.60    2.70
  -2  -8  -6   26.70    2.30
   2  -8   6   26.60    2.40
   2  -8   6   26.60    2.20
  -2  -8  -6   30.60    2.40
  -2   8  -7   -0.50    1.80
   2   8   7    1.70    1.40
   2   8   7   -0.10    1.50
   2   8   7    0.60    1.40
  -2   8  -7    0.50    1.40
   2   8   7    1.10    1.30
  -2   8  -7    2.30    1.20
   2  -8   7    0.30    1.40
   2  -8   7   -0.40    1.10
   2  -8   7    1.00    1.10
   2  -8   7    1.10    1.60
  -2  -8  -7    1.00    1.10
  -2  -8  -7   -0.20    1.40
  -2  -8  -7   -0.10    1.30
  -2   8  -8  991.70   21.20
  -2   8  -8  965.00   22.30
   2   8   8  950.50   21.00
   2   8   8  940.51   20.90
   2   8   8  970.80   22.10
  -2   8  -8  944.01   21.10
  -2  -8  -8  969.80   21.00
   2  -8   8  966.70   21.80
   2  -8   8  950.00   21.10
   2  -8   8  944.91   20.80
  -2  -8  -8  943.11   21.40
  -2  -8  -8  948.91   20.40
   2  -8   8  954.20   21.60
   2   8   9   35.00    3.40
   2   8   9   39.00    3.20
   2   8   9   34.70    3.30
  -2   8  -9   35.30    3.70
  -2   8  -9   31.40    2.80
  -2   8  -9   36.10    3.10
   2   8   9   37.70    3.20
  -2  -8  -9   39.90    2.80
   2  -8   9   33.40    3.20
  -2  -8  -9   40.10    2.90
   2  -8   9   38.30    3.00
   2  -8   9   34.10    3.40
   2  -8   9   33.60    2.70
  -2  -8  -9   38.20    3.50
  -2   8 -10   95.19    4.50
   2   8  10   97.69    4.60
   2   8  10   88.49    5.50
  -2   8 -10   89.69    5.30
  -2   8 -10   83.89    4.40
  -2  -8 -10   90.49    4.30
  -2  -8 -10   96.29    5.00
   2  -8  10   88.79    4.80
   2  -8  10   86.49    5.10
  -2  -8 -10   85.29    4.00
   2   8  11   59.79    4.00
  -2   8 -11   56.39    3.70
  -2   8 -11   51.29    4.40
   2   8  11   56.39    4.20
   2   8  11   52.99    3.90
   2   8  11   59.99    4.40
  -2   8 -11   55.39    2.90
  -2   8 -11   49.60    3.70
   2  -8  11   56.29    4.40
   2  -8  11   55.19    4.20
   2  -8  11   53.59    3.70
  -2  -8 -11   62.79    4.30
   2  -8  11   57.89    3.60
  -2  -8 -11   51.59    3.50
  -2  -8 -11   60.09    3.20
  -2   8 -12   58.69    3.70
  -2   8 -12   66.79    5.00
  -2   8 -12   58.59    3.00
   2   8  12   61.49    4.20
   2  -8  12   61.49    4.50
  -2  -8 -12   56.89    4.30
  -2  -8 -12   59.69    3.30
  -2   8 -13   10.70    2.00
  -2   8 -13   12.00    3.20
  -2   8 -13   12.20    1.80
   2   8  13   13.10    2.70
  -2  -8 -13    9.30    2.00
  -2  -8 -13   12.00    1.80
  -2  -8 -13   12.10    2.70
   2  -8  13   10.80    2.70
  -2   8 -14   15.70    3.40
  -2   8 -14   13.00    2.00
   2   8  14   15.00    2.90
  -2   8 -14    9.80    1.70
   2  -8  14   11.50    2.80
  -2  -8 -14   12.20    2.80
   2   8  15   25.20    3.60
  -2   8 -15   29.50    2.50
  -2   8 -15   20.80    3.80
  -2  -8 -15   23.10    3.40
   2  -8  15   15.10    3.10
  -2   9  15    4.40    2.10
  -2  -9  15    7.70    2.40
   2  -9 -15   11.10    2.40
   2  -9 -15    4.00    1.50
  -2   9  14   14.50    2.60
   2   9 -14   17.40    3.30
  -2  -9  14   15.80    2.90
   2  -9 -14   15.20    2.70
   2  -9 -14   15.30    2.00
  -2   9  13   -0.80    1.50
   2   9 -13    4.50    2.40
  -2  -9  13    1.50    1.90
   2  -9 -13    0.00    1.60
   2  -9 -13    1.60    0.90
  -2   9  12   26.20    2.70
  -2   9  12   24.60    2.90
   2   9 -12   19.70    1.60
   2   9 -12   22.30    1.30
   2   9 -12   26.90    3.80
   2  -9 -12   19.10    2.70
  -2  -9  12   32.40    3.80
   2  -9 -12   22.40    2.10
  -2  -9  12   20.90    2.60
   2   9 -11   15.00    3.70
  -2   9  11   15.90    2.40
  -2   9  11   18.80    2.80
  -2   9  11   12.90    2.70
   2   9 -11   13.70    1.50
   2  -9 -11   15.70    1.90
   2  -9 -11   12.90    2.40
  -2  -9  11   12.80    2.50
  -2  -9  11   15.10    2.90
  -2  -9  11   13.30    2.20
   2   9 -10 1048.60   21.50
   2   9 -10 1032.10   24.20
  -2   9  10 1034.60   28.30
   2   9 -10 1048.20   21.10
  -2   9  10 1063.69   22.50
  -2   9  10 1046.40   24.00
  -2   9  10 1019.70   22.70
   2  -9 -10 1022.10   21.70
  -2  -9  10 1092.79   24.30
  -2  -9  10 1023.60   23.70
  -2  -9  10 1005.10   22.60
  -2   9   9  250.47    8.40
  -2   9   9  248.68    7.40
   2   9  -9  252.27    6.80
   2   9  -9  246.38    6.40
  -2   9   9  259.97    7.20
   2   9  -9  256.27    8.60
  -2  -9   9  241.98    7.30
   2  -9  -9  256.97    8.10
  -2  -9   9  242.18    8.00
   2  -9  -9  249.28    6.60
  -2  -9   9  256.17    8.40
   2   9  -8  865.11   17.80
  -2   9   8  836.02   19.80
   2   9  -8  859.61   20.00
  -2   9   8  868.11   18.30
   2   9  -8  862.71   18.20
  -2   9   8  833.82   18.70
   2  -9  -8  854.81   19.50
   2  -9  -8  864.01   17.80
  -2  -9   8  818.12   18.60
  -2  -9   8  848.32   19.80
  -2   9   7    2.10    1.40
   2   9  -7    1.40    1.20
  -2   9   7    1.80    1.10
   2   9  -7    2.80    1.40
   2   9  -7   -0.50    1.70
  -2   9   7   -0.20    1.50
   2  -9  -7    0.20    0.70
  -2  -9   7    2.80    1.30
  -2  -9   7    0.70    1.20
  -2  -9   7    0.90    1.30
   2  -9  -7   -1.90    1.20
   2   9  -6    5.20    2.00
  -2   9   6    7.20    1.50
   2   9  -6    6.70    0.80
  -2   9   6    7.40    2.00
   2   9  -6    6.40    1.40
  -2   9   6    6.90    1.60
   2   9  -6    5.10    1.50
  -2  -9   6    7.20    1.60
   2  -9  -6    5.10    1.60
  -2  -9   6    7.10    1.60
   2  -9  -6    5.40    0.90
  -2  -9   6    6.00    1.50
  -2   9   5    2.40    1.40
   2   9  -5    4.00    1.40
  -2   9   5    4.20    1.10
   2   9  -5    5.20    1.30
   2   9  -5    3.50    1.70
  -2   9   5    3.10    1.40
   2   9  -5    4.20    0.80
   2  -9  -5    3.70    1.40
  -2  -9   5    2.90    1.30
  -2  -9   5    5.90    1.50
   2  -9  -5    4.10    0.80
  -2  -9   5    4.00    1.20
   2   9  -4   14.50    1.80
   2   9  -4   18.80    1.40
  -2   9   4   18.20    2.30
   2   9  -4   17.90    2.00
   2   9  -4   18.50    2.00
   2   9  -4   18.60    2.40
  -2   9   4   16.40    2.00
  -2   9   4   17.30    1.40
   2  -9  -4   17.80    2.00
  -2  -9   4   16.20    1.80
  -2  -9   4   16.80    2.00
   2  -9  -4   17.60    1.40
  -2  -9   4   16.30    1.80
   2   9  -3  242.08    6.40
   2   9  -3  234.08    6.90
   2   9  -3  233.38    6.40
   2   9  -3  237.68    5.80
  -2   9   3  237.68    5.70
  -2   9   3  246.98    7.00
   2   9  -3  237.18    6.60
  -2   9   3  239.38    6.50
  -2   9   3  245.68    6.50
  -2  -9   3  228.48    6.30
  -2  -9   3  235.28    5.70
   2  -9  -3  237.58    5.90
   2  -9  -3  236.88    6.80
  -2  -9   3  237.98    6.40
  -2   9   2  347.77    8.90
  -2   9   2  329.37    7.60
   2   9  -2  342.97    8.00
   2   9  -2  338.97    8.40
  -2   9   2  367.86    8.50
   2   9  -2  350.76    8.40
  -2   9   2  343.47    8.40
   2   9  -2  334.17    8.70
   2   9  -2  328.67    8.40
   2  -9  -2  326.47    7.70
  -2  -9   2  341.37    7.80
   2  -9  -2  346.57    8.80
   2   9  -1   57.39    2.70
  -2   9   1   59.49    3.00
   2   9  -1   56.99    2.70
  -2   9   1   55.69    2.70
   2   9  -1   61.09    2.90
   2   9  -1   58.09    2.60
  -2   9   1   55.79    2.20
  -2   9   1   57.69    2.80
   2  -9  -1   55.29    2.30
  -2  -9   1   57.39    2.70
   2  -9  -1   60.79    3.00
   2  -9  -1   58.49    2.20
  -2  -9   1   57.79    2.50
   2   9   0  721.43   15.50
  -2   9   0  716.63   14.80
   2   9   0  720.03   15.40
   2   9   0  736.33   15.70
  -2   9   0  722.83   15.70
  -2   9   0  700.03   15.60
   2   9   0  727.63   15.50
   2  -9   0  724.23   15.00
  -2  -9   0  712.23   15.50
   2  -9   0  702.83   14.80
   2  -9   0  707.63   15.70
  -2   9  -1   16.50    1.50
   2   9   1   17.40    1.90
   2   9   1   16.90    1.90
   2   9   1   18.90    2.30
   2   9   1   18.40    1.70
  -2   9  -1   15.70    1.70
  -2   9  -1   16.60    1.80
   2  -9   1   16.30    1.40
  -2  -9  -1   17.90    1.80
  -2  -9  -1   15.50    1.80
   2  -9   1   17.00    1.50
  -2   9  -2    7.50    1.50
  -2   9  -2   10.20    1.50
  -2   9  -2   10.30    2.00
   2   9   2   10.40    1.70
   2   9   2    8.70    1.70
   2   9   2    9.20    1.50
  -2  -9  -2    8.40    1.50
  -2  -9  -2    9.00    1.50
   2  -9   2    7.60    1.20
   2  -9   2    7.10    1.10
  -2  -9  -2   11.70    1.70
   2  -9   2    9.50    1.50
   2   9   3   26.20    2.00
  -2   9  -3   26.00    1.90
  -2   9  -3   26.40    2.30
   2   9   3   22.20    2.00
  -2   9  -3   24.40    2.70
   2   9   3   26.90    2.40
   2  -9   3   23.40    1.70
   2  -9   3   25.30    2.10
  -2  -9  -3   26.50    2.10
  -2  -9  -3   26.10    2.30
  -2  -9  -3   24.40    2.10
   2  -9   3   26.30    2.00
  -2   9  -4  290.67    8.00
   2   9   4  285.27    8.20
  -2   9  -4  293.47    8.60
  -2   9  -4  286.47    7.20
   2   9   4  285.17    7.80
   2   9   4  285.57    7.50
  -2  -9  -4  292.37    7.90
  -2  -9  -4  287.87    7.90
  -2  -9  -4  291.37    7.70
  -2  -9  -4  295.67    8.10
   2  -9   4  301.27    7.90
   2  -9   4  292.87    7.60
   2  -9   4  284.37    7.30
  -2   9  -5  439.76   11.80
   2   9   5  439.36   11.30
  -2   9  -5  434.06   11.00
  -2   9  -5  428.26   10.00
   2   9   5  436.16   10.60
   2   9   5  433.96   10.80
   2  -9   5  441.96   10.90
   2  -9   5  429.06   10.60
  -2  -9  -5  446.46   10.90
  -2  -9  -5  448.96   10.60
   2  -9   5  437.26   10.30
  -2  -9  -5  446.76   11.20
  -2   9  -6  112.49    5.30
   2   9   6  110.09    4.90
   2   9   6  116.19    4.40
   2   9   6  107.69    4.80
  -2   9  -6  110.69    3.70
  -2   9  -6  107.89    4.70
   2   9   6  107.99    4.40
   2  -9   6  108.29    4.10
  -2  -9  -6  106.89    4.70
   2  -9   6  119.19    4.40
  -2  -9  -6  110.89    5.20
   2  -9   6  111.39    4.60
  -2  -9  -6  108.49    4.20
  -2   9  -7  180.08    6.20
   2   9   7  169.08    6.50
  -2   9  -7  172.28    5.00
   2   9   7  174.18    6.00
  -2   9  -7  171.68    6.90
   2   9   7  175.38    5.80
   2  -9   7  174.38    5.90
   2  -9   7  173.08    5.60
  -2  -9  -7  179.08    5.70
  -2  -9  -7  164.98    5.80
   2  -9   7  180.18    6.20
  -2  -9  -7  174.48    6.30
  -2   9  -8   82.29    3.30
   2   9   8   91.99    4.30
   2   9   8   93.49    4.30
  -2   9  -8   91.09    5.20
   2   9   8   91.29    4.80
  -2   9  -8   90.89    4.50
   2  -9   8   85.49    4.10
   2  -9   8   86.29    4.50
  -2  -9  -8   86.99    3.90
   2  -9   8   86.29    3.90
  -2  -9  -8   85.89    4.10
  -2  -9  -8   84.79    4.50
   2   9   9   54.49    3.60
  -2   9  -9   57.59    3.80
  -2   9  -9   57.89    2.70
  -2   9  -9   59.69    4.60
   2   9   9   48.80    3.60
   2  -9   9   47.20    3.30
   2  -9   9   53.99    4.70
  -2  -9  -9   53.29    3.90
  -2  -9  -9   52.99    3.30
  -2  -9  -9   52.99    3.20
   2  -9   9   51.79    3.90
  -2   9 -10    9.70    1.50
   2   9  10    8.80    2.30
   2   9  10    8.10    2.40
   2   9  10    8.90    2.10
  -2   9 -10   11.70    2.90
   2   9  10    4.70    2.10
  -2   9 -10    6.80    2.10
   2  -9  10    6.80    1.90
  -2  -9 -10    6.30    2.20
  -2  -9 -10    9.40    1.90
  -2  -9 -10    7.80    1.70
   2  -9  10   10.80    2.70
   2  -9  10    5.90    2.00
   2  -9  10    9.10    2.10
  -2   9 -11    9.60    1.50
   2   9  11   10.20    3.70
  -2   9 -11    5.40    2.60
  -2   9 -11    8.60    2.20
   2   9  11   14.70    3.50
  -2  -9 -11    9.70    2.40
   2  -9  11   12.20    2.80
  -2  -9 -11    4.80    1.50
  -2  -9 -11    9.90    1.90
   2  -9  11   11.30    2.60
  -2   9 -12   29.90    2.30
  -2   9 -12   26.70    3.00
  -2   9 -12   28.50    4.10
   2   9  12   27.10    3.30
  -2  -9 -12   28.80    3.50
   2  -9  12   25.80    3.50
  -2  -9 -12   28.50    2.60
  -2   9 -13    4.10    2.70
  -2   9 -13    2.50    1.60
   2   9  13   -0.90    1.90
  -2   9 -13   -0.80    1.00
   2  -9  13    0.40    1.90
  -2  -9 -13   -0.90    1.80
  -2  -9 -13   -1.10    1.20
  -2   9 -14    1.20    2.20
   2   9  14    1.40    2.00
  -2   9 -14    4.80    1.20
  -2   9 -14    2.30    1.40
  -2   9 -14   -1.30    1.10
  -2  -9 -14    4.20    2.10
   2  -9  14   -0.60    1.70
  -2   9 -15   22.40    3.90
  -2   9 -15   15.40    1.80
   2   9  15   15.00    3.00
  -2   9 -15   23.00    2.40
  -2  -9 -15   18.50    3.20
   2  -9  15   18.00    3.20
  -2  10  14   16.50    2.70
   2  10 -14   17.00    3.30
  -2 -10  14   11.00    2.60
   2 -10 -14   11.40    1.70
   2 -10 -14   16.30    2.80
   2  10 -13   32.60    4.40
  -2  10  13   19.20    2.70
   2 -10 -13   25.30    3.30
   2 -10 -13   25.10    2.20
  -2 -10  13   20.10    3.10
   2  10 -12    6.80    1.10
  -2  10  12    4.90    1.80
   2  10 -12    6.80    1.00
   2  10 -12    3.30    2.50
  -2 -10  12    5.20    2.20
   2 -10 -12    6.60    2.10
   2 -10 -12    7.90    1.40
  -2  10  11   43.70    3.20
  -2  10  11   47.00    3.30
   2  10 -11   41.50    2.50
   2  10 -11   35.60    2.20
   2  10 -11   39.10    4.00
  -2 -10  11   35.20    3.80
  -2 -10  11   37.10    3.00
  -2 -10  11   40.70    3.70
   2 -10 -11   39.70    2.50
   2 -10 -11   36.60    3.50
   2  10 -10   46.10    2.50
   2  10 -10   47.80    4.20
  -2  10  10   40.80    3.90
   2  10 -10   48.40    2.80
  -2  10  10   48.00    3.60
  -2  10  10   39.30    3.00
   2 -10 -10   48.60    2.60
  -2 -10  10   49.90    3.30
   2 -10 -10   48.20    3.80
  -2 -10  10   50.49    4.00
  -2  10   9   10.60    1.90
  -2  10   9   12.50    2.20
  -2  10   9   10.80    2.40
   2  10  -9    9.80    1.60
   2  10  -9   10.00    2.60
   2  10  -9   11.20    1.90
   2 -10  -9   10.80    1.40
  -2 -10   9   12.60    2.10
   2 -10  -9   13.00    3.20
  -2 -10   9   13.40    2.20
  -2 -10   9   10.80    2.40
   2  10  -8   20.80    2.40
   2  10  -8   22.80    3.30
   2  10  -8   22.20    2.10
  -2  10   8   23.20    2.60
  -2  10   8   20.10    3.20
  -2  10   8   17.80    2.10
   2 -10  -8   21.00    1.70
  -2 -10   8   21.80    2.30
   2 -10  -8   21.70    2.70
  -2 -10   8   18.90    2.60
  -2  10   7  129.69    4.30
  -2  10   7  132.19    4.90
   2  10  -7  126.99    5.60
   2  10  -7  126.99    4.90
   2  10  -7  131.29    4.80
  -2 -10   7  125.49    4.90
   2 -10  -7  132.89    5.40
  -2 -10   7  124.79    4.70
  -2 -10   7  128.79    5.40
   2 -10  -7  124.99    3.90
   2  10  -6   10.40    2.50
   2  10  -6    8.40    1.00
  -2  10   6    9.50    1.80
   2  10  -6    9.70    1.90
  -2  10   6    8.30    1.40
   2 -10  -6    8.60    2.00
   2 -10  -6    8.10    1.10
  -2 -10   6    8.20    1.80
  -2 -10   6    7.40    1.60
  -2 -10   6    8.40    1.70
   2  10  -5    9.50    1.20
   2  10  -5    9.50    1.80
   2  10  -5   13.50    2.50
  -2  10   5   11.30    2.00
  -2  10   5    9.50    2.00
  -2 -10   5   10.60    1.70
  -2 -10   5   12.30    2.00
   2 -10  -5   10.90    1.30
  -2 -10   5   12.60    1.90
   2 -10  -5   13.40    2.20
  -2  10   4    8.30    2.00
   2  10  -4    9.60    1.60
   2  10  -4    9.50    2.20
  -2  10   4    9.30    1.20
   2  10  -4    9.90    1.20
  -2  10   4    9.60    1.70
  -2  10   4   10.10    1.80
   2  10  -4   10.10    1.80
   2  10  -4   10.10    1.80
  -2 -10   4    7.50    1.50
  -2 -10   4    8.20    1.50
  -2 -10   4   10.10    1.70
   2 -10  -4    9.20    1.20
   2 -10  -4   13.70    2.10
   2  10  -3   42.40    2.70
   2  10  -3   41.70    2.20
  -2  10   3   45.40    2.70
  -2  10   3   41.10    2.90
   2  10  -3   44.30    2.70
  -2  10   3   43.60    2.00
   2  10  -3   43.50    2.70
   2  10  -3   45.30    3.20
  -2  10   3   44.80    2.70
  -2 -10   3   42.00    2.60
  -2 -10   3   46.20    2.80
   2 -10  -3   45.10    2.20
   2 -10  -3   44.10    2.90
  -2 -10   3   45.30    2.10
  -2  10   2    0.20    1.10
   2  10  -2    0.90    1.40
   2  10  -2    1.70    1.30
  -2  10   2    0.80    1.20
  -2  10   2   -0.10    1.30
   2  10  -2    0.30    0.90
   2  10  -2    1.10    1.20
   2  10  -2    0.20    1.10
  -2  10   2    0.30    0.70
  -2 -10   2    0.60    0.80
   2 -10  -2   -0.70    1.10
   2 -10  -2    0.90    0.90
  -2 -10   2   -0.90    1.00
   2  10  -1  128.49    4.40
   2  10  -1  138.19    4.60
  -2  10   1  140.39    4.00
  -2  10   1  129.19    4.70
  -2  10   1  141.89    4.70
   2  10  -1  136.69    4.60
  -2  10   1  133.59    4.70
   2  10  -1  134.79    4.60
   2 -10  -1  146.19    4.00
   2 -10  -1  134.19    4.00
  -2 -10   1  140.99    4.60
  -2 -10   1  134.39    4.30
   2 -10  -1  136.99    4.90
   2  10   0   13.00    1.80
  -2  10   0    9.50    1.30
   2  10   0   12.00    1.80
  -2  10   0   10.60    1.80
  -2  10   0   16.60    2.00
   2  10   0    9.00    1.50
  -2  10   0   12.10    1.80
   2  10   0   11.20    1.70
  -2 -10   0    9.10    1.40
  -2 -10   0    9.10    1.60
   2 -10   0    9.50    1.70
   2 -10   0    8.70    1.20
   2 -10   0   10.80    1.30
   2  10   1  666.03   15.00
   2  10   1  654.13   15.00
   2  10   1  679.83   14.90
   2  10   1  652.73   14.60
  -2  10  -1  723.23   16.00
  -2  10  -1  665.73   15.10
   2 -10   1  689.13   14.70
  -2 -10  -1  649.34   14.80
  -2 -10  -1  661.33   14.80
   2 -10   1  668.93   14.20
  -2  10  -2   -0.40    1.00
   2  10   2    1.10    1.10
  -2  10  -2    0.00    1.20
  -2  10  -2    1.60    1.60
   2  10   2   -0.70    1.20
   2  10   2    0.70    1.40
   2  10   2    0.70    1.30
  -2 -10  -2    1.20    1.20
   2 -10   2    0.20    0.90
   2 -10   2    3.00    1.10
  -2 -10  -2   -0.30    1.20
   2 -10   2    0.70    1.00
  -2  10  -3    1.70    1.70
  -2  10  -3    4.00    1.60
  -2  10  -3    1.50    1.00
   2  10   3    0.40    1.10
   2  10   3    1.50    1.40
   2  10   3    3.40    1.50
   2 -10   3    1.90    1.00
  -2 -10  -3    1.80    1.30
   2 -10   3    1.50    1.20
  -2 -10  -3    1.50    1.30
   2 -10   3    0.90    1.00
  -2  10  -4    1.10    1.80
  -2  10  -4    2.20    1.10
   2  10   4    3.10    1.50
  -2  10  -4    4.40    1.60
   2  10   4    2.70    1.30
   2  10   4    4.10    1.60
   2 -10   4    2.00    1.10
  -2 -10  -4    3.90    1.40
  -2 -10  -4    3.70    1.50
   2 -10   4    2.60    1.20
  -2 -10  -4    3.00    1.40
   2 -10   4    3.70    1.40
  -2  10  -5    0.60    1.60
   2  10   5    1.80    1.40
   2  10   5    2.90    1.50
  -2  10  -5    0.30    1.80
  -2  10  -5    0.60    0.90
   2  10   5    3.70    1.70
  -2 -10  -5    2.00    1.50
   2 -10   5    1.20    1.10
  -2 -10  -5    2.00    1.30
   2 -10   5    2.50    1.30
   2 -10   5    1.00    1.10
  -2 -10  -5    0.70    1.20
   2  10   6   -0.10    1.30
   2  10   6   -1.20    1.30
  -2  10  -6    0.40    1.90
  -2  10  -6   -0.20    0.80
  -2  10  -6    0.50    1.50
   2  10   6    0.50    1.60
   2 -10   6    0.10    1.10
   2 -10   6   -1.00    1.00
  -2 -10  -6   -0.60    1.40
   2 -10   6   -1.10    1.00
  -2 -10  -6    2.40    1.50
  -2 -10  -6   -0.80    1.10
   2  10   7  338.77    9.20
  -2  10  -7  339.57    8.30
  -2  10  -7  338.07   10.50
  -2  10  -7  347.37    9.70
   2  10   7  348.17   10.30
   2  10   7  346.07    9.50
  -2 -10  -7  333.27    9.80
  -2 -10  -7  327.07    9.00
   2 -10   7  337.37    9.00
   2 -10   7  339.27    9.30
  -2 -10  -7  349.07    9.40
   2 -10   7  340.17    9.70
  -2  10  -8   16.90    1.80
   2  10   8   20.00    2.70
  -2  10  -8   18.20    2.70
  -2  10  -8   16.50    3.10
   2  10   8   17.30    2.50
   2 -10   8   17.40    2.30
  -2 -10  -8   18.50    2.40
  -2 -10  -8   18.40    2.80
  -2 -10  -8   17.30    2.30
   2 -10   8   17.50    2.50
   2 -10   8   21.00    2.70
  -2  10  -9   94.09    4.80
   2  10   9   94.79    5.30
  -2  10  -9   94.79    7.30
   2  10   9   91.09    4.60
  -2  10  -9   97.49    3.50
   2  10   9   93.99    4.50
  -2 -10  -9   86.99    4.30
  -2 -10  -9   92.99    4.20
  -2 -10  -9   96.69    5.00
   2 -10   9   96.79    4.70
   2 -10   9   97.79    5.20
  -2  10 -10  107.59    5.10
  -2  10 -10  112.99    3.80
  -2  10 -10  103.69    5.90
   2  10  10  107.49    5.80
   2  10  10  103.59    5.00
   2  10  10  114.59    5.40
  -2 -10 -10  112.49    5.60
   2 -10  10  113.99    5.60
  -2 -10 -10  119.09    4.60
  -2 -10 -10  105.79    4.80
   2 -10  10  114.09    5.00
   2 -10  10  115.19    5.30
  -2  10 -11  264.57    8.30
  -2  10 -11  261.87    6.80
  -2  10 -11  265.97    9.90
   2  10  11  262.07    8.60
   2 -10  11  267.87    9.40
  -2 -10 -11  264.57    9.10
   2  10  12   -1.00    1.90
  -2  10 -12    5.00    2.70
  -2  10 -12    3.70    1.00
  -2  10 -12    2.30    1.70
  -2  10 -12    2.20    1.10
   2 -10  12    3.40    2.10
  -2 -10 -12    4.40    2.20
  -2 -10 -12    4.70    1.60
  -2  10 -13   15.50    1.90
  -2  10 -13   23.30    4.00
   2  10  13   17.50    3.10
  -2  10 -13   22.30    4.10
  -2 -10 -13   15.60    2.40
   2 -10  13   20.20    3.40
  -2 -10 -13   13.10    2.70
   2  10  14   10.50    2.60
  -2  10 -14   19.30    3.90
  -2  10 -14   14.90    2.00
   2 -10  14   17.50    3.20
  -2  11  13    3.80    1.90
   2  11 -13   11.00    2.70
   2 -11 -13    6.10    1.30
   2 -11 -13    5.60    2.00
  -2  11  12   13.40    2.30
   2  11 -12   15.60    3.20
   2  11 -12    9.00    1.20
   2 -11 -12   10.90    2.50
  -2 -11  12    8.60    2.60
   2 -11 -12   10.20    1.50
   2  11 -11    4.10    1.40
  -2  11  11    3.90    1.60
   2  11 -11    1.70    2.20
   2  11 -11    4.00    1.20
  -2 -11  11    1.50    1.90
   2 -11 -11    2.70    1.00
   2 -11 -11    4.40    1.90
  -2  11  10   26.90    2.80
  -2  11  10   20.90    2.50
   2  11 -10   28.20    2.60
   2  11 -10   22.50    3.40
   2 -11 -10   22.40    1.90
   2 -11 -10   25.00    3.10
  -2 -11  10   20.70    3.00
  -2 -11  10   21.70    2.50
  -2  11   9  519.95   12.50
   2  11  -9  568.14   12.80
  -2  11   9  555.94   19.60
  -2  11   9  536.45   15.90
   2  11  -9  537.75   14.70
   2  11  -9  535.75   12.60
  -2  11   9  504.95   13.30
  -2 -11   9  506.25   13.00
   2 -11  -9  519.35   14.00
   2 -11  -9  526.75   11.90
  -2 -11   9  518.45   13.50
  -2 -11   9  563.34   14.60
  -2  11   8   65.39    3.30
   2  11  -8   71.79    4.70
  -2  11   8   65.59    4.50
   2  11  -8   71.49    3.40
  -2  11   8   72.59    4.00
   2  11  -8   77.39    3.80
  -2 -11   8   68.79    4.30
  -2 -11   8   64.59    3.80
   2 -11  -8   71.09    2.90
   2 -11  -8   68.59    4.50
   2  11  -7    1.90    0.60
  -2  11   7   -0.30    1.40
  -2  11   7    0.10    1.10
   2  11  -7    0.50    1.50
   2  11  -7    2.30    2.10
   2  11  -7    0.90    1.30
   2 -11  -7    1.40    1.70
  -2 -11   7    1.70    1.40
   2 -11  -7    2.30    0.90
  -2 -11   7    3.60    1.60
   2  11  -6    2.40    0.80
  -2  11   6    1.10    1.50
   2  11  -6    2.70    1.50
   2  11  -6    3.10    1.60
  -2  11   6    0.70    1.10
   2  11  -6    0.50    1.80
  -2 -11   6    2.50    1.40
  -2 -11   6    1.40    1.20
   2 -11  -6    0.00    1.40
  -2 -11   6    1.80    1.40
   2 -11  -6    2.50    0.90
   2  11  -5    8.10    1.80
  -2  11   5    8.70    1.40
   2  11  -5    9.40    1.20
  -2  11   5    5.90    1.80
   2  11  -5    4.90    2.00
   2  11  -5    7.00    1.90
   2 -11  -5    6.50    1.10
  -2 -11   5    6.80    1.70
  -2 -11   5    5.80    1.70
   2 -11  -5    6.90    1.80
  -2 -11   5    5.60    1.60
  -2  11   4   74.29    2.90
   2  11  -4   79.49    4.30
  -2  11   4   79.19    3.80
   2  11  -4   75.89    3.70
   2  11  -4   76.39    3.70
  -2  11   4   79.99    4.10
   2  11  -4   74.89    3.60
  -2  11   4   78.19    3.70
   2  11  -4   76.29    2.90
  -2 -11   4   73.69    3.50
  -2 -11   4   74.49    3.90
   2 -11  -4   74.99    3.90
   2 -11  -4   79.09    2.90
  -2 -11   4   74.59    3.50
   2  11  -3  225.78    6.60
   2  11  -3  224.68    7.20
   2  11  -3  223.98    6.00
  -2  11   3  225.38    6.70
   2  11  -3  218.68    6.70
  -2  11   3  235.58    7.30
  -2  11   3  221.28    6.70
  -2  11   3  219.18    7.10
   2  11  -3  222.48    6.70
   2 -11  -3  226.58    7.00
  -2 -11   3  220.98    6.50
  -2 -11   3  224.88    6.90
   2 -11  -3  221.88    6.00
   2  11  -2  112.89    4.00
   2  11  -2  113.79    4.80
   2  11  -2  112.19    4.30
  -2  11   2  118.59    4.80
  -2  11   2  109.29    4.40
   2  11  -2  119.29    4.60
   2  11  -2  106.39    4.30
   2 -11  -2  106.19    3.80
  -2 -11   2  105.29    4.20
  -2 -11   2  114.29    3.90
   2 -11  -2  123.19    4.70
   2  11  -1 1614.74   32.90
  -2  11   1 1649.73   33.60
   2  11  -1 1644.84   33.10
   2  11  -1 1616.84   33.10
  -2  11   1 1597.24   33.20
   2  11  -1 1647.34   33.20
  -2  11   1 1595.44   33.20
  -2  11   1 1706.53   32.80
   2 -11  -1 1599.04   32.30
   2 -11  -1 1635.84   33.50
   2 -11  -1 1663.23   32.30
  -2 -11   1 1573.84   33.00
  -2  11   0   10.00    1.90
  -2  11   0   16.60    2.20
   2  11   0   15.30    2.00
  -2  11   0   13.40    2.10
   2  11   0   13.10    1.90
   2  11   0   14.10    2.10
  -2  11   0   12.80    1.60
   2  11   0   13.60    2.10
  -2 -11   0   14.60    2.10
   2 -11   0   12.60    1.70
  -2 -11   0   13.70    1.90
   2 -11   0   12.70    1.80
  -2  11  -1    8.40    1.80
   2  11   1   10.20    1.60
   2  11   1    9.40    1.80
   2  11   1   10.70    1.90
   2  11   1    8.30    1.60
  -2  11  -1    9.90    1.80
  -2  11  -1    7.50    1.40
  -2  11  -1   11.80    1.90
  -2 -11  -1    9.60    1.70
  -2 -11  -1    8.90    1.60
   2 -11   1    8.90    1.40
   2 -11   1    7.70    1.30
   2  11   2    0.00    1.40
  -2  11  -2    1.20    1.70
  -2  11  -2   -0.30    1.20
   2  11   2    2.20    1.60
   2  11   2   -0.80    1.00
  -2  11  -2    0.50    1.30
   2  11   2    0.40    1.30
  -2  11  -2   -0.50    1.40
   2 -11   2    1.80    1.10
  -2 -11  -2    1.60    1.40
   2 -11   2   -0.50    1.00
  -2 -11  -2    0.80    1.20
  -2  11  -3   20.30    2.40
   2  11   3   23.90    2.70
   2  11   3   24.80    2.70
   2  11   3   23.40    2.60
  -2  11  -3   29.30    3.10
  -2  11  -3   22.00    2.10
   2  11   3   24.90    2.20
  -2 -11  -3   23.70    2.40
   2 -11   3   24.20    2.20
   2 -11   3   23.90    2.20
  -2 -11  -3   21.60    2.50
   2 -11   3   20.30    1.90
  -2  11  -4   42.10    3.30
  -2  11  -4   45.10    3.90
   2  11   4   48.90    3.00
   2  11   4   47.50    3.40
   2 -11   4   51.49    3.10
  -2 -11  -4   45.40    3.20
  -2 -11  -4   47.90    3.10
   2 -11   4   48.20    2.70
  -2  11  -5  720.33   17.60
   2  11   5  693.33   15.90
  -2  11  -5  704.33   15.50
  -2  11  -5  710.13   16.70
   2  11   5  705.23   16.90
  -2 -11  -5  704.73   16.30
  -2 -11  -5  713.33   16.70
   2 -11   5  700.03   16.40
   2 -11   5  703.93   15.70
  -2  11  -6    9.30    1.50
  -2  11  -6    7.00    2.20
   2  11   6   10.90    1.90
  -2  11  -6    8.50    2.60
   2 -11   6    7.80    1.80
  -2 -11  -6    6.40    1.70
  -2 -11  -6    8.00    2.00
   2 -11   6   11.90    1.90
  -2  11  -7   72.49    5.00
  -2  11  -7   71.19    4.30
   2  11   7   78.99    4.00
  -2  11  -7   76.69    3.20
  -2 -11  -7   81.29    4.00
   2 -11   7   79.79    4.30
   2 -11   7   81.69    3.80
  -2 -11  -7   79.99    4.50
  -2  11  -8  162.88    5.00
   2  11   8  176.88    6.10
   2  11   8  161.58    7.40
   2  11   8  166.58    6.40
  -2  11  -8  171.98    6.50
   2 -11   8  167.88    6.60
  -2 -11  -8  166.78    6.10
   2 -11   8  162.38    6.10
  -2 -11  -8  167.68    6.70
  -2  11  -9   17.60    3.40
   2  11   9   22.10    3.50
  -2  11  -9   11.20    2.50
   2  11   9   14.80    2.50
  -2  11  -9   14.10    1.70
   2  11   9   12.30    2.40
   2 -11   9   10.30    2.20
  -2 -11  -9   12.70    2.00
   2 -11   9   12.30    2.50
  -2 -11  -9   13.90    2.70
   2 -11   9   16.30    2.30
  -2  11 -10    3.40    2.60
  -2  11 -10   -0.60    1.70
  -2  11 -10    1.60    1.00
   2  11  10    2.10    1.90
  -2 -11 -10   -2.20    1.50
   2 -11  10    0.60    1.60
  -2 -11 -10    1.10    1.30
  -2  11 -11  226.98    6.10
  -2  11 -11  237.48    9.50
   2  11  11  227.58    7.90
   2 -11  11  233.38    8.80
  -2 -11 -11  233.98    8.60
  -2  11 -12   69.79    4.20
   2  11  12   57.79    4.30
  -2  11 -12   74.09    5.50
  -2  11 -12   70.79    2.80
  -2  11 -12   74.39    3.10
   2 -11  12   63.79    5.00
  -2 -11 -12   65.49    4.10
  -2 -11 -12   67.69    4.80
  -2  11 -13    0.80    1.20
  -2  11 -13   -0.70    2.10
   2  11  13    1.10    2.00
  -2  11 -13    6.60    1.70
  -2  11 -13   -0.40    1.60
  -2 -11 -13   -0.30    1.90
   2 -11  13    2.00    2.00
  -2  12  13   13.90    2.40
   2  12 -13   22.00    3.80
  -2 -12  13   11.70    2.70
   2 -12 -13   21.30    3.30
   2 -12 -13   16.00    1.80
   2  12 -12    7.20    1.20
  -2  12  12    7.00    2.20
   2  12 -12    6.80    2.70
   2  12 -12    8.40    1.30
   2 -12 -12    6.20    2.00
  -2 -12  12    5.60    2.20
   2 -12 -12    9.30    1.40
   2  12 -11   20.80    2.30
  -2  12  11   19.00    2.50
   2  12 -11   20.70    3.50
   2 -12 -11   18.70    3.00
   2 -12 -11   19.30    2.50
  -2 -12  11   13.60    2.70
   2  12 -10  187.28    7.90
   2  12 -10  190.18    6.10
  -2  12  10  182.18    6.10
   2  12 -10  176.78    5.60
   2 -12 -10  190.08    7.40
   2 -12 -10  186.28    5.40
  -2 -12  10  189.28    7.70
  -2  12   9   41.40    2.90
   2  12  -9   45.60    3.20
  -2  12   9   35.90    3.80
   2  12  -9   44.00    2.90
   2  12  -9   44.90    4.20
  -2 -12   9   43.70    4.00
   2 -12  -9   43.00    2.30
   2 -12  -9   42.90    3.70
   2  12  -8  101.39    4.20
   2  12  -8   97.39    4.50
  -2  12   8   93.89    4.70
  -2  12   8   97.69    3.90
   2  12  -8   95.49    5.50
  -2 -12   8  101.19    4.50
   2 -12  -8   96.59    3.50
  -2 -12   8   99.09    4.70
  -2 -12   8   99.89    5.20
   2 -12  -8   95.89    5.10
  -2  12   7    3.20    1.30
   2  12  -7    4.00    0.80
   2  12  -7    1.30    1.70
   2  12  -7    2.40    1.50
  -2  12   7    3.30    1.80
   2  12  -7    4.10    2.30
  -2 -12   7    5.50    1.70
  -2 -12   7    4.30    1.70
   2 -12  -7    2.00    1.80
   2 -12  -7    2.30    0.90
  -2  12   6  356.66    8.80
   2  12  -6  371.46    9.50
  -2  12   6  365.76   10.10
   2  12  -6  352.96   10.80
   2  12  -6  374.16    9.90
   2  12  -6  383.86    8.20
   2 -12  -6  374.36   10.60
   2 -12  -6  360.46    8.60
  -2 -12   6  344.97   10.20
  -2 -12   6  379.86   10.70
   2  12  -5   81.79    3.80
   2  12  -5   79.09    4.10
  -2  12   5   84.29    3.20
  -2  12   5   80.29    4.10
   2  12  -5   76.49    4.60
   2  12  -5   80.79    3.00
  -2  12   5   82.49    4.00
   2 -12  -5   83.19    4.30
  -2 -12   5   77.19    4.30
  -2 -12   5   80.79    3.80
   2 -12  -5   78.39    3.10
   2  12  -4    0.20    1.00
  -2  12   4    1.20    1.40
  -2  12   4    0.20    1.20
  -2  12   4   -0.40    0.90
   2  12  -4    1.10    1.40
   2  12  -4   -0.10    1.40
   2  12  -4    0.90    1.50
  -2  12   4    2.50    1.50
   2  12  -4   -0.10    1.90
  -2 -12   4    1.80    1.30
   2 -12  -4    1.20    0.90
  -2 -12   4    0.90    1.30
   2 -12  -4    2.00    1.60
   2  12  -3   76.09    3.80
   2  12  -3   80.09    3.80
  -2  12   3   72.39    3.90
  -2  12   3   74.69    3.70
   2  12  -3   71.79    3.20
  -2  12   3   78.59    3.00
   2  12  -3   77.49    4.30
  -2  12   3   74.49    4.20
   2  12  -3   78.59    3.90
   2 -12  -3   72.89    3.20
  -2 -12   3   79.59    4.00
  -2 -12   3   69.99    3.50
   2 -12  -3   72.49    4.00
   2  12  -2   33.10    2.90
   2  12  -2   33.00    2.60
   2  12  -2   33.10    3.10
  -2  12   2   32.30    2.90
  -2  12   2   26.80    2.50
   2  12  -2   33.10    2.70
   2  12  -2   32.10    2.50
  -2  12   2   29.70    2.90
  -2  12   2   34.30    2.10
   2 -12  -2   31.80    2.90
   2 -12  -2   32.80    2.20
   2 -12  -2   31.00    2.00
  -2 -12   2   30.80    2.20
  -2 -12   2   32.70    2.60
  -2  12   1    6.10    1.80
   2  12  -1    6.70    1.70
  -2  12   1    8.20    1.40
   2  12  -1    8.80    2.00
   2  12  -1    7.20    1.60
   2  12  -1    7.80    1.90
  -2  12   1    8.80    1.90
   2 -12  -1    8.30    1.80
   2 -12  -1    9.10    1.50
  -2 -12   1   11.80    2.00
  -2 -12   1    9.60    1.70
  -2  12   0  529.95   13.10
   2  12   0  533.25   12.90
   2  12   0  558.74   13.20
  -2  12   0  539.35   13.20
  -2  12   0  550.84   12.20
   2  12   0  533.05   12.70
   2  12   0  552.64   13.10
   2 -12   0  529.95   12.20
  -2 -12   0  544.45   12.90
   2 -12   0  559.04   12.30
  -2 -12   0  554.84   12.80
  -2  12  -1    0.60    1.60
   2  12   1    1.30    1.40
   2  12   1   -0.50    1.60
   2  12   1    1.90    1.40
   2  12   1   -3.40    1.60
  -2  12  -1    1.60    1.60
  -2  12  -1   -0.60    1.10
   2 -12   1    1.70    1.10
   2 -12   1    0.20    1.10
  -2 -12  -1    2.30    1.40
  -2 -12  -1   -2.00    1.40
   2  12   2  313.77    8.60
   2  12   2  314.97    8.90
  -2  12  -2  298.47    8.50
   2  12   2  306.87    8.70
  -2  12  -2  304.87    8.40
   2  12   2  310.57    8.20
  -2  12  -2  306.97    9.50
  -2  12  -2  319.97    9.00
   2 -12   2  304.57    8.20
  -2 -12  -2  310.47    8.60
   2 -12   2  306.27    7.80
  -2 -12  -2  310.57    8.50
  -2  12  -3    2.40    1.60
   2  12   3    4.40    1.50
  -2  12  -3    3.70    1.80
   2  12   3    3.90    1.70
   2  12   3    4.30    1.80
  -2  12  -3    5.00    2.30
  -2  12  -3    7.80    1.70
   2 -12   3    3.80    1.30
   2 -12   3    4.80    1.50
   2 -12   3    3.90    1.80
  -2 -12  -3    5.60    1.70
  -2 -12  -3    4.80    1.70
  -2  12  -4   66.69    3.50
  -2  12  -4   69.49    4.00
  -2  12  -4   65.19    4.60
   2  12   4   65.79    3.40
  -2  12  -4   65.29    3.20
   2  12   4   68.79    4.10
   2 -12   4   66.69    3.20
  -2 -12  -4   68.49    3.90
  -2 -12  -4   67.19    3.70
   2 -12   4   69.09    3.60
  -2  12  -5   16.40    2.70
  -2  12  -5   14.90    1.90
  -2  12  -5   20.20    3.30
   2  12   5   14.70    2.10
  -2 -12  -5   17.50    2.50
  -2 -12  -5   16.80    2.50
   2 -12   5   17.60    2.30
   2 -12   5   16.60    2.00
  -2 -12  -5   13.70    2.00
  -2  12  -6   32.70    2.30
   2  12   6   33.60    2.80
   2  12   6   47.30    6.50
  -2  12  -6   34.20    3.40
  -2  12  -6   36.40    3.90
  -2 -12  -6   37.20    3.30
  -2 -12  -6   36.10    3.00
   2 -12   6   30.50    2.60
   2 -12   6   35.60    3.00
   2  12   7    6.80    1.90
   2  12   7    7.30    2.30
  -2  12  -7    6.80    2.30
  -2  12  -7    5.90    2.70
   2  12   7    4.40    2.20
  -2  12  -7    7.70    1.40
   2  12   7    7.90    2.00
   2 -12   7    5.10    1.80
   2 -12   7    5.80    1.80
  -2 -12  -7    6.30    1.70
  -2 -12  -7    7.30    2.20
   2  12   8  296.57   10.00
   2  12   8  285.57    8.60
  -2  12  -8  283.07    9.60
  -2  12  -8  300.37   10.40
  -2  12  -8  288.77    9.10
   2 -12   8  283.17   10.30
  -2 -12  -8  296.47    9.50
  -2 -12  -8  284.67    8.70
   2 -12   8  303.87    8.60
  -2  12  -9    5.20    2.60
  -2  12  -9    6.50    2.60
  -2 -12  -9    9.10    2.40
  -2 -12  -9    4.90    1.50
   2 -12   9    7.30    2.10
   2 -12   9    7.00    1.90
  -2  12 -10   99.19    4.10
  -2  12 -10  109.79    4.70
  -2  12 -10  104.39    6.40
   2  12  10  102.19    5.00
  -2  12 -10   95.79    5.10
   2 -12  10  107.19    5.70
  -2 -12 -10  105.99    5.70
  -2  12 -11   38.80    2.90
  -2  12 -11   34.80    2.10
  -2  12 -11   27.20    3.30
  -2  12 -11   31.90    4.40
   2  12  11   23.80    3.10
  -2 -12 -11   26.30    2.90
   2 -12  11   27.30    3.60
  -2 -12 -11   35.20    3.80
  -2  12 -12   47.20    2.50
  -2  12 -12   48.00    3.90
  -2  12 -12   48.80    2.20
   2  12  12   39.10    3.70
  -2  12 -12   44.90    4.70
  -2  12 -12   56.89    3.50
  -2 -12 -12   45.40    4.20
   2 -12  12   46.50    4.40
  -2 -12 -12   46.40    3.60
  -2  12 -13    6.70    2.50
  -2  12 -13    5.20    1.90
   2  12  13    6.10    2.20
  -2  12 -13   10.00    1.90
   2 -12  13    3.40    2.20
  -2 -12 -13    6.30    2.50
  -2  13  12   15.40    2.40
   2  13 -12   15.70    3.40
   2  13 -12   12.70    2.30
  -2 -13  12   11.30    2.70
   2 -13 -12   15.70    1.70
   2 -13 -12   14.60    3.00
  -2  13  11    0.90    1.40
   2  13 -11    3.10    2.40
   2  13 -11    0.70    1.30
   2  13 -11    3.00    1.50
   2 -13 -11    6.40    2.30
  -2 -13  11    0.50    1.70
   2  13 -10  521.35   15.10
   2  13 -10  512.65   12.10
  -2  13  10  511.95   12.50
   2  13 -10  520.15   12.70
  -2 -13  10  520.45   14.90
   2 -13 -10  519.45   14.50
   2 -13 -10  505.85   11.70
   2  13  -9   79.29    5.20
   2  13  -9   77.99    4.20
   2  13  -9   74.29    3.70
  -2  13   9   81.49    3.70
   2 -13  -9   75.29    3.10
  -2 -13   9   76.49    5.00
   2 -13  -9   73.39    4.80
  -2  13   8  365.86    9.40
   2  13  -8  376.26    9.70
   2  13  -8  372.56   10.30
   2  13  -8  385.26   11.90
  -2 -13   8  381.86   11.50
   2 -13  -8  376.46   11.30
   2 -13  -8  368.56    8.90
  -2  13   7   25.90    2.20
   2  13  -7   22.80    2.70
  -2  13   7   24.40    2.90
   2  13  -7   22.20    1.40
   2  13  -7   24.20    2.90
   2  13  -7   25.60    3.70
  -2 -13   7   24.10    2.90
   2 -13  -7   27.10    3.20
   2 -13  -7   20.90    1.80
  -2 -13   7   23.10    2.60
  -2 -13   7   22.20    2.90
   2  13  -6    3.30    1.90
  -2  13   6   -0.50    1.70
  -2  13   6    2.30    1.90
  -2  13   6    0.70    1.60
  -2  13   6    4.00    1.30
   2  13  -6    1.20    1.60
   2  13  -6    1.90    1.00
   2  13  -6    3.00    2.30
   2 -13  -6    1.60    0.90
  -2 -13   6    2.90    1.60
  -2 -13   6    1.90    1.40
  -2 -13   6    4.00    2.70
   2 -13  -6    2.90    1.80
  -2  13   5    1.00    1.50
   2  13  -5    2.20    1.10
   2  13  -5    0.10    1.90
  -2  13   5    2.50    1.60
  -2  13   5    1.80    1.10
  -2  13   5    4.00    2.00
   2  13  -5    3.30    1.70
   2  13  -5    2.40    1.80
   2 -13  -5    2.80    2.70
   2 -13  -5    1.80    1.00
  -2 -13   5    1.60    1.50
   2  13  -4    6.10    1.90
   2  13  -4    6.20    1.90
  -2  13   4    5.80    1.90
   2  13  -4    7.50    2.40
  -2  13   4    6.40    3.30
   2  13  -4    7.10    1.50
  -2  13   4    8.30    1.50
   2  13  -4    7.80    2.00
   2 -13  -4    5.40    1.90
   2 -13  -4    6.10    1.20
  -2 -13   4    5.10    1.70
   2  13  -3   74.89    3.80
  -2  13   3   78.49    3.20
   2  13  -3   80.49    3.50
   2  13  -3   77.49    4.20
   2  13  -3   76.29    4.00
  -2  13   3   84.09    4.20
  -2  13   3   84.49    4.70
   2  13  -3   81.69    4.70
   2 -13  -3   82.89    3.60
  -2 -13   3   85.79    4.30
   2 -13  -3   90.29    4.00
  -2 -13   3   77.59    3.90
   2 -13  -3   84.89    4.40
  -2  13   2  126.19    4.10
  -2  13   2  119.39    4.90
   2  13  -2  122.39    4.60
   2  13  -2  115.39    4.80
  -2  13   2  117.19    5.20
   2  13  -2  123.99    5.50
   2  13  -2  123.29    5.10
   2  13  -2  118.89    4.90
   2 -13  -2  119.89    4.40
   2 -13  -2  115.69    4.00
  -2 -13   2  125.19    5.00
   2 -13  -2  121.69    5.20
  -2 -13   2  125.09    4.50
  -2 -13   2  114.99    4.80
  -2  13   1   32.70    3.00
   2  13  -1   32.90    3.10
   2  13  -1   29.80    2.70
  -2  13   1   34.90    2.30
   2  13  -1   34.50    3.10
   2  13  -1   36.00    2.90
  -2  13   1   32.60    3.10
  -2 -13   1   31.80    2.60
  -2 -13   1   33.20    2.90
   2 -13  -1   33.80    3.10
   2 -13  -1   30.00    2.20
   2  13   0  237.38    7.30
   2  13   0  229.98    7.30
  -2  13   0  232.08    7.40
  -2  13   0  239.78    7.60
   2  13   0  243.68    7.10
  -2  13   0  243.88    6.60
   2  13   0  234.18    7.30
  -2 -13   0  233.38    7.20
  -2 -13   0  241.08    7.10
   2 -13   0  238.88    6.60
   2 -13   0  232.68    6.50
   2  13   1    8.00    1.80
   2  13   1    6.60    1.80
  -2  13  -1   12.30    2.20
  -2  13  -1    8.00    2.10
   2  13   1    9.20    2.00
  -2 -13  -1    9.70    1.90
   2 -13   1    8.90    1.60
   2 -13   1    9.40    1.60
  -2 -13  -1    9.40    2.00
   2  13   2   -1.00    1.30
   2  13   2    0.40    1.50
  -2  13  -2   -1.30    1.50
  -2  13  -2   -0.50    1.20
   2  13   2    1.20    1.30
  -2  13  -2    1.50    2.00
   2 -13   2   -1.20    1.00
  -2 -13  -2    0.00    1.40
   2 -13   2    0.20    1.10
  -2 -13  -2    0.50    1.30
   2  13   3    2.30    1.70
  -2  13  -3    3.90    2.00
  -2  13  -3    0.90    2.20
   2  13   3    1.20    1.80
  -2  13  -3    2.20    1.30
   2  13   3    3.20    1.50
  -2 -13  -3    1.00    1.50
   2 -13   3    1.60    1.20
  -2 -13  -3    2.60    1.70
   2 -13   3    1.30    1.20
   2  13   4   66.99    3.90
  -2  13  -4   74.99    5.00
   2  13   4   68.69    3.60
  -2  13  -4   69.89    4.20
  -2  13  -4   69.89    3.50
  -2 -13  -4   67.59    3.80
   2 -13   4   71.09    3.40
   2 -13   4   71.59    3.80
  -2 -13  -4   74.49    4.10
  -2  13  -5  130.79    5.80
  -2  13  -5  132.19    4.70
   2  13   5  123.69    5.90
  -2  13  -5  128.49    9.30
   2  13   5  130.99    5.00
  -2 -13  -5  129.79    5.50
   2 -13   5  121.09    5.20
   2 -13   5  117.29    4.60
  -2 -13  -5  120.99    5.20
  -2 -13  -5  122.49    5.10
  -2  13  -6  200.48    6.00
  -2  13  -6  181.18    6.60
   2  13   6  194.78    6.40
   2  13   6  191.18    6.90
  -2  13  -6  203.28    8.20
   2  13   6  187.48    7.40
   2 -13   6  207.98    7.10
  -2 -13  -6  196.58    7.20
  -2 -13  -6  185.98    6.60
   2 -13   6  178.08    6.40
  -2  13  -7   58.99    3.10
   2  13   7   55.29    4.50
   2  13   7   61.99    3.70
  -2  13  -7   68.09    3.80
  -2  13  -7   64.59    4.40
  -2  13  -7   67.19    5.10
   2 -13   7   70.49    4.30
  -2 -13  -7   62.39    4.40
  -2 -13  -7   59.59    3.80
  -2  13  -8    5.00    2.30
  -2  13  -8    6.30    2.80
  -2  13  -8    9.50    2.00
   2  13   8    6.20    2.80
  -2  13  -8    6.00    1.40
  -2 -13  -8    4.20    1.70
   2 -13   8    4.80    1.90
   2 -13   8    5.00    1.80
  -2 -13  -8    6.50    2.10
  -2  13  -9   22.20    2.70
  -2  13  -9   17.30    3.10
  -2  13  -9   14.70    1.70
   2  13   9   19.20    2.80
  -2  13  -9   16.30    3.50
  -2 -13  -9   11.60    2.70
   2 -13   9   16.30    2.70
  -2  13 -10    2.60    1.70
   2  13  10    1.30    1.90
  -2  13 -10    2.90    2.60
  -2  13 -10    0.60    1.90
  -2 -13 -10   -0.30    1.70
   2 -13  10    0.90    1.70
  -2  13 -11    7.00    2.70
  -2  13 -11    4.10    1.20
   2  13  11    0.70    1.80
  -2  13 -11    2.20    2.00
   2 -13  11    1.00    1.80
  -2 -13 -11    3.50    1.40
  -2 -13 -11    3.40    2.30
   2  13  12   17.30    2.80
  -2  13 -12   16.30    2.80
  -2  13 -12   24.50    2.40
  -2  13 -12   22.60    4.60
  -2  13 -12   20.50    1.60
  -2 -13 -12   13.10    2.80
   2  14 -11   10.90    2.00
   2  14 -11   13.70    3.00
   2  14 -11   10.80    1.80
   2 -14 -11   10.70    2.60
  -2 -14  11    6.60    2.70
   2 -14 -11    9.40    2.10
   2  14 -10   44.30    3.20
  -2  14  10   46.80    3.00
   2  14 -10   50.39    4.70
   2  14 -10   48.70    3.50
  -2 -14  10   46.80    4.40
   2 -14 -10   41.10    2.30
   2 -14 -10   45.00    4.20
   2  14  -9   25.40    3.00
   2  14  -9   24.80    2.80
  -2  14   9   27.60    2.60
   2  14  -9   32.40    4.10
  -2 -14   9   23.10    3.30
   2 -14  -9   28.80    2.00
   2 -14  -9   30.00    3.70
  -2  14   8   20.50    2.80
   2  14  -8   19.40    2.50
   2  14  -8   21.20    2.90
  -2  14   8   22.00    2.20
   2  14  -8   24.40    3.90
  -2 -14   8   21.00    3.00
   2 -14  -8   18.90    1.70
   2 -14  -8   19.90    3.00
   2  14  -7   53.59    3.40
   2  14  -7   72.09    2.50
   2  14  -7   71.19    4.30
   2  14  -7   69.69    5.00
  -2  14   7   75.19    4.30
  -2  14   7   71.49    3.30
   2 -14  -7   67.69    4.50
   2 -14  -7   65.89    2.90
  -2 -14   7   74.99    4.80
  -2  14   6    1.90    1.20
  -2  14   6   -0.80    1.60
   2  14  -6   -1.30    0.70
   2  14  -6    1.30    1.80
   2  14  -6    0.00    0.90
  -2 -14   6    0.00    1.40
  -2 -14   6    3.10    1.80
   2 -14  -6   -1.10    0.70
   2 -14  -6    1.80    1.80
  -2  14   5   -0.30    1.90
  -2  14   5    1.90    1.70
   2  14  -5   -0.50    1.70
   2  14  -5   -0.20    2.10
  -2  14   5    0.60    2.60
  -2  14   5    0.80    1.10
   2  14  -5    0.30    1.00
   2 -14  -5    1.20    1.70
   2 -14  -5    0.50    1.00
  -2 -14   5    0.20    1.50
  -2 -14   5    0.40    1.40
   2  14  -4   21.30    3.20
  -2  14   4   17.50    2.60
  -2  14   4   18.90    1.90
   2  14  -4   16.90    2.10
  -2  14   4   16.50    2.60
   2  14  -4   27.10    3.70
   2  14  -4   22.00    2.90
  -2  14   4   22.80    3.30
  -2 -14   4   18.80    2.50
   2 -14  -4   23.40    3.10
  -2 -14   4   16.70    2.50
   2 -14  -4   18.60    2.00
   2  14  -3   21.40    2.70
  -2  14   3   16.50    2.40
   2  14  -3   21.10    2.40
  -2  14   3   18.30    1.90
  -2  14   3   14.50    2.30
   2  14  -3   21.50    2.80
   2  14  -3   18.90    3.00
  -2  14   3   16.00    2.70
   2 -14  -3   17.70    2.10
   2 -14  -3   20.50    3.30
   2 -14  -3   17.90    1.70
  -2 -14   3   15.40    2.30
   2  14  -2    9.70    1.90
   2  14  -2    9.70    2.10
  -2  14   2   13.40    2.30
  -2  14   2   10.70    2.90
   2  14  -2   15.30    2.90
   2  14  -2    9.70    2.10
  -2  14   2    7.90    1.40
  -2 -14   2   11.70    2.00
   2 -14  -2   11.40    1.50
   2 -14  -2   12.50    1.80
  -2 -14   2   13.00    2.00
   2 -14  -2   11.10    2.30
   2  14  -1   64.79    3.60
  -2  14   1   63.39    3.10
  -2  14   1   57.59    5.90
   2  14  -1   56.59    3.50
   2  14  -1   66.19    4.00
   2  14  -1   67.89    4.20
  -2 -14   1   62.59    3.40
   2 -14  -1   62.39    3.10
   2 -14  -1   61.79    3.00
  -2  14   0   18.20    2.60
   2  14   0   18.30    2.60
   2  14   0   22.40    2.70
  -2  14   0   21.80    2.30
   2  14   0   17.00    2.40
   2 -14   0   21.10    2.20
  -2 -14   0   14.50    2.10
  -2 -14   0   17.40    2.50
   2 -14   0   17.30    2.10
   2  14   1  133.59    5.70
   2  14   1  152.88    8.10
   2  14   1  133.69    5.60
  -2  14  -1  147.89    6.90
  -2  14  -1  145.49    5.70
  -2  14  -1  150.58    7.00
  -2  14  -1  140.09    5.60
   2  14   1  144.89    5.30
   2 -14   1  147.79    5.00
  -2 -14  -1  146.89    5.50
  -2 -14  -1  141.19    5.50
   2 -14   1  152.48    5.20
  -2  14  -2   32.40    3.30
   2  14   2   37.70    2.90
  -2  14  -2   36.50    3.00
  -2  14  -2   38.00    3.40
   2  14   2   34.30    3.40
   2  14   2   39.90    3.60
   2 -14   2   35.00    2.60
  -2 -14  -2   38.00    3.10
  -2 -14  -2   40.40    3.20
   2 -14   2   37.30    2.90
   2  14   3    3.20    1.60
  -2  14  -3    0.80    1.50
  -2  14  -3    0.60    1.70
   2  14   3    0.10    1.60
   2  14   3    3.40    1.90
  -2  14  -3    0.60    1.40
  -2  14  -3    2.20    2.30
   2 -14   3    0.00    1.20
  -2 -14  -3    2.20    1.70
   2 -14   3    3.90    1.30
  -2 -14  -3    0.30    1.60
  -2  14  -4    9.20    2.10
  -2  14  -4    7.50    2.30
   2  14   4    5.00    1.90
   2  14   4    7.50    1.80
  -2  14  -4    5.60    1.60
  -2  14  -4    5.90    2.60
   2  14   4    4.50    1.90
   2  14   4    8.30    2.30
   2 -14   4    5.10    1.70
   2 -14   4    4.70    1.50
  -2 -14  -4    6.80    3.20
  -2  14  -5    1.90    1.70
   2  14   5    0.30    1.40
  -2  14  -5   -0.10    1.20
   2  14   5   -0.80    1.80
  -2  14  -5   -1.80    2.20
   2  14   5   -0.40    1.70
  -2  14  -5   -0.50    1.90
  -2 -14  -5    2.40    1.70
  -2 -14  -5   -1.00    1.20
   2 -14   5   -1.10    1.30
  -2  14  -6   16.10    2.10
  -2  14  -6   18.50    3.20
  -2  14  -6   15.90    2.50
  -2  14  -6   18.00    3.60
   2  14   6   14.80    2.30
  -2 -14  -6   15.20    2.40
   2 -14   6   12.70    2.30
  -2 -14  -6   11.90    2.50
  -2  14  -7  151.88    5.20
  -2  14  -7  152.98    6.10
  -2  14  -7  149.19    6.60
   2  14   7  169.58    8.40
  -2  14  -7  155.48    7.50
   2 -14   7  156.48    6.50
  -2 -14  -7  160.58    6.70
   2 -14   7  161.58    5.90
  -2 -14  -7  157.28    6.20
  -2  14  -8   -2.40    1.90
  -2  14  -8    2.20    1.10
  -2  14  -8    0.00    2.50
   2  14   8    1.10    1.60
   2 -14   8    0.00    1.50
  -2 -14  -8    0.70    1.80
  -2  14  -9   38.60    4.60
  -2  14  -9   39.80    2.50
   2  14   9   36.70    3.30
  -2  14  -9   30.50    3.80
   2 -14   9   38.90    3.90
  -2 -14  -9   43.20    4.10
  -2  14 -10   20.10    3.10
   2  14  10   28.20    3.20
  -2  14 -10   32.90    4.60
  -2  14 -10   32.80    2.20
  -2 -14 -10   25.20    2.90
  -2 -14 -10   30.00    3.70
   2 -14  10   21.70    3.30
   2  14  11  101.39    5.20
  -2  14 -11   91.49    5.40
  -2 -14 -11   99.79    4.90
   2 -14  11  102.19    6.50
  -2 -14 -11  108.49    6.00
   2  15 -10    4.10    2.80
   2  15 -10    5.00    2.30
  -2  15  10    3.60    1.30
   2 -15 -10    3.10    2.00
   2 -15 -10    2.90    0.90
  -2 -15  10    2.30    2.60
   2  15  -9  192.48    8.40
  -2  15   9  188.78    6.00
  -2  15   9  176.58    7.10
  -2 -15   9  187.38    8.10
   2 -15  -9  196.68    8.10
   2 -15  -9  179.28    5.10
  -2  15   8   48.10    2.90
   2  15  -8   53.99    4.70
  -2  15   8   48.70    3.90
   2  15  -8   47.20    3.90
   2 -15  -8   50.69    2.40
  -2 -15   8   55.79    4.50
   2 -15  -8   55.29    4.40
   2  15  -7    5.00    2.90
  -2  15   7    2.90    1.30
   2  15  -7    4.60    2.70
   2  15  -7    3.20    0.90
  -2  15   7    3.00    1.90
   2  15  -7    2.60    1.90
   2 -15  -7    2.30    1.00
   2 -15  -7    3.30    2.00
  -2 -15   7    2.10    1.70
   2  15  -6   -1.70    2.00
   2  15  -6   -2.30    1.60
   2  15  -6   -0.10    1.90
   2  15  -6   -0.30    0.90
  -2  15   6    0.70    1.20
  -2  15   6    0.70    1.80
   2 -15  -6   -1.20    1.50
   2 -15  -6   -0.60    0.80
  -2 -15   6    2.70    1.60
  -2  15   5   -0.70    1.70
   2  15  -5    0.00    1.10
   2  15  -5   -1.00    1.60
  -2  15   5   -1.60    1.00
   2  15  -5   -0.10    1.80
   2  15  -5    1.60    2.20
  -2 -15   5    1.50    1.50
   2 -15  -5    0.40    1.00
   2 -15  -5   -1.10    1.60
   2  15  -4   17.20    2.20
  -2  15   4   15.80    1.90
  -2  15   4   15.00    2.50
   2  15  -4   15.50    2.70
   2  15  -4   13.80    3.50
   2  15  -4   20.10    2.80
  -2 -15   4   15.90    2.40
   2 -15  -4   19.30    3.10
   2 -15  -4   14.30    1.70
  -2 -15   4   18.40    2.70
   2 -15  -4   17.20    1.90
   2  15  -3   24.20    2.80
  -2  15   3   17.90    2.90
   2  15  -3   25.40    2.90
  -2  15   3   24.50    3.20
   2  15  -3   28.70    3.30
   2  15  -3   25.80    4.00
  -2  15   3   21.50    2.10
   2  15  -3   21.50    2.50
   2 -15  -3   23.10    2.10
   2 -15  -3   27.40    3.20
   2 -15  -3   23.60    2.40
  -2 -15   3   25.20    3.00
   2  15  -2   28.90    3.30
  -2  15   2   23.60    2.30
  -2  15   2   26.10    3.20
   2  15  -2   24.90    2.80
   2  15  -2   24.10    2.90
   2  15  -2   25.60    3.70
  -2  15   2   22.90    3.10
   2 -15  -2   28.00    3.20
  -2 -15   2   23.60    2.80
   2 -15  -2   22.40    2.50
   2 -15  -2   21.50    2.20
  -2 -15   2   28.40    3.10
   2  15  -1  614.44   15.10
   2  15  -1  634.14   15.20
  -2  15   1  646.14   14.40
  -2  15   1  628.54   15.90
   2  15  -1  643.14   16.20
   2  15  -1  636.74   15.50
   2  15  -1  626.24   15.50
  -2  15   1  639.04   15.80
  -2 -15   1  646.44   15.00
   2 -15  -1  656.83   14.40
  -2 -15   1  575.64   17.30
  -2 -15   1  630.54   15.40
   2 -15  -1  619.14   14.50
   2  15   0   37.50    3.50
   2  15   0   44.00    3.60
   2  15   0   31.20    3.00
  -2  15   0   38.00    3.70
   2  15   0   32.60    3.20
  -2  15   0   33.20    2.70
  -2 -15   0   40.90    3.10
   2 -15   0   34.70    2.80
   2 -15   0   35.60    2.70
   2  15   1   -0.90    1.70
   2  15   1    4.00    1.80
  -2  15  -1    1.70    2.20
   2  15   1    0.30    1.70
  -2  15  -1   -0.40    1.70
   2 -15   1    0.10    1.20
  -2 -15  -1    1.00    1.40
   2 -15   1    0.10    1.20
   2  15   2    2.50    1.90
   2  15   2    0.60    1.40
  -2  15  -2   -0.10    1.90
  -2  15  -2    1.10    2.30
   2 -15   2   -0.40    1.10
  -2 -15  -2   -0.20    1.40
   2 -15   2    1.00    1.20
  -2  15  -3    6.60    1.80
  -2  15  -3    7.80    2.90
   2  15   3    6.70    2.20
   2  15   3   11.90    2.40
   2  15   3    8.90    1.90
  -2  15  -3   10.90    2.70
   2 -15   3    9.10    1.80
   2 -15   3    9.70    1.80
  -2 -15  -3   17.70    2.80
  -2  15  -4   29.50    4.30
   2  15   4   24.70    3.00
   2  15   4   26.00    3.50
  -2  15  -4   27.80    3.60
   2  15   4   27.70    2.80
  -2  15  -4   26.30    2.80
   2 -15   4   25.10    2.80
  -2 -15  -4   26.60    3.30
  -2 -15  -4   24.90    3.60
  -2  15  -5  155.98    7.40
  -2  15  -5  156.58    5.60
  -2  15  -5  152.68    6.80
   2  15   5  154.38    6.30
   2 -15   5  148.69    6.10
  -2 -15  -5  153.88    6.20
  -2 -15  -5  158.58    6.50
   2 -15   5  147.19    6.10
  -2  15  -6   -0.30    2.40
   2  15   6    3.60    2.00
   2  15   6    0.70    1.50
  -2  15  -6    4.30    1.40
  -2  15  -6    3.80    2.40
  -2 -15  -6    0.10    1.30
   2 -15   6    3.90    1.70
   2 -15   6    6.20    1.60
  -2 -15  -6    1.00    1.80
   2  15   7    5.30    2.10
   2  15   7    4.40    1.70
  -2  15  -7    2.50    2.40
  -2  15  -7    5.40    1.40
  -2  15  -7    2.00    2.60
   2 -15   7    4.60    1.80
  -2 -15  -7    7.10    2.30
  -2  15  -8   51.39    3.00
  -2  15  -8   50.39    4.40
   2  15   8   56.89    3.80
  -2  15  -8   52.39    5.10
  -2 -15  -8   57.99    4.50
   2 -15   8   58.49    4.40
  -2  15  -9    8.50    2.60
   2  15   9   17.80    2.70
  -2  15  -9   15.10    1.90
  -2  15  -9   18.00    3.70
  -2 -15  -9   15.40    2.90
  -2 -15  -9   10.60    2.10
   2 -15   9   12.10    2.70
  -2  15 -10    2.00    2.30
  -2  15 -10    3.00    1.20
   2  15  10    5.50    1.90
  -2  15 -10    8.30    3.10
   2 -15  10    0.10    1.60
  -2 -15 -10   -0.80    1.30
  -2 -15 -10    3.80    1.90
   2  16  -9   20.40    3.50
   2  16  -9   12.50    2.60
   2  16  -9   14.20    2.40
  -2  16   9   15.00    3.20
  -2  16   9   23.70    2.30
  -2 -16   9   15.10    3.10
   2 -16  -9   19.70    3.30
   2 -16  -9   18.90    1.60
  -2  16   8   10.30    1.70
   2  16  -8    7.00    2.10
   2  16  -8   12.60    3.20
   2  16  -8    7.60    2.40
  -2  16   8   10.70    2.60
  -2 -16   8   12.00    2.80
   2 -16  -8    8.40    1.20
   2  16  -7   14.70    3.40
  -2  16   7   10.80    1.80
  -2  16   7    8.00    2.30
   2  16  -7    6.00    2.40
   2  16  -7    6.90    2.10
   2 -16  -7    7.90    1.30
   2 -16  -7    7.10    2.40
  -2 -16   7   11.20    2.50
  -2  16   6  156.58    5.20
   2  16  -6  153.58    6.60
   2  16  -6  157.88    7.50
   2  16  -6  146.39    6.10
  -2  16   6  158.88    6.60
   2  16  -6  152.58    4.80
   2 -16  -6  162.58    7.00
  -2 -16   6  167.08    7.10
   2 -16  -6  156.68    4.90
   2 -16  -6  158.98    4.60
   2  16  -5   43.90    4.50
  -2  16   5   51.99    2.90
   2  16  -5   48.60    3.80
   2  16  -5   43.60    4.00
   2  16  -5   49.00    2.90
  -2  16   5   45.70    3.90
   2 -16  -5   46.60    4.10
   2 -16  -5   45.90    2.70
  -2 -16   5   49.70    4.00
   2 -16  -5   47.30    2.50
  -2  16   4    0.70    1.90
   2  16  -4   -0.10    1.30
   2  16  -4   -3.40    2.30
   2  16  -4    1.10    1.90
   2  16  -4    2.00    2.30
  -2  16   4    3.50    1.30
   2 -16  -4    3.00    2.00
  -2 -16   4    1.50    1.50
   2 -16  -4   -0.40    1.20
   2 -16  -4    1.30    1.00
   2  16  -3   11.40    2.60
  -2  16   3   14.50    1.90
   2  16  -3   13.00    2.50
   2  16  -3   14.70    2.20
   2  16  -3   16.10    3.30
  -2  16   3   14.60    2.80
   2 -16  -3   15.60    1.90
   2 -16  -3   16.00    2.10
   2 -16  -3   17.60    3.00
  -2 -16   3   14.10    2.60
  -2  16   2   12.00    2.70
  -2  16   2   17.70    2.10
   2  16  -2   14.00    2.40
   2  16  -2   18.90    3.00
   2  16  -2   18.10    3.20
   2  16  -2   13.70    2.40
  -2 -16   2   13.30    2.30
   2 -16  -2   13.90    1.80
  -2 -16   2   15.70    2.60
   2 -16  -2   18.00    2.30
   2  16  -1   11.60    2.20
  -2  16   1   12.50    2.50
   2  16  -1   12.70    2.80
   2  16  -1   15.10    2.80
   2  16  -1    7.10    1.90
  -2  16   1    8.70    2.30
  -2  16   1   10.20    1.80
  -2 -16   1   11.50    2.30
   2 -16  -1    6.90    1.80
  -2 -16   1   11.70    2.10
   2 -16  -1   10.70    1.70
  -2  16   0  110.69    5.60
  -2  16   0  117.59    5.90
   2  16   0  128.19    5.80
   2  16   0  124.69    5.20
  -2 -16   0  124.09    5.30
   2 -16   0  119.99    4.80
  -2 -16   0  116.29    5.40
   2 -16   0  128.49    4.80
  -2  16  -1    4.00    2.10
   2  16   1    8.60    2.40
   2  16   1    7.80    1.90
  -2  16  -1    7.60    2.70
   2  16   1    7.70    2.30
  -2  16  -1    7.60    2.60
   2 -16   1    3.40    1.60
  -2 -16  -1   11.10    3.80
   2 -16   1    6.20    1.80
  -2 -16  -1    3.20    2.00
  -2  16  -2   22.90    3.30
  -2  16  -2   23.00    3.00
   2  16   2   24.60    3.40
   2  16   2   22.60    2.70
   2  16   2   21.00    3.00
  -2  16  -2   30.60    4.20
   2 -16   2   24.80    2.80
  -2 -16  -2   27.10    3.20
  -2 -16  -2   28.60    3.00
   2 -16   2   19.00    2.50
  -2  16  -3   -0.70    2.20
   2  16   3    0.80    1.50
   2  16   3    0.80    1.70
  -2  16  -3   -2.40    2.30
  -2 -16  -3    0.20    1.60
   2 -16   3   -0.40    1.20
  -2 -16  -3    0.70    1.70
  -2  16  -4    9.70    2.70
   2  16   4    9.50    2.40
  -2  16  -4    5.10    2.80
   2  16   4    8.70    2.10
   2 -16   4    8.10    1.80
   2 -16   4    7.10    1.90
  -2 -16  -4    9.60    2.20
  -2 -16  -4    6.90    2.10
  -2  16  -5    0.70    0.90
   2  16   5    2.80    2.00
  -2  16  -5    1.70    2.60
  -2  16  -5   -0.50    2.10
   2  16   5    0.60    1.50
  -2 -16  -5    0.20    1.60
   2 -16   5   -0.40    1.20
   2 -16   5    1.70    1.50
  -2  16  -6   25.00    4.20
  -2  16  -6   25.10    3.70
  -2  16  -6   19.30    2.40
   2  16   6   21.40    2.70
   2  16   6   24.80    3.30
  -2 -16  -6   22.00    3.20
   2 -16   6   17.60    2.60
   2  16   7    4.20    1.80
  -2  16  -7    2.40    2.80
  -2  16  -7    3.50    1.40
   2  16   7    2.40    1.80
  -2  16  -7    2.90    2.40
  -2 -16  -7   -0.50    1.50
  -2 -16  -7    1.10    1.80
   2 -16   7    2.80    1.80
  -2  16  -8   64.59    4.90
  -2  16  -8   60.19    3.30
   2  16   8   64.69    4.00
  -2  16  -8   63.69    5.50
   2 -16   8   64.69    4.60
  -2 -16  -8   72.19    5.80
  -2 -16  -8   59.29    4.10
  -2  16  -9    1.00    2.30
  -2  16  -9    0.80    2.30
   2  16   9    2.80    1.60
  -2  16  -9    0.60    1.20
  -2 -16  -9    3.70    2.10
  -2 -16  -9   -0.80    1.40
   2 -16   9    1.70    1.70
   2  17  -7   29.30    4.30
   2  17  -7   22.60    3.40
   2  17  -7   31.60    1.80
  -2  17   7   19.70    3.50
  -2  17   7   29.30    2.40
   2 -17  -7   25.50    3.60
  -2 -17   7   24.00    3.50
   2 -17  -7   22.00    1.80
   2 -17  -7   27.90    2.80
  -2  17   6    2.10    1.90
   2  17  -6    2.20    2.10
  -2  17   6    3.80    1.40
   2  17  -6    6.00    2.90
   2 -17  -6    1.30    0.90
  -2 -17   6    1.70    1.80
   2 -17  -6    1.30    1.00
   2 -17  -6    1.40    2.00
   2  17  -5    0.70    2.40
   2  17  -5    0.20    1.90
   2  17  -5    0.70    1.20
  -2  17   5   -0.60    1.70
  -2  17   5    0.50    1.20
   2 -17  -5   -0.50    0.80
   2 -17  -5    4.70    2.20
  -2 -17   5    0.20    1.50
  -2  17   4    5.70    2.30
   2  17  -4    2.90    1.50
  -2  17   4    3.90    1.40
   2  17  -4    0.40    2.00
   2  17  -4    0.30    2.40
   2 -17  -4    0.60    1.20
   2 -17  -4    1.50    1.00
   2 -17  -4    2.10    1.90
  -2 -17   4    1.30    1.70
   2  17  -3   31.30    4.30
   2  17  -3   30.10    3.60
  -2  17   3   31.90    3.50
   2  17  -3   26.70    2.90
   2  17  -3   32.80    3.40
  -2  17   3   30.50    2.60
  -2 -17   3   30.80    3.40
   2 -17  -3   33.30    3.60
   2 -17  -3   33.70    2.70
   2 -17  -3   28.50    2.30
   2 -17  -3   25.60    2.50
   2  17  -2   49.30    4.60
  -2  17   2   53.19    4.40
   2  17  -2   49.30    4.30
  -2  17   2   54.59    3.20
   2  17  -2   56.39    3.90
   2 -17  -2   45.80    3.10
   2 -17  -2   52.39    3.00
  -2 -17   2   49.30    4.00
  -2  17   1    9.50    1.80
   2  17  -1    9.80    2.80
   2  17  -1    9.40    2.20
   2  17  -1   10.60    2.70
  -2  17   1    9.50    2.50
   2  17  -1   12.10    3.10
   2 -17  -1    8.80    1.70
   2 -17  -1    5.60    1.70
  -2 -17   1    7.30    1.90
  -2  17   0   71.29    5.20
   2  17   0   67.39    4.60
   2  17   0   69.89    4.90
   2  17   0   69.29    4.20
   2  17   0   65.79    4.40
  -2  17   0   70.09    4.70
   2 -17   0   69.39    3.70
  -2 -17   0   65.89    4.10
  -2 -17   0   69.19    4.30
  -2  17  -1    4.20    2.20
   2  17   1    3.80    1.90
   2  17   1    4.00    1.90
  -2  17  -1    7.20    2.90
   2  17   1    3.10    2.10
  -2 -17  -1    4.30    1.90
   2 -17   1    2.60    1.40
   2  17   2    1.10    1.70
  -2  17  -2   -2.30    1.60
  -2  17  -2   -0.50    2.00
  -2  17  -2    0.50    2.60
   2  17   2   -2.00    1.80
   2 -17   2    1.20    1.40
  -2 -17  -2    0.50    1.60
   2  17   3    3.10    2.00
  -2  17  -3   -0.10    2.50
  -2  17  -3   -0.30    1.80
  -2  17  -3   -0.10    2.30
   2  17   3    1.80    1.50
  -2 -17  -3    1.10    1.50
   2 -17   3    1.00    2.20
   2 -17   3    1.00    1.40
  -2  17  -4   19.30    3.90
  -2  17  -4   15.10    2.60
   2  17   4   12.90    2.30
   2  17   4   16.50    2.90
  -2  17  -4   16.50    3.40
  -2 -17  -4   15.80    2.70
   2 -17   4   18.70    2.70
  -2 -17  -4    9.60    2.30
   2 -17   4   13.00    2.20
  -2  17  -5   17.90    3.40
  -2  17  -5   15.20    3.70
   2  17   5   19.30    3.00
  -2  17  -5   13.00    2.30
   2  17   5   22.20    2.80
  -2 -17  -5   14.20    2.50
   2 -17   5   16.30    2.50
  -2 -17  -5   16.80    2.90
  -2  17  -6  169.78    8.40
  -2  17  -6  167.68    7.60
   2  17   6  173.68    6.40
  -2 -17  -6  151.38    6.60
  -2 -17  -6  175.38    7.30
  -2  17  -7    5.30    4.80
  -2  17  -7    1.50    2.50
   2  17   7    2.80    1.70
   2  17   7   -0.40    1.90
   2 -17   7    0.80    1.50
  -2 -17  -7    4.80    3.20
  -2 -17  -7   -1.50    1.50
   2  18  -5    0.00    2.60
   2  18  -5    1.20    1.20
  -2  18   5    2.10    2.30
   2  18  -5    1.00    2.10
  -2  18   5    4.70    1.40
  -2 -18   5    0.50    1.60
   2 -18  -5   -3.10    1.10
   2 -18  -5    0.40    1.90
   2  18  -4   14.00    3.40
  -2  18   4   19.70    2.20
   2  18  -4   14.30    3.10
  -2  18   4   13.30    2.90
   2  18  -4   18.80    2.50
   2 -18  -4   19.50    2.90
  -2 -18   4   16.40    2.70
   2 -18  -4   11.00    1.80
   2  18  -3    7.90    2.60
   2  18  -3    5.70    3.00
  -2  18   3    9.90    1.80
   2 -18  -3    4.90    1.50
  -2 -18   3    7.20    2.20
   2 -18  -3    7.60    1.40
   2  18  -2   12.40    2.50
   2  18  -2   12.70    2.90
   2  18  -2   14.60    2.50
  -2  18   2    5.90    2.80
   2  18  -2   12.20    3.50
  -2  18   2   18.70    2.20
   2 -18  -2   10.20    1.60
  -2 -18   2   11.00    2.50
   2  18  -1    7.40    2.10
  -2  18   1   10.50    2.70
   2  18  -1   10.00    3.00
   2  18  -1   11.80    2.40
   2  18  -1   11.20    2.80
  -2 -18   1   10.60    2.30
   2 -18  -1    9.70    1.60
   2  18   0   20.90    3.20
  -2  18   0   26.10    3.80
  -2  18   0   24.60    4.00
   2  18   0   18.70    3.30
   2  18   0   30.40    3.20
  -2 -18   0   27.80    3.10
   2 -18   0   21.40    3.10
  -2 -18   0   25.50    3.20
   2 -18   0   22.70    2.50
  -2  18  -1   25.10    3.70
  -2  18  -1   27.30    4.20
   2  18   1   31.80    3.80
   2  18   1   35.90    3.30
   2 -18   1   27.30    3.00
   2 -18   1   28.30    2.80
  -2 -18  -1   33.50    3.40
  -2 -18  -1   28.10    3.30
  -2  18  -2   12.20    3.50
   2  18   2   20.70    2.90
  -2  18  -2   18.70    3.50
   2  18   2   26.70    3.60
   2 -18   2   18.10    2.70
   2 -18   2   14.70    2.90
  -2 -18  -2   22.30    3.10
  -2  18  -3    6.40    2.80
  -2  18  -3    1.90    2.80
   2  18   3    6.30    2.10
   2 -18   3    2.80    1.50
  -2 -18  -3    6.60    2.00
   2  18   4    2.00    1.50
  -2  18  -4    2.70    3.90
   2  18   4    7.40    2.40
  -2  18  -4   -0.70    4.20
  -2 -18  -4    3.10    1.80
   2 -18   4    1.70    1.40
   2  18   5    1.90    1.60
  -2  18  -5   -4.20    1.50
   2  18   5   -1.40    1.90
  -2  18  -5    2.90    3.20
   2 -18   5   -0.20    1.50
  -2 -18  -5    2.30    1.80
   2  19  -1  245.38    9.50
   2  19  -1  259.27   10.10
  -2  19   1  262.67    9.70
   2  19  -1  260.87    8.80
  -2  19   1  272.37   10.50
  -2 -19   1  261.47    9.10
   2 -19  -1  262.77    7.80
   2 -19  -1  241.38    8.00
  -2  19   0   45.00    4.60
   2  19   0   56.09    4.60
   2  19   0   41.20    4.60
   2  19   0   45.20    3.70
  -2  19   0   40.20    4.80
   2 -19   0   42.00    3.20
  -2 -19   0   41.30    3.90
   2 -19   0   37.50    3.40
   2  19   1    7.40    2.60
  -2  19  -1    1.70    2.40
   2  19   1    1.90    2.40
  -2  19  -1   -0.80    2.70
   2  19   1    6.10    2.00
   2 -19   1    1.20    1.30
  -2 -19  -1    3.30    1.90
  -2 -19  -1    2.00    1.60
   3   0 -16   -0.20    1.00
  -3   0  16    0.90    1.80
   3   0 -15   -0.60    1.00
  -3   0  15    1.50    1.70
   3   0 -14  164.48    6.30
  -3   0  14  184.18    7.10
  -3   0  14  159.78    5.90
   3   0 -14  165.38    5.30
  -3   0  13    1.30    1.40
  -3   0  13    1.10    1.30
   3   0 -13    1.70    1.00
  -3   0  13    2.80    1.80
  -3   0  12  376.76    9.70
  -3   0  12  388.76   11.50
   3   0 -12  383.16    9.30
  -3   0  12  391.96   10.70
   3   0 -12  381.96   10.20
   3   0 -12  395.16   11.50
  -3   0  11   -1.50    1.10
   3   0 -11   -0.30    0.80
  -3   0  11   -0.30    1.10
   3   0 -11   -0.10    1.60
  -3   0  11   -0.20    1.00
   3   0 -11    0.80    1.00
  -3   0  11    3.00    1.80
   3   0 -10   -0.50    1.60
  -3   0  10   -0.60    1.00
  -3   0  10   -1.70    1.40
  -3   0  10    0.00    1.00
   3   0 -10   -1.30    0.90
  -3   0  10   -0.60    1.10
   3   0 -10   -0.40    0.80
   3   0  -9   -1.00    1.40
  -3   0   9   -0.50    0.80
   3   0  -9   -0.70    0.70
  -3   0   9    0.70    1.00
  -3   0   9    0.10    0.80
  -3   0   9   -0.30    1.40
   3   0  -9   -0.20    0.90
   3   0  -8   13.20    1.50
   3   0  -8   11.30    1.90
   3   0  -8    9.30    1.20
  -3   0   8   12.10    2.00
  -3   0   8   10.20    1.10
  -3   0   8   13.00    1.60
  -3   0   8   11.30    1.40
  -3   0   7   -1.10    0.90
   3   0  -7   -0.50    0.60
  -3   0   7   -0.80    0.50
  -3   0   7    0.30    0.70
   3   0  -7    0.00    1.00
   3   0  -7   -0.50    0.50
  -3   0   7   -0.30    0.60
  -3   0   6  261.17    5.50
  -3   0   6  255.37    6.90
  -3   0   6  265.97    6.50
  -3   0   6  263.37    6.10
   3   0  -6  261.47    6.00
   3   0  -6  261.67    6.30
   3   0  -6  267.97    6.90
  -3   0   5    0.80    0.60
   3   0  -5    0.20    0.90
  -3   0   5    2.10    0.70
  -3   0   5   -0.30    0.90
  -3   0   4   40.40    1.60
  -3   0   4   39.20    1.50
  -3   0   4   37.40    1.60
   3   0  -4   40.10    1.50
  -3   0   4   35.60    1.80
   3   0  -4   40.40    1.90
  -3   0   3    0.00    0.40
  -3   0   3    0.10    0.30
  -3   0   3    0.00    0.30
  -3   0   3    0.10    0.50
  -3   0   2  208.18    4.40
   3   0  -2  205.78    4.50
  -3   0   2  206.08    4.50
   3   0  -1   -0.10    0.30
  -3   0   1   -0.40    0.30
  -3   0   1   -0.10    0.20
  -3   0   0  194.68    4.20
  -3   0   0  192.48    4.30
  -3   0   0  188.98    4.00
   3   0   0  200.28    4.20
   3   0   1    0.50    0.40
  -3   0  -1    0.60    0.50
   3   0   1    1.80    0.50
  -3   0  -1    0.00    0.40
  -3   0  -1    0.00    0.60
   3   0   1    0.40    0.60
   3   0   2   20.80    1.30
   3   0   2   21.80    1.20
  -3   0  -2   22.20    1.30
  -3   0  -2   19.90    1.10
   3   0   2   23.10    1.30
  -3   0  -2   21.50    1.20
  -3   0  -3    0.30    0.60
   3   0   3   -0.70    0.50
   3   0   3    0.40    0.60
  -3   0  -3    0.60    0.60
   3   0   3    0.10    0.60
  -3   0  -3    0.30    0.50
  -3   0  -4   37.60    1.90
  -3   0  -4   35.10    1.90
  -3   0  -4   37.90    2.10
   3   0   4   39.70    2.00
   3   0   4   36.40    2.00
   3   0   4   39.00    2.10
  -3   0  -5   -1.60    1.00
  -3   0  -5   -0.50    0.70
   3   0   5   -1.30    1.00
   3   0   5    0.90    0.90
  -3   0  -5    0.30    1.10
   3   0   5   -0.90    1.00
   3   0   6   73.59    3.10
  -3   0  -6   67.99    2.90
  -3   0  -6   65.29    2.90
   3   0   6   66.59    3.20
  -3   0  -6   69.89    3.30
   3   0   6   65.29    2.90
   3   0   7    0.80    1.00
  -3   0  -7   -0.10    0.80
  -3   0  -7    0.00    0.90
  -3   0  -7    0.70    1.00
   3   0   7    0.80    1.00
  -3   0  -7    0.40    1.10
   3   0   7   -0.80    1.10
  -3   0  -8  510.65   12.60
  -3   0  -8  537.15   12.20
  -3   0  -8  528.45   12.50
   3   0   8  554.84   13.30
  -3   0  -8  538.75   13.20
   3   0   8  552.84   13.10
   3   0   8  545.85   12.70
  -3   0  -9    1.10    1.30
  -3   0  -9    0.50    1.00
   3   0   9   -0.10    1.50
  -3   0  -9    1.50    1.60
  -3   0  -9   -2.60    1.10
   3   0   9    2.30    1.30
   3   0   9   -0.50    1.50
   3   0  10 2869.71   57.09
   3   0  11   -0.20    1.40
   3   0  11    0.30    1.60
  -3   0 -11   -1.30    1.40
  -3   0 -11   -1.00    1.10
  -3   0 -11    0.10    1.30
  -3   0 -11   -0.40    1.80
  -3   0 -12   49.70    3.00
  -3   0 -12   52.99    3.60
   3   0  12   56.19    4.00
  -3   0 -12   56.69    4.30
   3   0  12   51.49    3.60
  -3   0 -13   -0.80    1.20
   3   0  13    1.20    2.00
   3   0  13   -1.70    1.50
  -3   0 -13    1.20    2.10
  -3   0 -13   -0.80    1.50
  -3   0 -13    0.00    1.30
   3   0  13    1.50    1.70
  -3   0 -14    2.10    2.20
   3   0  14    1.10    1.90
  -3   0 -14    0.00    1.70
  -3   0 -14    0.40    1.40
  -3   0 -15   -1.20    1.40
  -3   0 -15   -1.20    1.60
   3   0  15   -0.30    1.90
  -3   0 -15    1.30    2.20
  -3   0 -16   22.40    2.50
   3   0  16   23.80    3.70
  -3   0 -16   22.70    3.10
  -3   0 -16   24.70    4.00
   3   1 -16   44.70    2.60
  -3   1  16   37.40    3.90
  -3  -1  16   39.90    4.00
   3  -1 -16   43.10    2.90
  -3   1  15    5.40    2.80
   3   1 -15    5.00    1.30
  -3   1  15    2.60    1.70
  -3  -1  15    4.00    1.90
   3  -1 -15    6.90    1.60
  -3  -1  15    5.20    2.90
  -3   1  14  159.88    7.20
  -3   1  14  149.19    5.60
   3   1 -14  143.49    4.70
   3   1 -14  142.49    6.80
   3  -1 -14  146.19    5.10
  -3  -1  14  145.59    6.40
  -3  -1  14  150.38    5.60
   3  -1 -14  141.19    5.70
  -3   1  13   71.89    4.20
  -3   1  13   76.09    4.80
   3   1 -13   76.09    6.40
  -3   1  13   70.09    3.60
   3   1 -13   67.99    2.90
  -3  -1  13   68.29    3.60
   3  -1 -13   63.29    3.20
  -3  -1  13   77.49    4.80
  -3  -1  13   74.19    4.40
   3   1 -12    5.80    2.30
  -3   1  12    7.10    1.80
   3   1 -12    5.70    1.20
  -3   1  12    4.40    1.50
  -3   1  12    7.10    1.60
  -3   1  12    9.00    2.30
   3   1 -12    4.30    1.50
  -3  -1  12    4.60    1.60
   3  -1 -12    4.90    1.30
   3  -1 -12    6.00    1.50
  -3  -1  12    6.30    2.20
  -3  -1  12    5.40    1.80
   3   1 -11   -0.30    0.80
  -3   1  11   -1.20    1.50
  -3   1  11   -1.20    1.10
  -3   1  11   -1.40    1.10
  -3   1  11   -0.20    1.00
   3   1 -11    0.90    1.00
   3   1 -11    0.10    1.60
  -3  -1  11    1.10    1.60
  -3  -1  11   -0.20    1.10
  -3  -1  11   -0.80    1.10
   3  -1 -11    1.40    1.00
   3  -1 -11    0.00    0.90
  -3   1  10    2.10    1.20
   3   1 -10   -1.20    1.50
   3   1 -10    1.30    1.10
  -3   1  10   -0.10    1.10
  -3   1  10    1.60    1.60
  -3   1  10    0.30    1.00
   3   1 -10    1.10    0.80
  -3  -1  10    1.10    1.70
   3  -1 -10    1.10    1.00
   3  -1 -10    0.30    1.00
  -3  -1  10    1.30    1.10
  -3  -1  10    0.80    1.20
  -3   1   9  111.49    4.10
  -3   1   9  104.49    3.80
   3   1  -9  105.89    4.00
   3   1  -9  101.59    4.50
   3   1  -9  104.59    3.20
  -3   1   9  101.69    3.40
  -3   1   9  100.79    4.60
  -3  -1   9  109.89    3.50
  -3  -1   9  105.79    3.40
   3  -1  -9  109.29    3.90
  -3  -1   9  104.89    4.60
  -3  -1   9  102.59    4.10
  -3   1   8  298.97    7.60
  -3   1   8  305.67    7.40
  -3   1   8  291.87    6.70
   3   1  -8  286.77    8.10
   3   1  -8  300.67    6.70
   3   1  -8  295.37    7.60
  -3   1   8  275.87    8.70
  -3  -1   8  313.27    7.90
   3  -1  -8  299.67    7.40
   3  -1  -8  305.47    7.20
  -3  -1   8  296.57    6.90
  -3  -1   8  295.67    6.90
  -3  -1   8  285.67    8.10
  -3   1   7  173.58    4.80
  -3   1   7  177.48    5.60
  -3   1   7  175.48    4.90
  -3   1   7  172.28    4.20
   3   1  -7  177.68    4.30
   3   1  -7  174.48    5.00
   3   1  -7  178.58    5.50
  -3  -1   7  177.28    5.20
   3  -1  -7  178.18    4.80
  -3  -1   7  176.28    4.30
   3  -1  -7  171.88    4.60
  -3  -1   7  176.98    4.40
  -3  -1   7  175.18    5.50
  -3   1   6  122.09    4.20
  -3   1   6  115.59    2.90
  -3   1   6  118.29    3.60
  -3   1   6  124.89    3.60
   3   1  -6  121.69    3.10
   3   1  -6  118.69    4.10
  -3  -1   6  117.59    3.20
  -3  -1   6  123.99    3.70
  -3  -1   6  123.59    4.10
   3  -1  -6  117.99    3.40
   3  -1  -6  121.39    3.50
  -3  -1   6  123.49    3.80
  -3  -1   6  120.79    3.00
   3   1  -5  206.18    4.70
   3   1  -5  210.38    5.60
  -3   1   5  207.18    5.70
  -3   1   5  214.68    5.20
  -3   1   5  207.28    4.40
  -3   1   5  217.98    5.20
   3  -1  -5  213.68    5.10
  -3  -1   5  216.58    5.40
  -3  -1   5  216.18    4.40
  -3  -1   5  212.78    5.60
  -3  -1   5  206.98    5.20
  -3  -1   5  207.88    4.70
   3  -1  -5  210.88    5.00
  -3   1   4    2.50    0.70
  -3   1   4    1.40    0.80
   3   1  -4    0.60    0.70
  -3   1   4    1.80    0.50
  -3  -1   4    3.20    0.70
  -3  -1   4    1.90    0.50
   3  -1  -4    1.90    0.60
  -3  -1   4    1.40    0.60
  -3  -1   4    1.40    0.80
   3   1  -3   57.69    1.90
  -3   1   3   59.39    1.70
  -3   1   3   57.19    1.90
  -3   1   3   59.99    1.70
  -3   1   3   58.29    2.10
  -3  -1   3   55.29    1.90
   3  -1  -3   57.19    1.90
  -3  -1   3   59.39    1.60
  -3  -1   3   61.99    1.90
   3   1  -2  236.88    5.30
   3   1  -2  243.68    5.10
  -3   1   2  246.58    5.00
  -3   1   2  243.78    5.40
  -3  -1   2  238.18    5.10
  -3  -1   2  242.48    5.20
  -3   1   1 2851.81   67.29
   3   1  -1 2966.00   68.29
   3  -1  -1 2878.51   66.39
  -3  -1   1 2787.62   65.89
  -3   1   0  136.19    3.10
[truncated: 1,093,807 more chars]
